# Supplementary material for: A chemogenomics view on protein-ligand spaces
Source: BMC Bioinformatics. 2009 Jun 16;10(Suppl 6):S13. doi: 10.1186/1471-2105-10-S6-S13 (PMC2697636; doi:10.1186/1471-2105-10-S6-S13)
Supplement: Additional file 1 — A list of removed PDB ligands. [file 1471-2105-10-S6-S13-S1.txt]

ligand	cryst_agent	#atoms	#pdb_structures	names
SO4	yes	5	8878	SULFATE ION
ZN	no	1	6467	ZINC ION
CA	no	1	5700	CALCIUM ION
MG	no	1	4885	MAGNESIUM ION
GOL	yes	6	4016	GLYCEROL
PO4	yes	5	2667	PHOSPHATE ION
NA	no	1	2310	SODIUM ION
MN	no	1	2185	MANGANESE (II) ION
EDO	yes	4	1564	1,2-ETHANEDIOL
K	no	1	1297	POTASSIUM ION
FE	no	1	1288	FE (III) ION
ACT	yes	4	1216	ACETATE ION
CU	no	1	960	copper (ii) ion
CD	no	1	679	CADMIUM ION
BME	yes	4	616	BETA-MERCAPTOETHANOL
SF4	no	8	594	IRON/SULFUR CLUSTER
TRS	yes	8	561	2-AMINO-2-HYDROXYMETHYL-PROPANE-1,3-DIOL
MPD	yes	8	548	(4S)-2-METHYL-2,4-PENTANEDIOL
ACY	yes	4	536	ACETIC ACID
NI	no	1	473	NICKEL (II) ION
MES	yes	12	461	2-(N-MORPHOLINO)-ETHANESULFONIC ACID
CIT	yes	13	415	CITRIC ACID
HG	no	1	393	MERCURY (II) ION
FE2	no	1	374	FE (II) ION
FES	no	4	373	FE2/S2 (INORGANIC) CLUSTER
FMT	yes	3	342	FORMIC ACID
CO	no	1	337	COBALT (II) ION
EPE	yes	15	316	4-(2-HYDROXYETHYL)-1-PIPERAZINE ETHANESULFONIC ACID
CMO	no	2	304	CARBON MONOXIDE
W	no	1	260	TUNGSTEN ION
ACE	yes	3	239	ACETYL GROUP
OXY	no	2	220	OXYGEN MOLECULE
PG4	yes	13	218	TETRAETHYLENE GLYCOL
PEG	no	7	217	DI(HYDROXYETHYL)ETHER
DMS	yes	4	209	DIMETHYL SULFOXIDE
LDA	no	16	205	LAURYL DIMETHYLAMINE-N-OXIDE
IPA	yes	4	204	ISOPROPYL ALCOHOL
NO3	yes	4	183	NITRATE ION
GNP	no	32	181	PHOSPHOAMINOPHOSPHONIC ACID-GUANYLATE ESTER
CO3	yes	4	179	CARBONATE ION
F3S	no	7	178	FE3-S4 CLUSTER
CAC	yes	5	174	CACODYLATE ION
BOG	yes	20	170	B-OCTYLGLUCOSIDE
CU1	no	1	164	COPPER (I) ION
POP	no	9	162	PYROPHOSPHATE 2-
CYN	no	2	153	CYANIDE ION
IPH	yes	7	147	PHENOL
NH2	no	1	146	AMINO GROUP
GLU	no	9	146	GLUTAMIC ACID
IMD	yes	5	145	IMIDAZOLE
SUC	no	23	144	SUCROSE
AZI	yes	3	142	AZIDE ION
MRD	no	8	141	(4R)-2-methylpentane-2,4-diol
PYR	no	6	125	PYRUVIC ACID
FLC	yes	13	122	CITRATE ANION
F	no	1	122	FLUORIDE ION
SR	no	1	117	STRONTIUM ION
DTT	yes	8	116	2,3-DIHYDROXY-1,4-DITHIOBUTANE
1PE	yes	16	112	PENTAETHYLENE GLYCOL
DIO	no	6	112	1,4-DIETHYLENE DIOXIDE
HED	no	8	107	2-HYDROXYETHYL DISULFIDE
GAI	no	4	103	GUANIDINE
BEZ	no	9	102	BENZOIC ACID
PGA	yes	9	97	2-PHOSPHOGLYCOLIC ACID
SCN	no	3	97	THIOCYANATE ION
NH4	yes	1	96	AMMONIUM ION
NO	no	2	95	NITRIC OXIDE
EOH	yes	3	93	ETHANOL
RCO	no	8	83	RESORCINOL
BEN	no	9	83	BENZAMIDINE
OXL	no	6	81	OXALATE ION
PLM	no	18	80	PALMITIC ACID
S	no	1	78	SULFUR ATOM
P6G	yes	19	76	HEXAETHYLENE GLYCOL
XE	no	1	76	XENON
ASP	no	8	76	ASPARTIC ACID
GLY	no	5	72	GLYCINE
OH	no	1	67	HYDROXIDE ION
O	no	1	65	OXYGEN ATOM
VO4	no	5	65	VANADATE ION
WO4	yes	5	64	TUNGSTATE(VI)ION
NO2	no	3	62	NITRITE ION
CS	no	1	61	CESIUM ION
FEO	no	3	58	MU-OXO-DIIRON
CYS	no	7	57	CYSTEINE
SIN	yes	8	56	SUCCINIC ACID
ORN	no	9	56	ORNITHINE
MLA	no	7	55	MALONIC ACID
BA	no	1	52	BARIUM ION
H	no	0	49	ETNAM H HYDROGEN ATOM
PT	no	1	49	PLATINUM (II) ION
LEU	no	8	49	LEUCINE
LYS	no	9	48	LYSINE
PGO	no	5	47	S-1,2-PROPANEDIOL
BCT	yes	4	46	BICARBONATE ION
URE	no	4	44	UREA
MLI	no	7	44	MALONATE ION
MLT	no	9	43	MALATE ION
BTB	yes	14	42	2-[BIS-(2-HYDROXY-ETHYL)-AMINO]-2-HYDROXYMETHYL-PROPANE-1,3-DIOL
ALA	no	5	42	ALANINE
GLN	no	9	41	GLUTAMINE
MET	no	9	41	METHIONINE
PB	no	1	40	LEAD (II) ION
FUM	no	8	40	FUMARIC ACID
PO3	yes	4	39	PHOSPHITE ION
4MO	no	1	39	MOLYBDENUM(IV) ION
IUM	no	3	38	URANYL (VI) ION
COM	no	7	38	1-THIOETHANESULFONIC ACID
CRS	no	8	38	M-CRESOL
SO3	yes	4	37	SULFITE ION
P33	yes	22	34	3,6,9,12,15,18-HEXAOXAICOSANE-1,20-DIOL
2PE	yes	28	34	NONAETHYLENE GLYCOL
TL	no	1	34	THALLIUM (I) ION
MAE	no	8	34	MALEIC ACID
PEO	no	2	33	HYDROGEN PEROXIDE
BEF	no	4	33	BERYLLIUM TRIFLUORIDE ION
AU	no	1	32	GOLD ION
IOD	no	1	32	IODIDE ION
CUA	no	2	32	DINUCLEAR COPPER ION
URA	no	8	32	URACIL
OXM	no	6	31	OXAMIC ACID
SM	no	1	30	SAMARIUM (III) ION
CP	no	8	30	PHOSPHORIC ACID MONO(FORMAMIDE)ESTER
OAA	yes	9	29	OXALOACETATE ION
SER	no	6	29	SERINE
C2O	no	3	28	CU-O-CU LINKAGE
CAD	no	5	28	CACODYLIC ACID
NCA	no	9	28	NICOTINAMIDE
TRE	no	23	27	TREHALOSE
MO	no	1	27	MOLYBDENUM ATOM
YB	no	1	27	YTTERBIUM (III) ION
PRO	no	7	26	PROLINE
NIO	no	9	26	NICOTINIC ACID
15P	yes	104	25	POLYETHYLENE GLYCOL (N=34)
MN3	no	1	25	MANGANESE (III) ION
TML	no	3	25	METHYL PART OF N-TRIMETHYLLYSINE
NET	no	9	25	TETRAETHYLAMMONIUM ION
PE4	yes	24	24	2-{2-[2-(2-{2-[2-(2-ETHOXY-ETHOXY)-ETHOXY]-ETHOXY}-ETHOXY)-ETHOXY]-ETHOXY}-ETHANOL
3NI	no	1	24	NICKEL (III) ION
LI	no	1	24	LITHIUM ION
EMC	no	3	24	ETHYL MERCURY ION
ACM	no	4	24	ACETAMIDE
MOO	no	5	24	MOLYBDATE ION
PUT	no	6	24	1,4-DIAMINOBUTANE
THJ	no	5	23	TETRATHIONATE
ETF	no	6	23	TRIFLUOROETHANOL
AG2	no	9	23	AGMATINE
ITU	no	6	22	ETHYLISOTHIOUREA
P4C	no	22	21	O-ACETALDEHYDYL-HEXAETHYLENE GLYCOL
V	no	1	21	VANADIUM ION
ACN	no	4	21	ACETONE
VAL	no	7	21	VALINE
ASN	no	8	21	ASPARAGINE
OPE	no	8	21	PHOSPHORIC ACID MONO-(2-AMINO-ETHYL) ESTER
DPO	no	9	21	DIPHOSPHATE
NCO	yes	7	20	COBALT HEXAMMINE ION
PER	no	2	20	PEROXIDE ION
RB	no	1	19	RUBIDIUM ION
MOS	no	4	19	DIOXOTHIOMOLYBDENUM(VI) ION
PHS	no	4	19	PHOSPHONIC ACID
GLV	no	5	19	GLYOXYLIC ACID
SGM	no	6	19	MONOTHIOGLYCEROL
1PG	yes	17	18	2-(2-{2-[2-(2-METHOXY-ETHOXY)-ETHOXY]-ETHOXY}-ETHOXY)-ETHANOL
GOA	no	5	18	GLYCOLIC ACID
FCO	no	7	18	CARBONMONOXIDE-(DICYANO) IRON
FMR	no	8	18	FUMARATE
12P	yes	37	17	DODECAETHYLENE GLYCOL
MOH	yes	2	17	METHANOL
3CO	no	1	17	COBALT (III) ION
CO2	no	3	17	CARBON DIOXIDE
PCT	no	8	17	PHOSPHONOACETAMIDE
MMC	no	2	16	METHYL MERCURY ION
AF3	no	4	16	ALUMINUM FLUORIDE
OCT	no	8	16	N-OCTANE
URF	no	9	16	5-FLUOROURACIL
CH2	no	1	15	METHYLENE GROUP
GD	no	1	15	GADOLINIUM ATOM
HYD	no	1	15	HYDROXY GROUP
TBU	no	5	15	TERTIARY-BUTYL ALCOHOL
BU3	no	6	15	(R,R)-2,3-BUTANEDIOL
BAM	no	9	15	BENZAMIDINE
CH3	yes	1	14	METHYL GROUP
6MO	no	1	14	MOLYBDENUM(VI) ION
SO2	no	3	14	SULFUR DIOXIDE
BO3	no	4	14	BORIC ACID
2FU	no	6	14	BUT-2-ENEDIAL
NBN	no	6	14	N-BUTYL ISOCYANIDE
CHT	no	7	14	CHOLINE ION
HSM	no	8	14	HISTAMINE
TDR	no	9	14	THYMINE
U1	no	1	13	URANIUM ATOM
2HP	no	5	13	DIHYDROGENPHOSPHATE ION
HAE	no	5	13	ACETOHYDROXAMIC ACID
PPI	no	5	13	PROPANOIC ACID
3GR	no	6	13	GLYCERALDEHYDE
144	no	8	13	TRIS-HYDROXYMETHYL-METHYL-AMMONIUM
HEZ	no	8	13	HEXANE-1,6-DIOL
GUA	no	9	13	GLUTARIC ACID
KR	no	1	12	KRYPTON
BUA	no	6	12	BUTANOIC ACID
CHM	no	6	12	1,3-DICHLORO-PROPAN-2-ONE
HEX	no	6	12	HEXANE
PYZ	no	6	12	4-IODOPYRAZOLE
TAU	no	7	12	2-aminoethanesulfonic acid
BET	no	8	12	TRIMETHYL GLYCINE
ILE	no	8	12	ISOLEUCINE
THR	no	8	12	THREONINE
PYG	no	9	12	BENZENE-1,2,3-TRIOL
CE1	no	37	11	O-DODECANYL OCTAETHYLENE GLYCOL
PE5	yes	27	11	3,6,9,12,15,18,21,24-OCTAOXAHEXACOSAN-1-OL
HO	no	1	11	HOLMIUM ATOM
CCN	no	3	11	ACETONITRILE
ALF	no	5	11	TETRAFLUOROALUMINATE ION
BAL	no	6	11	BETA-ALANINE
BU1	no	6	11	1,4-BUTANEDIOL
HCS	no	8	11	2-AMINO-4-MERCAPTO-BUTYRIC ACID
NVA	no	8	11	NORVALINE
FNE	no	9	11	(MU-SULPHIDO)-BIS(MU-CYS,S)-[TRICARBONYLIRON-DI-(CYS,S)NICKEL(II)](FE-NI)
H2S	no	1	10	HYDROSULFURIC ACID
Y1	no	1	10	YTTRIUM ION
1BO	no	5	10	1-BUTANOL
3PY	no	7	10	3-HYDROXYPYRUVIC ACID
BIB	no	7	10	BETA-AMINO ISOBUTYRATE
DTU	no	8	10	(2R,3S)-1,4-dimercaptobutane-2,3-diol
TTN	no	8	10	TARTRONATE
UVW	no	8	10	ACETYLPHOSPHATE
3PP	no	9	10	3-PHOSPHONOPROPANOIC ACID
HY1	no	9	10	PHENYLACETALDEHYDE
URP	no	9	10	N-(AMINOCARBONYL)-BETA-ALANINE
CL	no	1	9	CHLORIDE ION
YT3	no	1	9	YTTRIUM (III) ION
CYA	no	2	9	TWO OXYGEN ATOMS BOUND TO SG OF CYS
ARF	no	3	9	FORMAMIDE
CYO	no	3	9	OXYGENS BOUND TO CYS SG
BNZ	no	6	9	BENZENE
DAL	no	6	9	D-alanine
1AC	no	7	9	1-AMINOCYCLOPROPANECARBOXYLIC ACID
TFA	no	7	9	TRIFLUOROACETYL GROUP
CAQ	no	8	9	CATECHOL
KIV	no	8	9	3-METHYL-2-OXOBUTANOIC ACID
PYC	no	8	9	PYRROLE-2-CARBOXYLATE
COI	no	9	9	2-OXO-4-METHYLPENTANOIC ACID
PAH	no	9	9	PHOSPHONOACETOHYDROXAMIC ACID
PEL	no	9	9	2-PHENYL-ETHANOL
PPV	no	9	9	PYROPHOSPHATE
2MO	no	3	8	MOLYBDENUM (IV)OXIDE
PGR	no	5	8	R-1,2-PROPANEDIOL
ESA	no	6	8	ETHANESULFONIC ACID
ETM	no	7	8	2-(TRIMETHYLAMMONIUM)ETHYL THIOL
PPF	no	7	8	PHOSPHONOFORMIC ACID
4MV	no	8	8	4-METHYL VALERIC ACID
ABN	no	8	8	BENZYLAMINE
HDA	no	8	8	HADACIDIN
MRY	no	8	8	MESO-ERYTHRITOL
IND	no	9	8	INDOLE
PCA	no	9	8	PYROGLUTAMIC ACID
TEO	no	9	8	MALATE LIKE INTERMEDIATE
ARS	no	1	7	ARSENIC
LA	no	1	7	LANTHANUM (III) ION
LU	no	1	7	LUTETIUM (III) ION
TAS	no	4	7	TRIHYDROXYARSENITE(III)
DMF	no	5	7	DIMETHYLFORMAMIDE
LAC	no	6	7	LACTIC ACID
MAK	no	8	7	ALPHA-KETOMALONIC ACID
S0H	no	8	7	(S)-2-HYDROXYPROPYLPHOSPHONIC ACID
HAD	no	9	7	(CARBOXYHYDROXYAMINO)ETHANOIC ACID
HBA	no	9	7	P-HYDROXYBENZALDEHYDE
HOA	no	2	6	HYDROXYAMINE
BRJ	no	4	6	2-BROMOETHANOL
ENC	no	4	6	ETHYL ISOCYANIDE
FEL	no	4	6	HYDRATED FE
OSM	no	4	6	1-(OXIDOSULFANYL)METHANAMINE
PBM	no	4	6	TRIMETHYL LEAD ION
AUC	no	5	6	GOLD (I) CYANIDE ION
BO4	no	5	6	BORATE ION
CRD	no	5	6	(2E)-BUT-2-ENAL
CUZ	no	5	6	(MU-4-SULFIDO)-TETRA-NUCLEAR COPPER ION
NTB	no	5	6	TERTIARY-BUTYLAMINE
PDO	no	5	6	1,3-PROPANDIOL
4MZ	no	6	6	4-METHYLIMIDAZOLE
AOA	no	6	6	(AMINOOXY)ACETIC ACID
LEA	no	7	6	LEVULINIC ACID
16D	no	8	6	HEXANE-1,6-DIAMINE
DEP	no	8	6	DIETHYL PHOSPHONATE
DUC	no	8	6	DIHYDROPYRIMIDINE-2,4(1H,3H)-DIONE
DXX	no	8	6	METHYLMALONIC ACID
WCC	no	8	6	FE(3)-NI(1)-S(4) CLUSTER
3OL	no	9	6	1-OCTEN-3-OL
BNS	no	9	6	HYDROSULFONYLBENZENE
CRN	no	9	6	N-[(E)-AMINO(IMINO)METHYL]-N-METHYLGLYCINE
CXF	no	9	6	CYCLOHEXYLFORMAMIDE
DFX	no	9	6	1,2-DEOXY-2-FLUORO-XYLOPYRANOSE
GG6	no	9	6	[(1S,2S)-1,2-DIHYDROXYPROPYL]PHOSPHONIC ACID
MSE	no	9	6	SELENOMETHIONINE
PEA	no	9	6	2-PHENYLETHYLAMINE
C1O	no	2	5	CU-O LINKAGE
SBT	no	5	5	2-BUTANOL
ETX	no	6	5	2-ETHOXYETHANOL
2KT	no	7	5	2-KETOBUTYRIC ACID
ABA	no	7	5	ALPHA-AMINOBUTYRIC ACID
HSL	no	7	5	HOMOSERINE LACTONE
IVA	no	7	5	ISOVALERIC ACID
MEC	no	7	5	ETHYL-CARBAMIC ACID METHYL ESTER
SF3	no	7	5	FE4-S3 CLUSTER
6NA	no	8	5	HEXANOIC ACID
DTD	no	8	5	DITHIANE DIOL
FCN	no	8	5	FOSFOMYCIN
FOA	no	8	5	2-FUROIC ACID
HPY	no	8	5	4-HYDROXY-3,4-DIHYDRO-1H-PYRIMIDIN-2-ONE
NTJ	no	8	5	R-ETHYL N,N-DIMETHYLPHOSPHONAMIDATE
OXP	no	8	5	2-OXO-3-PENTENOIC ACID
DAS	no	9	5	D-ASPARTIC ACID
HOZ	no	9	5	(4S)-4,5-DIAMINOPENTANOIC ACID
IUR	no	9	5	5-IODOURACIL
NEN	no	9	5	1-ETHYL-PYRROLIDINE-2,5-DIONE
OXQ	no	9	5	4-HYDROXY-1,2,5-OXADIAZOLE-3-CARBOXYLIC ACID
TZE	no	9	5	2-(4-METHYL-THIAZOL-5-YL)-ETHANOL
XYD	no	9	5	2,5-DIMETHYLANILINE
PEU	yes	83	4	2,5,8,11,14,17,20,23,26,29,32,35,38,41,44,47,50,53,56,59,62,65,68,71,74,77,80-HEPTACOSAOXADOOCTACONTAN-82-OL
TRT	no	25	4	FRAGMENT OF TRITON X-100
AG	no	1	4	SILVER ION
AR	no	1	4	ARGON
BR	no	1	4	BROMIDE ION
EU3	no	1	4	EUROPIUM (III) ION
GA	no	1	4	GALLIUM (III) ION
NH3	no	1	4	AMMONIA
OS	no	1	4	OSMIUM ION
SE	no	1	4	SELENIUM ATOM
FOR	no	2	4	FORMYL GROUP
MEE	no	2	4	METHANETHIOL
MH2	no	2	4	MANGANESE ION, 1 HYDROXYL COORDINATED
DMN	no	3	4	DIMETHYLAMINE
ETI	no	3	4	IODOETHANE
MNC	no	3	4	METHYL ISOCYANIDE
SEK	no	3	4	SELENOCYANATE ION
CFT	no	4	4	TRIFLUOROMETHANE
POL	no	4	4	N-PROPANOL
VXA	no	4	4	METHYLPHOSPHONIC ACID ESTER GROUP
CUM	no	5	4	CU(I)-S-MO(VI)(=O)OH CLUSTER
CUN	no	5	4	CU(I)-S-MO(IV)(=O)OH CLUSTER
NPN	no	5	4	N-PROPYL ISOCYANIDE
PDT	no	5	4	1,3-PROPANEDITHIOL
TMA	no	5	4	TETRAMETHYLAMMONIUM ION
1MZ	no	6	4	1-METHYLIMIDAZOLE
3BB	no	6	4	3-BROMOBUT-3-EN-1-OL
CNH	no	6	4	2-HYDROXY-2-METHYLPROPANENITRILE
EEE	no	6	4	ETHYL ACETATE
XAP	no	6	4	3-AMINOOXY-1-AMINOPROPANE
AAE	no	7	4	ACETOACETIC ACID
ABU	no	7	4	GAMMA-AMINO-BUTANOIC ACID
ANL	no	7	4	ANILINE
DMG	no	7	4	N,N-DIMETHYLGLYCINE
HAI	no	7	4	CYCLOHEXYLAMMONIUM ION
N2P	no	7	4	PENTANE-1,5-DIAMINE
NBT	no	7	4	(2S)-2-nitrobutane
POA	no	7	4	PHOSPHONOACETALDEHYDE
PRI	no	7	4	PYRROLIDINE-2-CARBALDEHYDE
PYS	no	7	4	2-PYRIDINETHIOL
SMB	no	7	4	2-METHYLBUTANOIC ACID
SRI	no	7	4	(2Z)-3-HYDROXY-2-IMINOPROPANOIC ACID
UNK	no	7	4	UNKNOWN
BML	no	8	4	4-BROMOPHENOL
BOC	no	8	4	TERT-BUTYL HYDROGEN CARBONATE
DPR	no	8	4	D-proline
DTL	no	8	4	D-TREITOL
FPI	no	8	4	N-FORMYLPIPERIDINE
GVE	no	8	4	METHYL 4-AMINOBUTANOATE
HSE	no	8	4	L-HOMOSERINE
MLP	no	8	4	1-AMINOCYCLOPROPYLPHOSPHONATE
PCR	no	8	4	P-CRESOL
2PN	no	9	4	IMIDODIPHOSPHORIC ACID
ACA	no	9	4	6-AMINOHEXANOIC ACID
GAU	no	9	4	(4S)-4-AMINO-5-HYDROXYPENTANOIC ACID
GEG	no	9	4	(4E)-4-AMINOHEX-4-ENOIC ACID
ICP	no	9	4	2-METHYL-5-METHYLENE-5H-PYRIMIDIN-4-YLIDENEAMINE
ILG	no	9	4	GLUTAMYL GROUP
OEC	no	9	4	OXYGEN EVOLVING SYSTEM
PTF	no	9	4	[(METHYLSULFANYL)METHYL]BENZENE
VIG	no	9	4	4-AMINO HEXANOIC ACID
XCC	no	9	4	FE(4)-NI(1)-S(4) CLUSTER
YF1	no	9	4	2,5-DIMETHYLPYRIMIDIN-4-AMINE
CXE	no	26	3	PENTAETHYLENE GLYCOL MONODECYL ETHER
GD3	no	1	3	GADOLINIUM ION
PR	no	1	3	PRASEODYMIUM ION
2BM	no	3	3	DIBROMOMETHANE
MSM	no	3	3	(METHYLSULFANYL)METHANE
SCC	no	3	3	THIOETHYL GROUP
3CN	no	4	3	3-AMINOPROPANE
AEM	no	4	3	2-AMINOETHANIMIDIC ACID
ATO	no	5	3	CHLOROACETONE
LCP	no	5	3	PERCHLORATE ION
2HA	no	6	3	DIHYDROXYACETONE
LEN	no	6	3	3-METHYLBUTAN-1-AMINE
OXD	no	6	3	OXALIC ACID
PTL	no	6	3	PENTANAL
4AX	no	7	3	(R)-4-AMINO-ISOXAZOLIDIN-3-ONE
DIB	no	7	3	3-AMINO-(DIMETHYLPROPYLAMINE)
MBN	no	7	3	TOLUENE
NVI	no	7	3	1-VINYLIMIDAZOLE
AMC	no	8	3	AMINOMETHYLCYCLOHEXANE
AS2	no	8	3	2-AMMONIO-4-OXOBUTANOATE
BHL	no	8	3	6-BROMOHEXAN-1-OL
CYI	no	8	3	CYCLOHEXYL ISOCYANIDE
D1D	no	8	3	(4S,5S)-1,2-dithiane-4,5-diol
DTV	no	8	3	(2S,3S)-1,4-dimercaptobutane-2,3-diol
ISP	no	8	3	PHOSPHORYLISOPROPANE
MIP	no	8	3	MONOISOPROPYL ESTER PHOSPHONIC ACID
NBE	no	8	3	NITROSOBENZENE
PG3	no	8	3	GUANIDINE-3-PROPANOL
XIF	no	8	3	PIPERIDINE-3,4-DIOL
AHI	no	9	3	3-{[(E)-AMINO(HYDROXYIMINO)METHYL]AMINO}PROPAN-1-AMINIUM
BZI	no	9	3	BENZIMIDAZOLE
CAN	no	9	3	CANALINE
DMR	no	9	3	2-HYDROXY-SUCCINIC ACID
DPJ	no	9	3	O,O-DIETHYL HYDROGEN THIOPHOSPHATE
DSG	no	9	3	D-ASPARAGINE
ETY	no	9	3	4-ethylphenol
FPY	no	9	3	(4S)-5-FLUORO-4-HYDROXY-3,4-DIHYDROPYRIMIDIN-2(1H)-ONE
IOM	no	9	3	(DIAMINOMETHYL-METHYL-AMINO)-ACETIC ACID
MCT	no	9	3	4-METHYLCATECHOL
MED	no	9	3	D-METHIONINE
SS2	no	9	3	(1R)-1-PHENYLETHANOL
XDN	no	9	3	PIPERIDINE-3,4,5-TRIOL
MO6	yes	7	2	MAGNESIUM ION, 6 WATERS COORDINATED
P4G	yes	11	2	1-ETHOXY-2-(2-ETHOXYETHOXY)ETHANE
AL	no	1	2	ALUMINUM ION
CE	no	1	2	CERIUM (III) ION
IR3	no	1	2	IRIDIUM (III) ION
QTR	no	1	2	OXYGEN OF QUINONE
TB	no	1	2	TERBIUM(III) ION
HDZ	no	2	2	NITROGEN MOLECULE
OC1	no	2	2	CALCIUM ION, 1 WATER COORDINATED
2NO	no	3	2	NITROGEN DIOXIDE
C2C	no	3	2	CU-CL-CU LINKAGE
DAZ	no	3	2	diaminozinc
DTZ	no	3	2	zinc(II)hydrogensulfide
F2O	no	3	2	MU-OXO-DIIRON(III)
N2O	no	3	2	NITROUS OXIDE
NEH	no	3	2	ETHANAMINE
OHE	no	3	2	HYDROXYETHYL GROUP
AST	no	4	2	ARSENITE
CUO	no	4	2	CU2-O2 CLUSTER
DCE	no	4	2	1,2-DICHLOROETHANE
ETA	no	4	2	ETHANOLAMINE
LCO	no	4	2	CHLORATE ION
NBU	no	4	2	N-BUTANE
OMO	no	4	2	MO(VI)(=O)(OH)2 CLUSTER
SMO	no	4	2	DIOXOSULFIDOMOLYBDENUM(VI) ION
TOU	no	4	2	THIOUREA
3CL	no	5	2	3-CHLOROPROPANOL
BRM	no	5	2	2-BROMOACETYL GROUP
DOZ	no	5	2	(dimethylamino)(hydroxy)zinc'
GM1	no	5	2	AMINOMETHYLAMIDE
MCR	no	5	2	SULFANYLACETIC ACID
MXE	no	5	2	2-METHOXYETHANOL
NCP	no	5	2	CIS-DIAMINODICHLOROPLATINUM
OC4	no	5	2	CALCIUM ION, 4 WATERS COORDINATED
PC4	no	5	2	TETRACHLOROPLATINATE(II)
PS5	no	5	2	PENTASULFIDE-SULFUR
PZO	no	5	2	PYRAZOLE
REO	no	5	2	PERRHENATE
RGI	no	5	2	METHYLCARBAMIC ACID
ALQ	no	6	2	2-METHYL-PROPIONIC ACID
ATJ	no	6	2	ethyl hydrogen phosphonate
ATQ	no	6	2	2-AMINOTHIAZOLINE
BU2	no	6	2	1,3-BUTANEDIOL
BUQ	no	6	2	4-HYDROXY-2-BUTANONE
DSS	no	6	2	METHYL METHYLSULFINYLMETHYL SULFIDE
GBL	no	6	2	GAMMA-BUTYROLACTONE
HBR	no	6	2	R,3-HYDROXYBUTAN-2-ONE
HBS	no	6	2	S,3-HYDROXYBUTAN-2-ONE
IBO	no	6	2	2-METHYLPROPANAMIDE
IP3	no	6	2	1-HYDROXY-3-METHYLBUTANE
ISU	no	6	2	SE-ETHYL-ISOSELENOUREA
MMQ	no	6	2	MERCAPTOMETHYL PHOSPHONATE
MSF	no	6	2	[METHYLSELENO]ACETATE
MTD	no	6	2	[METHYLTELLURO]ACETATE
MTG	no	6	2	[METHYLTHIO]ACETATE
NAK	no	6	2	AMINO-ACRYLATE
PYM	no	6	2	PYRUVAMIDE
TF4	no	6	2	DICHLORO-ACETIC ACID
3MP	no	7	2	3-METHYLPYRIDINE
A3B	no	7	2	D-VINYLGLYCINE
C2N	no	7	2	B-CHLORO-D-ALANINE
CSS	no	7	2	S-MERCAPTOCYSTEINE
CXL	no	7	2	CYCLOHEXANOL
CYH	no	7	2	CYCLOHEXANONE
DGY	no	7	2	(2R)-2,3-dihydroxypropanoic acid
DMI	no	7	2	2,3-DIMETHYLIMIDAZOLIUM ION
DSN	no	7	2	D-SERINE
EFS	no	7	2	ETHYL DIHYDROGEN PHOSPHATE
FU2	no	7	2	FURFURAL
GAQ	no	7	2	5-HYDROXYPENTANAL
HLT	no	7	2	2-BROMO-2-CHLORO-1,1,1-TRIFLUOROETHANE
HP6	no	7	2	HEPTANE
IPU	no	7	2	S-ISOPROPYL-ISOTHIOUREA
MLM	no	7	2	3-amino-3-oxopropanoic acid
RTC	no	7	2	RHENIUM (I) TRICARBONYL
2PC	no	8	2	3,4-DIHYDRO-2H-PYRROLIUM-5-CARBOXYLATE
3NP	no	8	2	3-NITROPROPANOIC ACID
AAC	no	8	2	ACETYLAMINO-ACETIC ACID
AKB	no	8	2	2-AMINO-3-KETOBUTYRIC ACID
C21	no	8	2	THIOPHENE-2-CARBOXYLIC ACID
CCP	no	8	2	BUTYLPHOSPHONATE
CPP	no	8	2	2-CYCLOPROPYLMETHYLENEPROPANAL
DAV	no	8	2	DELTA-AMINO VALERIC ACID
FPN	no	8	2	4-FLUOROPHENOL
IHG	no	8	2	N-ISOPROPYL-N'-HYDROXYGUANIDINE
IOL	no	8	2	4-IODOPHENOL
NLE	no	8	2	NORLEUCINE
PAE	no	8	2	PHOSPHONOACETIC ACID
PG0	no	8	2	2-(2-METHOXYETHOXY)ETHANOL
PHZ	no	8	2	1-PHENYLHYDRAZINE
PXY	no	8	2	PARA-XYLENE
PY2	no	8	2	3-(MERCAPTOMETHYLENE)PYRIDINE
PYF	no	8	2	3-PYRIDINYLCARBINOL
SHF	no	8	2	LAEVULINIC ACID
SMC	no	8	2	S-METHYLCYSTEINE
TFB	no	8	2	TETRAHYDROFURAN-2-CARBOXYLIC ACID
TZC	no	8	2	1,2,4-TRIAZOLE-CARBOXAMIDINE
TZO	no	8	2	1,3-THIAZOLE-4-CARBOXYLIC ACID
6PC	no	9	2	PYRIDINE-2-CARBOXYLIC ACID
AC0	no	9	2	1-PHENYLETHANONE
AC5	no	9	2	1-AMINOCYCLOPENTANECARBOXYLIC ACID
AE3	no	9	2	2-(2-ethoxyethoxy)ethanol
AMB	no	9	2	L-2-AMINO-4-METHOXY-CIS-BUT-3-ENOIC ACID
ASI	no	9	2	L-ISO-ASPARTATE
BGX	no	9	2	4-METHYL-PYRROLINE-5-CARBOXYLIC ACID
BHH	no	9	2	N-BUTYL-N'-HYDROXYGUANIDINE
BOP	no	9	2	1-BROMO-4-METHOXYBENZENE
BRB	no	9	2	PARA-BROMOBENZYL ALCOHOL
BZP	no	9	2	N1-CARBOXYPIPERAZINE
C2B	no	9	2	1-(4-CHLOROPHENYL)METHANAMINE
CAB	no	9	2	4-CARBOXY-4-AMINOBUTANAL
CMS	no	9	2	CARBAMOYL SARCOSINE
DPF	no	9	2	DIETHYL HYDROGEN PHOSPHATE
FUX	no	9	2	5-HYDROXYMETHYL-FURFURAL
HAV	no	9	2	HYDROXYAMINOVALINE
HPN	no	9	2	HEPTANAMIDE
IBZ	no	9	2	2-IODOBENZYLTHIO GROUP
IDH	no	9	2	(5S)-5-IODODIHYDRO-2,4(1H,3H)-PYRIMIDINEDIONE
IOB	no	9	2	3-IODO-BENZYL ALCOHOL
IP4	no	9	2	1-METHYL-2-OXY-5,5-DIMETHYL PYRROLIDINE
IZC	no	9	2	2H-IMIDAZOL-4-YLACETIC ACID
KMT	no	9	2	4-(METHYLSULFANYL)-2-OXOBUTANOIC ACID
LAF	no	9	2	5-FLUOROLEVULINIC ACID
LIS	no	9	2	(2S,4S)-2-AMINO-4,5-EPOXIPENTANOIC ACID
MPJ	no	9	2	(1-AMINO-3-METHYLSULFANYL-PROPYL)-PHOSPHINIC ACID
NEQ	no	9	2	N-ETHYLMALEIMIDE
NFE	no	9	2	NI-FE ACTIVE CENTER
NFO	no	9	2	NI-FE OXIDIZED ACTIVE CENTER
NXA	no	9	2	N-Carboxyalanine
PBC	no	9	2	PHENYL BORONIC ACID
SPY	no	9	2	4-HYDROSULFONYLPYRIDINE
TZL	no	9	2	2-(SEC-BUTYL)THIAZOLE
WBU	no	9	2	5-AMINO-1H-PYRIMIDINE-2,4-DIONE
CP4	no	34	2	BIS[5-CHLORO-1H-INDOL-2-YL-CARBONYL-AMINOETHYL]-ETHYLENE GLYCOL
PIG	yes	10	1	2-[2-(2-HYDROXY-ETHOXY)-ETHOXY]-ETHANOL
PE7	no	22	1	1-DEOXY-1-THIO-HEPTAETHYLENE GLYCOL
2OS	no	32	1	3-N-OCTANOYLSUCROSE
AU3	no	1	1	GOLD 3+ ION
CR	no	1	1	CHROMIUM ION
EU	no	1	1	EUROPIUM ION
HO3	no	1	1	HOLMIUM (III) ATOM
OS4	no	1	1	OSMIUM 4+ ION
PD	no	1	1	PALLADIUM ION
SB	no	1	1	ANTIMONY (III) ION
6WO	no	2	1	OXO-TUNGSTEN(VI)
BMM	no	2	1	BROMOMETHANE
ETH	no	2	1	ETHYL GROUP
FLH	no	2	1	FORMALDEHYDE
FS1	no	2	1	IRON/SULFUR CLUSTER
NME	no	2	1	METHYLAMINE
SX	no	2	1	SULFUR OXIDE
CNN	no	3	1	CYANAMIDE
CPT	no	3	1	CIS-PLATINUM-(NH3)2
HG2	no	3	1	DIBROMOMERCURY
HGI	no	3	1	MERCURY (II) IODIDE
MCE	no	3	1	CHLOROETHYL GROUP
MM4	no	3	1	MOLYBDENUM (IV) OXIDE
NSM	no	3	1	NITROSOMETHANE
OC2	no	3	1	CALCIUM ION, 2 WATERS COORDINATED
PCL	no	3	1	PLATINUM(II) DI-CHLORIDE
PO2	no	3	1	HYPOPHOSPHITE
202	no	4	1	BROMIC ACID
2ME	no	4	1	METHOXYETHANE
2PO	no	4	1	PHOSPHONATE
3BR	no	4	1	1-BROMOPROPANE
CFO	no	4	1	CHLORO DIIRON-OXO MOIETY
ETN	no	4	1	METHYLETHYLAMINE
MBR	no	4	1	TRIBROMOMETHANE
NOE	no	4	1	NITROSOETHANE
OFO	no	4	1	HYDROXY DIIRON-OXO MOIETY
SBO	no	4	1	TRIHYDROXYANTIMONITE(III)
1BP	no	5	1	1-BROMOPROPANE-2-OL
2PA	no	5	1	DIAMIDOPHOSPHATE
AGU	no	5	1	AMINOGUANIDINE
AKR	no	5	1	ACRYLIC ACID
ART	no	5	1	ARSENATE
BBU	no	5	1	1-BROMOBUTANE
BRP	no	5	1	2-BROMO-2-PROPENE-1-OL
CON	no	5	1	COBALT TETRAAMMINE ION
FOP	no	5	1	2-HYDROXY-PROPYL-AMMONIUM
FPO	no	5	1	FLUORO-PHOSPHITE ION
GB	no	5	1	METHYLPHOSPHONIC ACID ESTER GROUP
HGU	no	5	1	N-HYDROXYGUANIDINE
I42	no	5	1	HYDROXY(DIOXIDO)OXOVANADIUM
LNK	no	5	1	PENTANE
LYT	no	5	1	BUTYLAMINE
MAC	no	5	1	MERCURY ACETATE ION
MDD	no	5	1	MALONALDEHYDE
MF4	no	5	1	TETRAFLUOROMAGNESATE(2-)
MGX	no	5	1	1-METHYLGUANIDINE
NHY	no	5	1	N-HYDROXYUREA
NMU	no	5	1	N-METHYLUREA
PEJ	no	5	1	PERIODATE
SE4	no	5	1	SELENATE ION
TRI	no	5	1	1,2,4-TRIAZOLE
TSZ	no	5	1	HYDRAZINECARBOTHIOAMIDE
1CB	no	6	1	CYCLOPENTANAMINE
2MZ	no	6	1	2-METHYLIMIDAZOLE
3MT	no	6	1	3-METHYLTHIAZOLIUM ION
3OH	no	6	1	3-HYDROXY-PROPANOIC ACID
3TR	no	6	1	3-AMINO-1,2,4-TRIAZOLE
4HA	no	6	1	4-HYDROXYBUTAN-1-AMINIUM
5BR	no	6	1	1-BROMOPENTANE
5MP	no	6	1	5-METHYLPYRROLE
AML	no	6	1	AMYLAMINE
AMT	no	6	1	2-AMINOTHIAZOLE
B2A	no	6	1	ALANINE BORONIC ACID
BEO	no	6	1	BUTENOIC ACID
CEC	no	6	1	CHLOROETHYLCARBAMOYL GROUP
CEQ	no	6	1	ETHYL-TRIMETHYL-SILANE
CHX	no	6	1	CYCLOHEXANE
CLX	no	6	1	TRI-CHLORO-ACETALDEHYDE
D2P	no	6	1	(2S)-2,3-dichloropropan-1-ol
DHA	no	6	1	2-AMINO-ACRYLIC ACID
DXE	no	6	1	1,2-DIMETHOXYETHANE
EGD	no	6	1	N-ETHYLGUANIDINE
FEA	no	6	1	MONOAZIDO-MU-OXO-DIIRON
HSW	no	6	1	N-hydroxysulfamide
MR3	no	6	1	1-METHYL-1H-PYRROLE
NIS	no	6	1	2-NITROPROPANE
P1R	no	6	1	PYRIMIDINE
PE9	no	6	1	PENTAN-1-OL
PIP	no	6	1	PIPERIDINE
PYE	no	6	1	TETRAHYDROPYRAN
PYT	no	6	1	2-AMINOPROP-2-ENAMIDE
SBE	no	6	1	1,3,2-DIOXABOROLAN-2-OL
VSO	no	6	1	VINYLSULPHONIC ACID
24T	no	7	1	2-AMINO-4-METHYLTHIAZOLE
25T	no	7	1	2-AMINO-5-METHYLTHIAZOLE
2AP	no	7	1	2-AMINOPYRIDINE
2EZ	no	7	1	2-ETHYLIMIDAZOLE
2IM	no	7	1	PIPERIDIN-2-IMINE
3AP	no	7	1	3-AMINOPYRIDINE
3EP	no	7	1	TRIETHYLPHOSPHANE
3HL	no	7	1	(3S)-3-HYDROXYBUTANOIC ACID
3MO	no	7	1	3-METHYL-1,3-OXAZOLIDIN-2-ONE
4AP	no	7	1	4-AMINOPYRIDINE
4PA	no	7	1	PROPYL ACETATE
BTL	no	7	1	BETAINE ALDEHYDE
BUB	no	7	1	1-BUTANE BORONIC ACID
BVC	no	7	1	1-THIEN-3-YLMETHANAMINE
BVG	no	7	1	1H-IMIDAZOL-2-YLMETHANOL
CA1	no	7	1	ETHYL PROPIONATE
CEJ	no	7	1	CYCLOPENTANE-1,3-DIONE
DCY	no	7	1	D-CYSTEINE
DTI	no	7	1	3,4-DIMETHYLTHIAZOLIUM ION
DZZ	no	7	1	O,O-DIMETHYL HYDROGEN THIOPHOSPHATE
EMM	no	7	1	[methyl(vinyl)amino]methanol
HE2	no	7	1	HEXAN-1-OL
HIU	no	7	1	(2R)-3-HYDROXY-2-METHYLPROPANOIC ACID
LPG	no	7	1	L-PROPARGYLGLYCINE
LVG	no	7	1	L-VINYLGLYCINE
MMZ	no	7	1	1-METHYL-1,3-DIHYDRO-2H-IMIDAZOLE-2-THIONE
PHG	no	7	1	PHENYLMERCURY
PIH	no	7	1	IODOPHENYL
PTD	no	7	1	PENTANEDIAL
SGL	no	7	1	1-HYDROXY-1-THIO-GLYCEROL
VAS	no	7	1	2,3-DIMETHYL-BUTYRALDEHYDE
VX	no	7	1	O-ETHYLMETHYLPHOSPHONIC ACID ESTER GROUP
192	no	8	1	1-AMINOCYCLOBUTANECARBOXLIC ACID
217	no	8	1	(2S)-HEX-5-ENE-1,2-DIOL
1AN	no	8	1	2-FLUOROANILINE
1MR	no	8	1	N-METHYLANILINE
26D	no	8	1	PYRIDINE-2,6-DIAMINE
2AF	no	8	1	2-AMINOPHENOL
2BR	no	8	1	2-BROMOPHENOL
2CH	no	8	1	2-CHLOROPHENOL
3CH	no	8	1	3-CHLOROPHENOL
BR5	no	8	1	2-ETHOXYETHYLPHOSPHINATE
BVF	no	8	1	4-METHYLPYRIDIN-2-AMINE
CIG	no	8	1	2-AMINO-6-CHLOROPYRAZINE
CYT	no	8	1	6-AMINOPYRIMIDIN-2(1H)-ONE
DA1	no	8	1	PYRIDINE-2,5-DIAMINE
DTH	no	8	1	D-threonine
EAP	no	8	1	2-AMINO-VINYL-PHOSPHATE
FMS	no	8	1	TRIFLUOROMETHANE SULFONAMIDE
FS4	no	8	1	IRON/SULFUR CLUSTER
GSC	no	8	1	2-ETHYLTHIO GLYCINE
HE4	no	8	1	HEPTAN-1-OL
HTS	no	8	1	2-MERCAPTOPHENOL
ICN	no	8	1	(S)-2-HYDROXY-2,3-DIMETHYLBUTANENITRILE
LG3	no	8	1	PYRIMIDINE-2,4-DIAMINE
LG4	no	8	1	5-METHYLPYRIDIN-2-AMINE
LG5	no	8	1	1-METHYL-1,6-DIHYDROPYRIDIN-3-AMINE
LYW	no	8	1	1-AMINO-1-CARBONYL PENTANE
MOR	no	8	1	N-CARBONYLMORPHOLINE
NCM	no	8	1	NORCAMPHOR
NFR	no	8	1	NI-FE REDUCED ACTIVE CENTER
OXE	no	8	1	ORTHO-XYLENE
PY7	no	8	1	PYRIDIN-4-YLMETHANOL
PYL	no	8	1	PHENYLETHANE
SAT	no	8	1	sulfoacetic acid
SHO	no	8	1	5-HYDROXYLAEVULINIC ACID
TMT	no	8	1	2,3,4-TRIMETHYL-1,3-THIAZOLE
TMZ	no	8	1	3,4,5-TRIMETHYL-1,3-THIAZOLE
TP5	no	8	1	THIOPHENE-3-CARBOXIMIDAMIDE
TZZ	no	8	1	TRIMETHYL PHOSPHATE
XDL	no	8	1	XYLOSE-DERIVED ISOFAGOMINE LACTAM
YAN	no	8	1	1,2-DICHLOROBENZENE
1AB	no	9	1	1,4-DIDEOXY-1,4-IMINO-D-ARABINITOL
1MC	no	9	1	1-METHYLCYTOSINE
2AC	no	9	1	2-AMINO-P-CRESOL
2CM	no	9	1	2-CHLORO-6-METHYL-ANILINE
2MP	no	9	1	3,4-DIMETHYLPHENOL
34A	no	9	1	3,4-DIMETHYLANILINE
3FA	no	9	1	3-FLUOROBENZENE-1,2-DIOL
3MC	no	9	1	3-METHYLCYTOSINE
5AN	no	9	1	3,5-DIFLUOROANILINE
AJ3	no	9	1	3-(PROP-2-ENE-1-SULFINYL)-PROPENE-1-THIOL
BZF	no	9	1	BENZOFURAN
C2A	no	9	1	1-(3-chlorophenyl)methanamine
CCM	no	9	1	1-METHYL-1-CARBOXY-CYCLOPENTANE
DBP	no	9	1	1,3-DIAMINOBENZYL PHENYLALANINE
DEN	no	9	1	INDENE
DTO	no	9	1	1-HYDROXYSULFANYL-4-MERCAPTO-BUTANE-2,3-DIOL
FBA	no	9	1	4-FLUOROBENZYLAMINE
FFP	no	9	1	2,6-DIFLUOROPHENOL
FLA	no	9	1	TRIFLUOROALANINE
FLM	no	9	1	3-FLUORO-2-METHYL-ANILINE
FPR	no	9	1	PROPYLBENZENE
FS2	no	9	1	FE-S-O HYBRID CLUSTER
GAG	no	9	1	3-HYDROXYISOXAZOLE-4-CARBOXYLIC ACID
GBD	no	9	1	4-HYDROXY-1,2,5-THIADIAZOLE-3-CARBOXYLIC ACID
GVH	no	9	1	1H-PYRROLO[2,3-B]PYRIDINE
IDM	no	9	1	INDOLINE
IMR	no	9	1	IMINORIBITOL
M2M	no	9	1	1-METHOXY-2-(2-METHOXYETHOXY)ETHANE
MBD	no	9	1	3-METHYLCATECHOL
MEZ	no	9	1	(2E)-2-METHYLBUT-2-ENEDIOIC ACID
MHN	no	9	1	6-METHYLHEPTAN-1-OL
MPI	no	9	1	IMIDAZO[1,2-A]PYRIDINE
NBZ	no	9	1	NITROBENZENE
NTN	no	9	1	ISONICOTINAMIDINE
OC9	no	9	1	OCTAN-1-OL
ODS	no	9	1	4-METHYLPIPERAZIN-1-YL CARBONYL GROUP
P2O	no	9	1	3-PROP-2-YN-1-YL-1,3-OXAZOLIDIN-2-ONE
PIS	no	9	1	TRIHYDROGEN THIODIPHOSPHATE
PON	no	9	1	IMIDO DIPHOSPHATE
PSL	no	9	1	PYROSULFATE
PYD	no	9	1	2,5-DIMETHYL-PYRIMIDIN-4-YLAMINE
SHV	no	9	1	HEPTANOIC ACID
SOA	no	9	1	ISATOIC ANHYDRIDE
SPA	no	9	1	THIOPHENEACETIC ACID
SS1	no	9	1	1-PHENYLETHANOL
T1A	no	9	1	TETRAETHYLARSONIUM ION
TCN	no	9	1	TETRACYANONICKELATE ION
TCZ	no	9	1	1,3,5-TRICHLORO-BENZENE
THE	no	9	1	THREONATE ION
P2K	no	19	1	POLYETHYLENE GLYCOL PEG2000
