# Supplementary material for: A chemogenomics view on protein-ligand spaces
Source: BMC Bioinformatics. 2009 Jun 16;10(Suppl 6):S13. doi: 10.1186/1471-2105-10-S6-S13 (PMC2697636; doi:10.1186/1471-2105-10-S6-S13)
Supplement: Additional file 2 — PDB protein-ligand interaction dataset. [file 1471-2105-10-S6-S13-S2.txt]

key	MolID	MW	Sv	Se	Sp	Mv	Me	nAT	nSK	nBT	nBO	nBM	ARR	nCIC	RBN	RBF	nDB	nAB	nC	nN	nO	nX	nBnz	nCar	nRCONH2	nROH	nArOH	nHDon	nHAcc	Ui	Hy	AMR	TPSA(NO)	TPSA(Tot)	ALOGP	LAI	pdb_code	[F5.1.1.1]	[F5.1.1.2]	[F5.1.1.3]	[F5.1.2.1]	[F5.1.2.2]	[F5.1.2.3]	[F5.1.3.1]	[F5.1.3.2]	[F5.1.3.3]	[F5.1.4.1]	[F5.1.4.2]	[F5.1.4.3]
002_2FV9B	002.sdf	449.61	38.62	67.41	40.93	0.58	1.01	67	32	67	32	10	0.188	1	13	0.194	4	6	23	3	6	0	1	6	0	2	0	5	9	3.459	2.376	118.409	144.83	144.83	2.414	0	2FV9B	34.88372093	39.92248062	25.19379845	39.14728682	33.33333333	27.51937985	31.39534884	30.62015504	37.98449612	32.55813953	39.92248062	27.51937985
003_2JFZA	003.sdf	439.56	37.97	58	39.55	0.65	1	58	33	62	37	24	0.595	5	5	0.081	2	22	26	5	2	0	2	18	0	0	0	0	6	4.644	-0.781	127.852	74.71	74.71	4.508	0	2JFZA	26.66666667	36.47058824	36.8627451	34.50980392	42.35294118	23.1372549	41.17647059	29.41176471	29.41176471	27.45098039	49.41176471	23.1372549
007_2BUAA	007.sdf	175.3	17.78	29.17	19.1	0.59	0.97	30	13	31	14	6	0.429	2	2	0.065	0	6	12	1	0	0	1	6	0	0	0	2	1	2.807	0.38	55.556	26.02	26.02	2.391	0	2BUAA	30.08241758	40.10989011	29.80769231	36.95054945	34.61538462	28.43406593	37.36263736	29.80769231	32.82967033	31.59340659	39.97252747	28.43406593
008_2BUCA	008.sdf	355.45	30.09	48.31	31.48	0.63	1.01	48	26	50	28	14	0.429	3	5	0.1	2	12	20	3	2	1	2	12	1	0	0	4	6	3.907	1.697	97.221	89.42	89.42	1.759	0	2BUCA	30.08241758	40.10989011	29.80769231	36.95054945	34.61538462	28.43406593	37.36263736	29.80769231	32.82967033	31.59340659	39.97252747	28.43406593
017_1T3RA	017.sdf	547.74	44.81	75.69	47.79	0.6	1.01	75	38	78	41	15	0.293	4	12	0.154	3	12	27	3	7	0	2	12	0	1	0	4	10	4	1.501	142.738	140.42	148.8	3.156	0	1T3RA	28.28282828	33.33333333	38.38383838	37.37373737	43.43434343	19.19191919	39.39393939	31.31313131	29.29292929	28.28282828	52.52525253	19.19191919
017_1T7IA	017.sdf	547.74	44.81	75.69	47.79	0.6	1.01	75	38	78	41	15	0.293	4	12	0.154	3	12	27	3	7	0	2	12	0	1	0	4	10	4	1.501	142.738	140.42	148.8	3.156	0	1T7IA	28.28282828	34.34343434	37.37373737	38.38383838	42.42424242	19.19191919	38.38383838	32.32323232	29.29292929	29.29292929	51.51515152	19.19191919
017_2HS1A	017.sdf	547.74	44.81	75.69	47.79	0.6	1.01	75	38	78	41	15	0.293	4	12	0.154	3	12	27	3	7	0	2	12	0	1	0	4	10	4	1.501	142.738	140.42	148.8	3.156	0	2HS1A	27.27272727	35.35353535	37.37373737	37.37373737	43.43434343	19.19191919	38.38383838	33.33333333	28.28282828	31.31313131	49.49494949	19.19191919
2E1_2CCTA	2E1.sdf	365.86	27.99	45.88	29.34	0.62	1.02	45	25	47	27	12	0.407	3	4	0.085	1	11	16	5	3	1	1	9	0	0	2	5	7	3.7	2.686	95.989	113.51	113.51	1.782	0	2CCTA	36.86440678	34.74576271	28.38983051	36.86440678	40.25423729	22.88135593	31.3559322	30.08474576	38.55932203	34.3220339	42.79661017	22.88135593
033_1ZTQA	033.sdf	492.59	38.72	59.96	40.76	0.66	1.02	59	35	62	38	26	0.579	4	8	0.129	4	22	26	2	6	0	3	20	0	1	0	3	8	4.755	0.82	129.871	125.71	134.09	4.724	0	1ZTQA	24.84848485	46.06060606	29.09090909	44.24242424	24.24242424	31.51515152	34.54545455	35.15151515	30.3030303	36.96969697	31.51515152	31.51515152
039_2CHWA	039.sdf	450.94	32.76	47.08	34.26	0.71	1.02	46	31	50	35	24	0.629	5	5	0.1	2	22	21	6	2	1	2	17	0	0	0	1	7	4.644	-0.265	119.249	98.58	123.88	3.866	0	2CHWA	33.22981366	32.71221532	34.05797101	34.36853002	38.92339545	26.70807453	36.7494824	26.29399586	36.95652174	28.05383023	45.23809524	26.70807453
041_1X7BA	041.sdf	271.26	20.63	31.01	21.11	0.69	1.03	30	20	32	22	17	0.727	3	2	0.063	1	16	15	1	3	1	2	13	0	0	2	2	5	4.17	0.361	70.627	66.49	66.49	3.503	0	1X7BA	26.66666667	31.25	42.08333333	32.91666667	41.66666667	25.41666667	43.33333333	26.25	30.41666667	27.08333333	47.5	25.41666667
042_2DC7A	042.sdf	374.44	29.26	53.43	30.78	0.56	1.03	52	26	52	26	4	0	1	11	0.212	4	0	16	2	8	0	0	0	0	2	0	4	10	2.322	1.849	86.674	154.56	154.56	-0.045	0	2DC7A	26.5625	44.140625	29.296875	46.875	29.6875	23.4375	33.59375	36.328125	30.078125	34.765625	41.796875	23.4375
047_2PJLA	047.sdf	332.53	32.76	51.69	34.91	0.62	0.98	53	25	56	28	16	0.571	4	5	0.089	0	16	23	2	0	0	2	14	0	0	0	1	1	4.087	-0.475	105.853	16.96	16.96	6.119	0	2PJLA	27.12550607	38.05668016	34.81781377	36.03238866	42.91497976	21.05263158	36.43724696	31.57894737	31.98380567	31.57894737	47.36842105	21.05263158
059_2PJ6A	059.sdf	482.59	38	63.47	41.49	0.6	1.01	63	32	64	33	16	0.364	2	12	0.188	4	12	22	2	6	0	2	12	0	2	0	5	8	4.087	2.407	124.129	146.79	164.98	1.434	0	2PJ6A	28.10457516	45.09803922	26.79738562	42.15686275	30.71895425	27.12418301	34.64052288	35.29411765	30.06535948	35.94771242	36.92810458	27.12418301
061_1A8TA	061.sdf	452.56	38.37	58.22	39.8	0.66	1	58	34	62	38	25	0.605	5	7	0.113	2	23	26	6	2	0	3	19	0	0	1	2	7	4.7	0.177	133.427	109.58	109.58	4.827	0	1A8TA	27.5862069	41.37931034	31.03448276	41.81034483	37.5	20.68965517	34.9137931	34.05172414	31.03448276	35.77586207	43.53448276	20.68965517
072_4PRGA	072.sdf	614.92	55.27	89.03	59.23	0.61	0.99	90	44	93	47	21	0.383	4	18	0.194	3	18	37	2	4	0	3	18	0	1	0	1	6	4.459	-0.468	178.817	77.92	103.22	8.318	1	4PRGA	34.44444444	29.25925926	36.2962963	31.48148148	42.96296296	25.55555556	38.88888889	24.44444444	36.66666667	27.40740741	47.03703704	25.55555556
073_2FJMB	073.sdf	603.6	47.01	72.31	49.51	0.66	1.02	71	43	75	47	31	0.596	5	11	0.147	3	28	32	3	5	2	4	24	0	2	0	2	9	5	0.137	161.883	114.54	124.35	6.657	1	2FJMB	37.41935484	30.64516129	31.93548387	33.87096774	36.12903226	30	35.16129032	24.51612903	40.32258065	28.06451613	41.93548387	30
074_1QDQA	074.sdf	385.52	32.42	58.64	34.4	0.56	1.01	58	27	58	27	4	0	1	10	0.172	4	0	18	3	6	0	0	0	0	2	0	4	9	2.322	1.771	96.971	136.04	136.04	0.439	0	1QDQA	26.87747036	43.87351779	29.24901186	47.43083004	30.03952569	22.52964427	33.20158103	36.75889328	30.03952569	35.17786561	42.29249012	22.52964427
075_2PK5A	075.sdf	804.04	63.71	102.28	67.64	0.63	1.01	101	56	106	61	29	0.377	6	14	0.132	6	23	40	5	9	0	3	21	0	2	0	5	14	4.907	1.955	208.601	204.33	238.01	2.122	1	2PK5A	27.27272727	33.33333333	39.39393939	37.37373737	43.43434343	19.19191919	40.4040404	31.31313131	28.28282828	29.29292929	51.51515152	19.19191919
084_1OUKA	084.sdf	506.63	42.07	66.64	43.74	0.64	1.01	66	37	70	41	23	0.561	5	6	0.086	0	23	28	6	0	3	2	19	0	0	0	2	8	4.585	0.162	139.996	67.66	67.66	5.914	1	1OUKA	32.24043716	34.42622951	33.33333333	35.24590164	38.52459016	26.2295082	37.43169399	26.77595628	35.79234973	29.50819672	44.26229508	26.2295082
090_2CHXA	090.sdf	350.39	27.79	42.85	28.58	0.66	1.02	42	26	45	29	22	0.724	4	4	0.089	1	21	18	5	3	0	1	15	0	0	0	2	6	4.524	0.327	93.261	93.23	93.23	1.678	0	2CHXA	33.22981366	32.71221532	34.05797101	34.36853002	38.92339545	26.70807453	36.7494824	26.29399586	36.95652174	28.05383023	45.23809524	26.70807453
093_2CHZA	093.sdf	389.92	26.09	41.28	28.32	0.65	1.03	40	24	41	25	11	0.24	2	6	0.146	5	6	14	3	4	1	1	6	0	1	0	3	7	3.585	1.162	96.114	111.62	148.24	1.528	0	2CHZA	33.22981366	32.71221532	34.05797101	34.36853002	38.92339545	26.70807453	36.7494824	26.29399586	36.95652174	28.05383023	45.23809524	26.70807453
094_1OUYA	094.sdf	519.43	36.58	53.44	38.57	0.7	1.03	52	34	56	38	20	0.474	5	4	0.071	2	18	24	4	1	4	2	17	0	0	0	2	7	4.392	0.235	132.57	57.26	82.56	6.198	0	1OUYA	32.24043716	34.42622951	33.33333333	35.24590164	38.52459016	26.2295082	37.43169399	26.77595628	35.79234973	29.50819672	44.26229508	26.2295082
100_1QS4A	100.sdf	289.7	19.89	29.25	20.32	0.71	1.04	28	20	30	22	17	0.682	3	3	0.1	2	15	12	5	2	1	1	9	0	1	0	3	5	4.17	1.251	75.066	107.55	107.55	2.048	0	1QS4A	29.87012987	38.96103896	31.16883117	38.31168831	39.61038961	22.07792208	33.76623377	33.11688312	33.11688312	33.11688312	44.80519481	22.07792208
101_1CS4A	101.sdf	331.26	21.91	37.87	23.24	0.61	1.05	36	22	38	24	11	0.417	3	4	0.105	1	10	10	5	6	0	0	5	0	3	0	5	10	3.585	3.003	72.859	165.84	175.65	-2.064	0	1CS4A	31.11111111	34.66666667	34.22222222	33.77777778	35.55555556	30.66666667	36.88888889	24.88888889	38.22222222	28.88888889	40.44444444	30.66666667
101_1CS4B	101.sdf	331.26	21.91	37.87	23.24	0.61	1.05	36	22	38	24	11	0.417	3	4	0.105	1	10	10	5	6	0	0	5	0	3	0	5	10	3.585	3.003	72.859	165.84	175.65	-2.064	0	1CS4B	31.60377358	35.8490566	32.54716981	37.26415094	38.20754717	24.52830189	36.79245283	29.24528302	33.96226415	32.0754717	43.39622642	24.52830189
103_1CULA	103.sdf	315.26	21.4	36.54	22.79	0.61	1.04	35	21	37	23	11	0.435	3	3	0.081	1	10	10	5	5	0	0	5	0	2	0	4	9	3.585	2.156	71.314	145.61	155.42	-1.176	0	1CULA	32.25806452	32.71889401	35.02304147	34.56221198	36.86635945	28.57142857	37.78801843	25.34562212	36.86635945	29.49308756	41.93548387	28.57142857
103_1CULB	103.sdf	315.26	21.4	36.54	22.79	0.61	1.04	35	21	37	23	11	0.435	3	3	0.081	1	10	10	5	5	0	0	5	0	2	0	4	9	3.585	2.156	71.314	145.61	155.42	-1.176	0	1CULB	31.25	36.05769231	32.69230769	37.5	38.46153846	24.03846154	37.01923077	29.32692308	33.65384615	32.21153846	43.75	24.03846154
105_1FSYA	105.sdf	294.52	20.82	33.03	22.6	0.65	1.03	32	20	33	21	12	0.524	2	4	0.121	1	11	12	2	4	1	1	9	0	2	0	3	6	3.7	1.251	69.054	95.59	95.59	2.257	0	1FSYA	28.2122905	43.01675978	28.77094972	41.34078212	36.31284916	22.34636872	32.96089385	37.4301676	29.60893855	34.07821229	43.57541899	22.34636872
105_1JWZA	105.sdf	294.52	20.82	33.03	22.6	0.65	1.03	32	20	33	21	12	0.524	2	4	0.121	1	11	12	2	4	1	1	9	0	2	0	3	6	3.7	1.251	69.054	95.59	95.59	2.257	0	1JWZA	30.41825095	39.92395437	29.65779468	42.96577947	35.74144487	21.29277567	31.17870722	36.121673	32.69961977	37.64258555	41.06463878	21.29277567
106_1FVTA	106.sdf	393.24	23.48	33.35	24.67	0.73	1.04	32	23	34	25	18	0.48	3	3	0.088	6	12	14	4	3	1	2	12	0	0	0	2	7	4.248	0.45	89.25	114.84	123.22	3.265	0	1FVTA	29.19463087	35.23489933	35.5704698	34.89932886	37.58389262	27.51677852	38.9261745	28.52348993	32.55033557	27.51677852	44.96644295	27.51677852
107_1FVVA	107.sdf	449.55	32.67	47.06	34.49	0.71	1.02	46	31	50	35	27	0.629	5	6	0.12	5	22	21	5	3	0	2	18	0	0	0	2	8	4.807	0.289	117.98	113.94	150.56	3.399	0	1FVVA	29.19463087	35.23489933	35.5704698	34.89932886	37.58389262	27.51677852	38.9261745	28.52348993	32.55033557	27.51677852	44.96644295	27.51677852
108_1G3DA	108.sdf	237.29	19.1	32.59	19.95	0.6	1.02	32	17	32	17	8	0.353	1	5	0.156	2	6	11	3	3	0	1	6	0	1	1	6	6	3.17	4.113	62.413	119.43	119.43	0.173	0	1G3DA	25	45.61403509	29.38596491	49.56140351	33.33333333	17.10526316	33.77192982	39.9122807	26.31578947	40.78947368	42.10526316	17.10526316
109_1G3CA	109.sdf	237.29	19.1	32.59	19.95	0.6	1.02	32	17	32	17	8	0.353	1	5	0.156	2	6	11	3	3	0	1	6	0	1	1	6	6	3.17	4.113	62.413	119.43	119.43	0.173	0	1G3CA	25	45.61403509	29.38596491	49.56140351	33.33333333	17.10526316	33.77192982	39.9122807	26.31578947	40.78947368	42.10526316	17.10526316
111_1G49B	111.sdf	435.58	31.32	54.47	33.87	0.59	1.03	53	28	54	29	11	0.207	2	9	0.167	5	6	16	3	7	0	1	6	0	1	0	3	10	3.585	1.094	102.168	142.11	158.87	0.61	0	1G49B	27.16763006	45.66473988	27.16763006	45.0867052	29.47976879	25.43352601	31.79190751	36.41618497	31.79190751	36.99421965	37.57225434	25.43352601
112_2G2FA	112.sdf	580.35	33.13	57.93	36.73	0.61	1.07	54	35	56	37	14	0.27	3	11	0.196	4	10	12	6	13	0	0	5	1	5	0	9	18	3.907	6.102	115.636	301.99	356.72	-4.231	1	2G2FA	32.40418118	35.19163763	32.40418118	33.44947735	36.93379791	29.61672474	37.97909408	27.5261324	34.49477352	27.17770035	43.20557491	29.61672474
112_2GS6A	112.sdf	580.35	33.13	57.93	36.73	0.61	1.07	54	35	56	37	14	0.27	3	11	0.196	4	10	12	6	13	0	0	5	1	5	0	9	18	3.907	6.102	115.636	301.99	356.72	-4.231	1	2GS6A	32.12121212	33.33333333	34.54545455	35.15151515	38.48484848	26.36363636	38.48484848	26.96969697	34.54545455	27.87878788	45.75757576	26.36363636
112_1RQQA	112.sdf	580.35	33.13	57.93	36.73	0.61	1.07	54	35	56	37	14	0.27	3	11	0.196	4	10	12	6	13	0	0	5	1	5	0	9	18	3.907	6.102	115.636	301.99	356.72	-4.231	1	1RQQA	32.34323432	33.33333333	34.32343234	35.97359736	37.29372937	26.73267327	36.30363036	29.04290429	34.65346535	29.04290429	44.22442244	26.73267327
113_1KR3A	113.sdf	322.29	23.28	38.8	23.97	0.63	1.05	37	23	39	25	9	0.24	3	2	0.051	3	6	15	0	8	0	1	6	0	1	2	3	8	3.322	1.118	76.484	126.43	126.43	0.714	0	1KR3A	27.5862069	41.37931034	31.03448276	42.24137931	37.06896552	20.68965517	34.9137931	34.05172414	31.03448276	36.20689655	43.10344828	20.68965517
114_1HW8A	114.sdf	408.59	36.83	64.87	39.43	0.57	1	65	29	66	30	4	0	2	11	0.167	4	0	23	0	6	0	0	0	0	3	0	3	6	2.322	0.857	112.125	104.06	104.06	3.357	0	1HW8A	28.26552463	40.47109208	31.2633833	42.18415418	38.11563169	19.70021413	33.83297645	36.18843683	29.97858672	34.47537473	45.82441113	19.70021413
115_1HWIA	115.sdf	413.53	35.52	58.29	37.42	0.61	1.01	58	30	60	32	17	0.5	3	9	0.15	1	16	24	1	4	1	2	14	0	3	0	3	5	4.17	0.834	113.839	82.69	82.69	4.107	0	1HWIA	28.26552463	40.47109208	31.2633833	42.18415418	38.11563169	19.70021413	33.83297645	36.18843683	29.97858672	34.47537473	45.82441113	19.70021413
116_1HWJA	116.sdf	461.63	40.42	69.16	42.92	0.59	1	69	33	70	34	13	0.353	2	12	0.171	1	12	26	1	5	1	1	11	0	3	0	3	7	3.807	0.802	125.86	99.88	99.88	4.489	0	1HWJA	28.26552463	40.47109208	31.2633833	42.18415418	38.11563169	19.70021413	33.83297645	36.18843683	29.97858672	34.47537473	45.82441113	19.70021413
117_1HWKA	117.sdf	558.7	47.82	76.37	50.17	0.63	1	76	41	79	44	25	0.523	4	12	0.152	2	23	33	2	5	1	3	22	0	3	0	4	7	4.7	1.362	155.817	111.79	111.79	5.531	0	1HWKA	28.26552463	40.47109208	31.2633833	42.18415418	38.11563169	19.70021413	33.83297645	36.18843683	29.97858672	34.47537473	45.82441113	19.70021413
120_1GI7B	120.sdf	254.3	20.57	31.43	21.15	0.66	1.01	31	19	33	21	14	0.476	3	2	0.061	4	10	13	5	1	0	1	7	0	0	0	6	4	3.907	3.904	69.745	113.15	113.15	-1.58	0	1GI7B	26.93877551	42.44897959	30.6122449	42.85714286	30.6122449	26.53061224	35.51020408	33.87755102	30.6122449	33.46938776	40	26.53061224
120_1GHZA	120.sdf	254.3	20.57	31.43	21.15	0.66	1.01	31	19	33	21	14	0.476	3	2	0.061	4	10	13	5	1	0	1	7	0	0	0	6	4	3.907	3.904	69.745	113.15	113.15	-1.58	0	1GHZA	23.31838565	46.6367713	30.04484305	48.87892377	34.08071749	17.04035874	34.52914798	40.80717489	24.66367713	39.9103139	43.04932735	17.04035874
122_1GI4A	122.sdf	253.31	21.18	32.21	21.9	0.66	1.01	32	19	34	21	17	0.762	3	2	0.059	1	16	14	4	1	0	2	13	0	0	1	6	3	4.17	3.853	70.136	100.52	100.52	0.346	0	1GI4A	23.31838565	46.6367713	30.04484305	48.87892377	34.08071749	17.04035874	34.52914798	40.80717489	24.66367713	39.9103139	43.04932735	17.04035874
123_1GI9B	123.sdf	283.34	23.29	36.42	24.12	0.65	1.01	36	21	38	23	17	0.696	3	3	0.079	1	16	15	4	2	0	2	13	0	0	1	6	4	4.17	3.729	76.599	109.75	109.75	0.33	0	1GI9B	26.93877551	42.44897959	30.6122449	42.85714286	30.6122449	26.53061224	35.51020408	33.87755102	30.6122449	33.46938776	40	26.53061224
123_1GI5A	123.sdf	283.34	23.29	36.42	24.12	0.65	1.01	36	21	38	23	17	0.696	3	3	0.079	1	16	15	4	2	0	2	13	0	0	1	6	4	4.17	3.729	76.599	109.75	109.75	0.33	0	1GI5A	23.31838565	46.6367713	30.04484305	48.87892377	34.08071749	17.04035874	34.52914798	40.80717489	24.66367713	39.9103139	43.04932735	17.04035874
124_1GI6A	124.sdf	252.32	21.78	32.99	22.66	0.66	1	33	19	35	21	17	0.762	3	2	0.057	1	16	15	3	1	0	2	14	0	0	1	6	2	4.17	3.801	72.712	87.63	87.63	1.009	0	1GI6A	23.31838565	46.6367713	30.04484305	48.87892377	34.08071749	17.04035874	34.52914798	40.80717489	24.66367713	39.9103139	43.04932735	17.04035874
128_2PMKA	128.sdf	718.31	39.91	69.26	42.29	0.63	1.1	63	46	67	50	21	0.2	5	11	0.164	11	10	16	8	19	0	0	5	0	4	0	6	23	4.459	3.202	140.426	394.59	424.02	-3.26	1	2PMKA	33.74485597	33.33333333	32.9218107	32.51028807	44.44444444	23.04526749	36.21399177	26.74897119	37.03703704	29.218107	47.73662551	23.04526749
128_1I5DA	128.sdf	718.31	39.91	69.26	42.29	0.63	1.1	63	46	67	50	21	0.2	5	11	0.164	11	10	16	8	19	0	0	5	0	4	0	6	23	4.459	3.202	140.426	394.59	424.02	-3.26	1	1I5DA	38.21989529	27.22513089	34.55497382	31.41361257	43.45549738	25.13089005	34.55497382	25.65445026	39.79057592	27.22513089	47.64397906	25.13089005
128_2GVDA	128.sdf	718.31	39.91	69.26	42.29	0.63	1.1	63	46	67	50	21	0.2	5	11	0.164	11	10	16	8	19	0	0	5	0	4	0	6	23	4.459	3.202	140.426	394.59	424.02	-3.26	1	2GVDA	31.11111111	34.66666667	34.22222222	33.77777778	35.55555556	30.66666667	36.88888889	24.88888889	38.22222222	28.88888889	40.44444444	30.66666667
128_2GVDB	128.sdf	718.31	39.91	69.26	42.29	0.63	1.1	63	46	67	50	21	0.2	5	11	0.164	11	10	16	8	19	0	0	5	0	4	0	6	23	4.459	3.202	140.426	394.59	424.02	-3.26	1	2GVDB	31.60377358	35.8490566	32.54716981	37.26415094	38.20754717	24.52830189	36.79245283	29.24528302	33.96226415	32.0754717	43.39622642	24.52830189
129_1IF2A	129.sdf	169.09	9.83	19.25	11.01	0.55	1.07	18	10	17	9	2	0	0	3	0.176	2	0	3	1	5	0	0	0	0	3	0	3	6	1.585	2.075	32.115	98.07	107.88	-2.533	0	1IF2A	28.68525896	39.84063745	31.47410359	39.84063745	39.84063745	20.3187251	33.86454183	35.05976096	31.07569721	34.26294821	45.41832669	20.3187251
130_1GJCB	130.sdf	328.4	28.07	41.04	29.05	0.68	1	41	25	44	28	23	0.786	4	3	0.068	1	22	20	4	1	0	3	19	0	0	1	5	4	4.585	2.528	97.172	98.78	98.78	3.547	0	1GJCB	27.66798419	41.8972332	30.43478261	42.29249012	31.62055336	26.08695652	35.17786561	33.59683794	31.22529644	33.20158103	40.71146245	26.08695652
132_1GJ6A	132.sdf	362.86	29.68	43.08	31.04	0.69	1	43	26	46	29	23	0.759	4	3	0.065	1	22	21	3	1	1	3	20	0	0	1	6	2	4.585	3.354	102.653	87.63	87.63	3.192	0	1GJ6A	23.31838565	46.6367713	30.04484305	48.87892377	34.08071749	17.04035874	34.52914798	40.80717489	24.66367713	39.9103139	43.04932735	17.04035874
132_1O5EH	132.sdf	362.86	29.68	43.08	31.04	0.69	1	43	26	46	29	23	0.759	4	3	0.065	1	22	21	3	1	1	3	20	0	0	1	6	2	4.585	3.354	102.653	87.63	87.63	3.192	0	1O5EH	24.70588235	43.52941176	31.76470588	46.2745098	33.33333333	20.39215686	35.29411765	37.64705882	27.05882353	36.47058824	43.1372549	20.39215686
132_1GJ7B	132.sdf	362.86	29.68	43.08	31.04	0.69	1	43	26	46	29	23	0.759	4	3	0.065	1	22	21	3	1	1	3	20	0	0	1	6	2	4.585	3.354	102.653	87.63	87.63	3.192	0	1GJ7B	27.66798419	41.8972332	30.43478261	42.29249012	31.62055336	26.08695652	35.17786561	33.59683794	31.22529644	33.20158103	40.71146245	26.08695652
133_1GJ8B	133.sdf	342.41	27.89	44.64	28.96	0.63	1.01	44	25	46	27	17	0.593	3	5	0.109	1	16	18	4	2	1	2	13	0	0	1	5	6	4.17	2.607	92.459	108.01	108.01	3.41	0	1GJ8B	27.66798419	41.8972332	30.43478261	42.29249012	31.62055336	26.08695652	35.17786561	33.59683794	31.22529644	33.20158103	40.71146245	26.08695652
134_1GJ9B	134.sdf	381.49	32.69	52.19	34.24	0.63	1	52	28	55	31	17	0.516	4	4	0.073	1	16	22	3	2	1	2	14	0	0	1	5	5	4.17	2.432	106.777	95.12	95.12	5.058	0	1GJ9B	27.66798419	41.8972332	30.43478261	42.29249012	31.62055336	26.08695652	35.17786561	33.59683794	31.22529644	33.20158103	40.71146245	26.08695652
135_1GJAB	135.sdf	255.3	20.99	32.38	21.73	0.66	1.01	32	19	33	20	14	0.6	2	3	0.091	2	12	14	3	2	0	2	12	0	0	1	5	5	3.907	2.892	71.767	99.2	99.2	1.373	0	1GJAB	27.66798419	41.8972332	30.43478261	42.29249012	31.62055336	26.08695652	35.17786561	33.59683794	31.22529644	33.20158103	40.71146245	26.08695652
136_1GJDB	136.sdf	429.66	24.72	35.65	27.01	0.71	1.02	35	22	36	23	14	0.522	2	3	0.083	2	12	15	3	2	2	2	12	0	0	1	5	5	3.907	2.779	94.021	99.2	99.2	3.102	0	1GJDB	27.66798419	41.8972332	30.43478261	42.29249012	31.62055336	26.08695652	35.17786561	33.59683794	31.22529644	33.20158103	40.71146245	26.08695652
137_1JCMP	137.sdf	351.28	23.86	42.97	25.63	0.58	1.05	41	23	41	23	8	0.261	1	9	0.22	2	6	12	1	9	0	1	6	0	6	0	7	10	3.17	4.745	78.332	176.78	186.59	-1.639	0	1JCMP	32.04633205	35.13513514	32.81853282	37.06563707	40.54054054	22.39382239	36.67953668	28.57142857	34.74903475	31.66023166	45.94594595	22.39382239
137_1LBMA	137.sdf	351.28	23.86	42.97	25.63	0.58	1.05	41	23	41	23	8	0.261	1	9	0.22	2	6	12	1	9	0	1	6	0	6	0	7	10	3.17	4.745	78.332	176.78	186.59	-1.639	0	1LBMA	32.68292683	32.19512195	35.12195122	34.63414634	39.51219512	25.85365854	38.53658537	27.80487805	33.65853659	27.80487805	46.34146341	25.85365854
137_1LBFA	137.sdf	351.28	23.86	42.97	25.63	0.58	1.05	41	23	41	23	8	0.261	1	9	0.22	2	6	12	1	9	0	1	6	0	6	0	7	10	3.17	4.745	78.332	176.78	186.59	-1.639	0	1LBFA	38.05668016	27.93522267	34.00809717	28.74493927	46.55870445	24.69635628	37.65182186	24.29149798	38.05668016	25.10121457	50.20242915	24.69635628
138_1JKXA	138.sdf	752.7	54.09	92.63	56.72	0.61	1.04	89	52	92	55	22	0.309	4	17	0.185	5	17	30	6	15	0	2	14	0	7	1	13	21	4.524	8.744	174.638	353.54	363.35	-2.028	1	1JKXA	28.77358491	41.03773585	30.18867925	41.03773585	36.32075472	22.64150943	33.01886792	33.49056604	33.49056604	35.8490566	41.50943396	22.64150943
139_1JN4A	139.sdf	637.45	40.86	71.08	43.38	0.61	1.06	67	42	71	46	15	0.217	5	10	0.141	5	10	19	7	14	0	0	5	0	5	0	8	20	4	4.82	133.131	305.92	325.54	-4.558	1	1JN4A	33.06451613	43.5483871	23.38709677	45.96774194	29.03225806	25	28.22580645	35.48387097	36.29032258	36.29032258	38.70967742	25
140_1JPZA	140.sdf	313.54	30.69	56.1	33.31	0.54	0.98	57	22	56	21	2	0	0	16	0.286	2	0	18	1	3	0	0	0	0	1	0	2	4	1.585	0.259	90.037	66.4	66.4	5.641	0	1JPZA	35.94080338	33.19238901	30.86680761	35.5179704	37.42071882	27.06131078	33.4038055	27.90697674	38.68921776	28.9640592	43.97463002	27.06131078
141_1JRPB	141.sdf	150.11	9.4	14.18	9.17	0.72	1.09	13	11	14	12	5	0	2	0	0	5	0	5	4	2	0	0	0	0	0	0	1	6	2.585	0.145	37.151	88.6	88.6	0.284	0	1JRPB	25.35392535	47.1042471	27.54182754	48.51994852	29.47232947	22.00772201	29.47232947	41.57014157	28.95752896	41.05534106	36.93693694	22.00772201
142_1JS3A	142.sdf	226.26	17.62	30.81	18.4	0.59	1.03	30	16	30	16	7	0.375	1	4	0.133	1	6	10	2	4	0	1	6	0	1	2	6	6	3	4.234	57.579	115.81	115.81	0.36	0	1JS3A	26.74897119	38.47736626	34.77366255	39.71193416	33.95061728	26.33744856	37.44855967	32.71604938	29.83539095	32.71604938	40.94650206	26.33744856
145_1JYVA	145.sdf	301.28	21.27	37.91	21.97	0.59	1.05	36	21	37	22	8	0.273	2	4	0.108	2	6	12	1	8	0	1	6	0	4	0	4	8	3.17	2.062	67.508	145.2	145.2	-0.447	0	1JYVA	31.08504399	38.22091887	30.69403715	39.58944282	35.7771261	24.63343109	33.72434018	31.76930596	34.50635386	31.86705767	43.49951124	24.63343109
146_1BWBA	146.sdf	825.01	70.27	106.36	73.02	0.66	1	106	62	114	70	47	0.629	9	12	0.105	3	44	49	8	5	0	6	38	0	2	0	6	11	5.585	2.507	233.263	179.57	179.57	7.296	1	1BWBA	27.27272727	33.33333333	39.39393939	37.37373737	43.43434343	19.19191919	40.4040404	31.31313131	28.28282828	29.29292929	51.51515152	19.19191919
147_1JYWA	147.sdf	301.28	21.27	37.91	21.97	0.59	1.05	36	21	37	22	8	0.273	2	4	0.108	2	6	12	1	8	0	1	6	0	4	0	4	8	3.17	2.062	67.508	145.2	145.2	-0.447	0	1JYWA	31.08504399	38.22091887	30.69403715	39.58944282	35.7771261	24.63343109	33.72434018	31.76930596	34.50635386	31.86705767	43.49951124	24.63343109
147_1KRVA	147.sdf	301.28	21.27	37.91	21.97	0.59	1.05	36	21	37	22	8	0.273	2	4	0.108	2	6	12	1	8	0	1	6	0	4	0	4	8	3.17	2.062	67.508	145.2	145.2	-0.447	0	1KRVA	29.06403941	37.93103448	33.00492611	34.97536946	38.42364532	26.60098522	37.43842365	29.55665025	33.00492611	28.07881773	45.32019704	26.60098522
149_1JZ5A	149.sdf	178.16	12.06	23.38	12.53	0.55	1.06	22	12	22	12	1	0	1	1	0.045	1	0	6	0	6	0	0	0	0	4	0	4	6	1	2.698	34.854	107.22	107.22	-2.122	0	1JZ5A	31.08504399	38.22091887	30.69403715	39.58944282	35.7771261	24.63343109	33.72434018	31.76930596	34.50635386	31.86705767	43.49951124	24.63343109
150_1L4FA	150.sdf	136.22	12.98	21.62	13.82	0.59	0.98	22	10	22	10	6	0.6	1	0	0	0	6	8	2	0	0	1	6	0	0	0	4	2	2.807	2.646	45.541	52.04	52.04	1.309	0	1L4FA	22.19101124	44.1011236	33.70786517	46.91011236	35.95505618	17.13483146	34.83146067	40.73033708	24.43820225	38.76404494	44.1011236	17.13483146
151_1H1BA	151.sdf	442.6	34.91	60.93	37.3	0.58	1.02	60	30	62	32	9	0.156	3	8	0.129	4	5	19	4	6	0	0	3	0	1	0	2	10	3.322	0.342	108.44	133.05	141.43	0.502	0	1H1BA	25.2293578	36.69724771	38.0733945	39.44954128	41.74311927	18.80733945	38.99082569	33.48623853	27.52293578	31.65137615	49.5412844	18.80733945
152_1S5OA	152.sdf	162.24	14.01	27.21	15.08	0.52	1.01	27	11	26	10	1	0	0	4	0.154	1	0	7	1	3	0	0	0	0	2	0	2	3	1	0.748	39.533	57.53	57.53	-1.841	0	1S5OA	30.19480519	38.31168831	31.49350649	37.33766234	35.55194805	27.11038961	35.38961039	30.19480519	34.41558442	30.51948052	42.37012987	27.11038961
152_1XL8A	152.sdf	162.24	14.01	27.21	15.08	0.52	1.01	27	11	26	10	1	0	0	4	0.154	1	0	7	1	3	0	0	0	0	2	0	2	3	1	0.748	39.533	57.53	57.53	-1.841	0	1XL8A	32.43697479	36.63865546	30.92436975	35.96638655	37.81512605	26.2184874	34.62184874	28.90756303	36.47058824	28.06722689	45.71428571	26.2184874
152_1T7QA	152.sdf	162.24	14.01	27.21	15.08	0.52	1.01	27	11	26	10	1	0	0	4	0.154	1	0	7	1	3	0	0	0	0	2	0	2	3	1	0.748	39.533	57.53	57.53	-1.841	0	1T7QA	30.90614887	37.21682848	31.87702265	36.24595469	36.40776699	27.34627832	35.4368932	29.44983819	35.11326861	29.28802589	43.36569579	27.34627832
153_1NHUA	153.sdf	496.33	34.84	52.99	36.27	0.68	1.04	51	33	53	35	20	0.514	3	7	0.132	2	18	24	1	3	5	3	18	0	1	0	1	7	4.392	-0.322	119.9	57.61	57.61	6.701	0	1NHUA	27.33564014	42.73356401	29.93079585	43.25259516	31.31487889	25.43252595	33.9100346	35.46712803	30.62283737	34.77508651	39.79238754	25.43252595
154_1NHVA	154.sdf	550.48	41.11	58.85	43.56	0.71	1.01	58	37	62	41	29	0.659	5	8	0.129	2	27	29	1	4	2	3	24	0	1	0	1	5	4.907	-0.392	146.493	70.75	98.99	8.117	1	1NHVA	27.33564014	42.73356401	29.93079585	43.25259516	31.31487889	25.43252595	33.9100346	35.46712803	30.62283737	34.77508651	39.79238754	25.43252595
156_1FCZA	156.sdf	362.5	33.31	52.47	35.26	0.63	0.99	53	27	55	29	15	0.414	3	4	0.073	3	12	24	0	3	0	2	12	0	1	0	1	3	4	-0.455	109.24	54.37	54.37	5.736	0	1FCZA	30.63829787	34.04255319	35.31914894	39.57446809	36.59574468	23.82978723	37.0212766	31.06382979	31.91489362	30.63829787	45.53191489	23.82978723
158_1NMEA	158.sdf	205.26	14.12	24.91	15.28	0.59	1.04	24	13	23	12	3	0	0	5	0.217	3	0	7	1	4	0	0	0	0	1	0	2	5	2	1.613	47.582	83.47	122.27	-0.725	0	1NMEA	36.98630137	31.50684932	31.50684932	37.67123288	35.61643836	26.71232877	33.56164384	27.39726027	39.04109589	32.19178082	41.09589041	26.71232877
158_1NMEB	158.sdf	205.26	14.12	24.91	15.28	0.59	1.04	24	13	23	12	3	0	0	5	0.217	3	0	7	1	4	0	0	0	0	1	0	2	5	2	1.613	47.582	83.47	122.27	-0.725	0	1NMEB	27.17391304	39.13043478	33.69565217	35.86956522	27.17391304	36.95652174	41.30434783	28.26086957	30.43478261	30.43478261	32.60869565	36.95652174
158_1RWKA	158.sdf	205.26	14.12	24.91	15.28	0.59	1.04	24	13	23	12	3	0	0	5	0.217	3	0	7	1	4	0	0	0	0	1	0	2	5	2	1.613	47.582	83.47	122.27	-0.725	0	1RWKA	33.14606742	34.83146067	32.02247191	39.88764045	35.95505618	24.15730337	33.14606742	31.46067416	35.39325843	32.02247191	43.82022472	24.15730337
158_1RWKB	158.sdf	205.26	14.12	24.91	15.28	0.59	1.04	24	13	23	12	3	0	0	5	0.217	3	0	7	1	4	0	0	0	0	1	0	2	5	2	1.613	47.582	83.47	122.27	-0.725	0	1RWKB	29.54545455	36.36363636	34.09090909	38.63636364	28.40909091	32.95454545	36.36363636	29.54545455	34.09090909	28.40909091	38.63636364	32.95454545
159_1NMEB	159.sdf	277.35	17.72	29.31	19.38	0.63	1.05	28	17	28	17	9	0.353	1	5	0.179	3	6	9	1	5	0	1	6	0	1	1	3	6	3.322	2.293	63.984	103.7	150.88	0.705	0	1NMEB	27.17391304	39.13043478	33.69565217	35.86956522	27.17391304	36.95652174	41.30434783	28.26086957	30.43478261	30.43478261	32.60869565	36.95652174
160_1NMQA	160.sdf	580.81	38.1	60.92	42.26	0.65	1.03	59	35	60	36	18	0.306	2	14	0.233	7	11	20	2	8	0	1	10	0	1	0	3	10	4.248	0.99	138.296	163.78	259.38	1.924	0	1NMQA	33.33333333	34.53815261	32.12851406	38.55421687	31.3253012	30.12048193	36.14457831	27.71084337	36.14457831	32.93172691	36.94779116	30.12048193
161_1NMSA	161.sdf	464.49	33.06	54.18	34.6	0.64	1.04	52	32	53	33	18	0.364	2	10	0.189	6	12	20	2	9	0	2	12	0	2	1	5	11	4.248	2.469	109.895	187.17	195.55	0.453	0	1NMSA	33.33333333	34.53815261	32.12851406	38.55421687	31.3253012	30.12048193	36.14457831	27.71084337	36.14457831	32.93172691	36.94779116	30.12048193
164_1R6WA	164.sdf	240.23	17.66	30.27	18.3	0.61	1.04	29	17	29	17	5	0	1	5	0.172	5	0	11	0	6	0	0	0	0	3	0	3	6	2.585	1.309	57.884	111.9	111.9	-0.589	0	1R6WA	31.36645963	35.71428571	32.91925466	41.30434783	38.50931677	20.1863354	34.7826087	32.91925466	32.29813665	33.85093168	45.96273292	20.1863354
168_1OU6A	168.sdf	388.52	32.54	59.75	34.61	0.55	1.01	59	27	58	26	4	0	0	13	0.224	4	0	18	2	7	0	0	0	0	1	0	3	9	2.322	1.018	96.603	131.03	131.03	0.392	0	1OU6A	26.85421995	44.50127877	28.64450128	48.33759591	31.96930946	19.69309463	29.41176471	42.19948849	28.3887468	43.73401535	36.57289003	19.69309463
169_1RXPA	169.sdf	427.58	35.29	63.84	37.21	0.56	1.01	63	30	63	30	5	0	1	10	0.159	5	0	18	7	5	0	0	0	0	1	0	7	12	2.585	4.268	108.957	180.95	180.95	-0.942	1	1RXPA	23.31838565	46.6367713	30.04484305	48.87892377	34.08071749	17.04035874	34.52914798	40.80717489	24.66367713	39.9103139	43.04932735	17.04035874
170_1SL3A	170.sdf	552.37	36.69	56.87	37.57	0.68	1.05	54	37	57	40	22	0.425	4	9	0.158	5	17	21	9	3	4	1	12	0	0	0	2	12	4.524	0.35	131.392	145.08	145.08	0.892	1	1SL3A	34.84320557	32.75261324	32.40418118	36.58536585	33.79790941	29.61672474	36.2369338	27.17770035	36.58536585	28.57142857	41.81184669	29.61672474
171_1SXGB	171.sdf	201.27	14.61	24.58	15.82	0.61	1.02	24	13	24	13	8	0.462	1	4	0.167	2	6	8	1	3	0	1	6	0	1	0	2	4	3.17	0.679	51.186	66.4	74.78	0.674	0	1SXGB	32.85714286	36.07142857	31.07142857	36.78571429	42.5	20.71428571	34.64285714	30.35714286	35	32.85714286	46.42857143	20.71428571
173_1SZEA	173.sdf	150.14	11.33	17.63	11.65	0.67	1.04	17	11	17	11	8	0.545	1	2	0.118	2	6	8	0	3	0	1	6	0	1	0	1	3	3.17	-0.119	38.256	54.37	54.37	1.32	0	1SZEA	34.44227006	35.02935421	30.52837573	38.35616438	38.5518591	23.09197652	33.65949119	30.33268102	36.00782779	30.72407045	46.18395303	23.09197652
174_1T5DX	174.sdf	156.57	10.52	15.63	11.05	0.7	1.04	15	10	15	10	7	0.6	1	1	0.067	1	6	7	0	2	1	1	6	0	1	0	1	2	3	-0.065	37.621	37.3	37.3	2.099	0	1T5DX	26.98412698	41.26984127	31.74603175	41.86507937	38.29365079	19.84126984	33.73015873	36.70634921	29.56349206	35.71428571	44.44444444	19.84126984
178_1TVEA	178.sdf	302.47	26.69	42.45	28.93	0.62	0.99	43	21	44	22	12	0.545	2	4	0.091	0	12	18	0	2	0	2	12	0	0	2	2	2	3.7	0.237	90.512	40.46	65.76	5.802	0	1TVEA	28.2122905	40.5027933	31.2849162	43.01675978	36.87150838	20.11173184	34.07821229	36.87150838	29.05027933	38.82681564	41.06145251	20.11173184
181_1U1DA	181.sdf	294.36	21.71	34.89	23.05	0.64	1.03	34	20	35	21	9	0.286	2	6	0.171	3	6	13	2	4	0	1	6	0	1	0	2	6	3.322	0.459	75.682	84.32	109.62	0.329	0	1U1DA	25.390625	43.75	30.859375	44.53125	34.375	21.09375	32.421875	39.0625	28.515625	39.453125	39.453125	21.09375
183_1U1FA	183.sdf	382.45	31.52	50.68	32.9	0.63	1.01	50	28	52	30	15	0.4	3	9	0.173	3	12	21	2	5	0	2	12	0	1	0	2	7	4	0.247	103.14	93.55	93.55	2.008	0	1U1FA	25.390625	43.75	30.859375	44.53125	34.375	21.09375	32.421875	39.0625	28.515625	39.453125	39.453125	21.09375
184_1FCXA	184.sdf	388.54	35.9	56.35	38.02	0.63	0.99	57	29	60	32	18	0.531	4	3	0.05	1	17	26	0	3	0	3	16	0	2	0	2	3	4.248	0.091	115.895	57.53	57.53	5.78	0	1FCXA	30.63829787	34.04255319	35.31914894	39.57446809	36.59574468	23.82978723	37.0212766	31.06382979	31.91489362	30.63829787	45.53191489	23.82978723
186_1U9QX	186.sdf	408.49	34.12	54.56	35.66	0.63	1.01	54	30	55	31	17	0.387	2	11	0.2	5	12	23	2	5	0	2	12	0	0	0	2	7	4.17	0.21	112.982	101.57	101.57	3.105	0	1U9QX	23.25581395	46.51162791	30.23255814	49.30232558	34.41860465	16.27906977	33.48837209	41.39534884	25.11627907	41.86046512	41.86046512	16.27906977
187_1X7AC	187.sdf	507.49	37.1	56.28	37.57	0.69	1.04	54	37	58	41	29	0.659	5	5	0.086	2	27	25	7	1	4	3	22	0	0	0	4	10	4.907	1.552	127.715	114.61	114.61	5.032	0	1X7AC	28.08510638	40.85106383	31.06382979	39.57446809	36.17021277	24.25531915	35.74468085	33.61702128	30.63829787	32.76595745	42.9787234	24.25531915
188_1XKWA	188.sdf	378.29	25.11	36.44	30.01	0.7	1.01	36	22	41	27	8	0.222	6	0	0	2	6	14	2	3	0	1	6	0	0	0	0	3	3.17	-0.627	-999	38.54	89.14	-999	0	1XKWA	30.97744361	44.5112782	24.5112782	44.06015038	32.18045113	23.7593985	30.22556391	37.59398496	32.18045113	38.19548872	38.04511278	23.7593985
189_1XL2A	189.sdf	577.86	51.07	83.36	54.71	0.61	0.99	84	41	87	44	21	0.409	4	13	0.149	3	18	33	3	4	0	3	18	0	0	0	1	7	4.459	-0.424	165.533	78.95	87.33	5.672	0	1XL2A	27.27272727	33.33333333	39.39393939	37.37373737	44.44444444	18.18181818	40.4040404	31.31313131	28.28282828	29.29292929	52.52525253	18.18181818
190_1XL5A	190.sdf	634.66	48.19	77.34	51.68	0.63	1	77	40	79	42	21	0.429	3	13	0.165	3	18	31	1	5	2	3	18	0	1	0	2	7	4.459	0.124	159.197	92.7	101.08	7.282	1	1XL5A	27.27272727	33.33333333	39.39393939	37.37373737	44.44444444	18.18181818	40.4040404	31.31313131	28.28282828	29.29292929	52.52525253	18.18181818
191_1XNYA	191.sdf	824.7	54.45	97.12	59.55	0.59	1.04	93	52	95	54	16	0.185	3	21	0.221	6	10	24	7	17	0	0	5	0	6	0	11	22	4.087	7.062	176.01	365.48	420.21	-4.238	1	1XNYA	29.24528302	42.0754717	28.67924528	44.52830189	34.33962264	21.13207547	31.13207547	36.60377358	32.26415094	38.30188679	40.56603774	21.13207547
194_1Z6PA	194.sdf	422.37	30.67	47.12	31.22	0.68	1.05	45	31	47	33	23	0.545	3	7	0.149	5	18	21	2	8	0	3	18	0	2	0	3	9	4.585	0.94	106.395	158.75	158.75	3.278	0	1Z6PA	35.67181926	32.10463734	32.2235434	32.10463734	39.47681332	28.41854935	36.50416171	25.20808561	38.28775268	26.75386445	44.82758621	28.41854935
195_1Z6QA	195.sdf	586.5	41.79	64.19	42.35	0.69	1.05	61	43	64	46	32	0.522	4	10	0.156	8	24	28	4	11	0	4	24	0	2	0	4	13	5.044	1.488	146.975	233.67	233.67	3.957	1	1Z6QA	35.67181926	32.10463734	32.2235434	32.10463734	39.47681332	28.41854935	36.50416171	25.20808561	38.28775268	26.75386445	44.82758621	28.41854935
196_1YYEA	196.sdf	279.28	22.12	31.69	22.66	0.71	1.02	31	21	33	23	18	0.739	3	1	0.03	0	17	17	1	2	1	3	16	0	0	2	2	4	4.248	0.284	76.987	64.25	64.25	3.806	0	1YYEA	27.98507463	33.20895522	38.80597015	35.44776119	40.29850746	24.25373134	39.92537313	28.73134328	31.34328358	28.73134328	47.01492537	24.25373134
197_1O4AA	197.sdf	555.68	47.02	74.52	49.17	0.64	1.01	74	41	77	44	23	0.409	4	10	0.13	5	18	32	3	6	0	3	18	0	1	0	3	9	4.585	0.716	154.114	132.88	132.88	3.471	0	1O4AA	33.33333333	39.81481481	26.85185185	37.96296296	33.33333333	28.7037037	32.40740741	31.48148148	36.11111111	33.33333333	37.96296296	28.7037037
198_1Z95A	198.sdf	430.41	28.35	45.71	29.32	0.66	1.06	43	29	44	30	16	0.4	2	5	0.114	3	12	18	2	4	4	2	12	0	1	0	2	10	4.087	0.364	95.072	107.26	115.64	2.927	0	1Z95A	30.48780488	28.45528455	41.05691057	28.86178862	40.24390244	30.89430894	43.90243902	22.35772358	33.7398374	22.35772358	46.74796748	30.89430894
199_1ZYSA	199.sdf	412.54	35.85	54.89	37.34	0.65	1	55	31	59	35	23	0.629	5	4	0.068	1	22	24	6	1	0	1	18	0	0	0	2	6	4.585	0.193	121.653	77.15	77.15	2.304	0	1ZYSA	35.53113553	30.4029304	34.06593407	32.96703297	39.92673993	27.10622711	37.72893773	24.17582418	38.0952381	24.90842491	47.98534799	27.10622711
200_2AKWA	200.sdf	199.65	14.71	23.5	15.58	0.64	1.02	23	13	23	13	7	0.462	1	3	0.13	1	6	9	1	2	1	1	6	0	1	0	3	3	3	1.463	49.996	63.32	63.32	1.62	0	2AKWA	25.56390977	38.72180451	35.71428571	35.33834586	35.71428571	28.94736842	38.72180451	32.33082707	28.94736842	28.19548872	42.85714286	28.94736842
201_2B0MA	201.sdf	317.36	26.71	39.27	27.7	0.68	1.01	39	24	41	26	20	0.692	3	4	0.098	2	18	20	1	3	0	3	18	0	1	0	3	4	4.392	0.915	91.669	80.39	80.39	3.473	0	2B0MA	31.043257	40.45801527	28.49872774	39.69465649	35.8778626	24.42748092	30.27989822	33.58778626	36.13231552	34.86005089	40.71246819	24.42748092
203_2IU0B	203.sdf	188.19	10.6	17.47	11.03	0.66	1.09	16	12	17	13	8	0.385	2	0	0	3	5	4	4	3	0	0	3	0	0	0	3	6	3.17	1.878	40.123	103.95	112.33	-1.065	0	2IU0B	29.84822934	39.62900506	30.5227656	41.82124789	35.91905565	22.25969646	33.05227656	34.56998314	32.3777403	35.75042159	41.98988196	22.25969646
204_1RRYA	204.sdf	183.19	13.31	22.94	13.66	0.61	1.04	22	13	22	13	7	0.462	1	3	0.136	1	6	7	3	3	0	0	4	0	0	1	3	6	3	1.613	45.652	98.33	98.33	0.302	0	1RRYA	37.19008264	31.40495868	31.40495868	28.92561983	44.62809917	26.44628099	35.53719008	23.96694215	40.49586777	26.44628099	47.10743802	26.44628099
205_2F8IA	205.sdf	308.12	20.32	28.27	21.13	0.75	1.05	27	20	29	22	17	0.727	3	2	0.069	1	16	14	1	3	2	2	13	0	1	0	1	4	4.17	-0.222	73.705	63.33	63.33	4.214	0	2F8IA	25.19685039	48.81889764	25.98425197	46.45669291	30.70866142	22.83464567	29.92125984	41.73228346	28.34645669	39.37007874	37.79527559	22.83464567
207_1H0WA	207.sdf	246.35	21.67	35.92	22.81	0.6	1	36	18	38	20	10	0.5	3	3	0.079	0	10	13	4	1	0	0	6	0	0	0	3	4	3.459	1.197	70.347	76.82	76.82	2.699	0	1H0WA	29.19463087	35.23489933	35.5704698	34.89932886	37.58389262	27.51677852	38.9261745	28.52348993	32.55033557	27.51677852	44.96644295	27.51677852
208_2GTKA	208.sdf	438.94	35.31	54.56	37.06	0.65	1.01	54	31	57	34	22	0.618	4	8	0.14	1	21	24	2	4	1	2	17	0	1	0	1	5	4.524	-0.361	118.225	77.49	77.49	5.146	0	2GTKA	34.31734317	29.5202952	36.16236162	31.36531365	42.80442804	25.8302583	39.11439114	24.35424354	36.53136531	27.30627306	46.86346863	25.8302583
209_1RS2A	209.sdf	195.21	14.19	23.93	14.46	0.62	1.04	23	14	24	15	7	0.333	2	0	0	2	5	7	5	2	0	0	3	0	0	0	3	6	3	1.592	47.301	98.7	98.7	-0.788	0	1RS2A	37.19008264	31.40495868	31.40495868	28.92561983	44.62809917	26.44628099	35.53719008	23.96694215	40.49586777	26.44628099	47.10743802	26.44628099
210_2F89F	210.sdf	235.09	12.93	25.64	15.12	0.54	1.07	24	13	23	12	2	0	0	4	0.174	2	0	3	1	7	0	0	0	0	5	0	7	8	1.585	6.133	41.079	161.31	180.93	-3.545	0	2F89F	34.85714286	32.57142857	32.57142857	33.14285714	41.42857143	25.42857143	38.85714286	25.14285714	36	27.71428571	46.85714286	25.42857143
211_2HMPA	211.sdf	149.22	12.71	25.27	13.7	0.51	1.01	25	10	24	9	0	0	0	6	0.25	0	0	6	1	3	0	0	0	0	3	0	3	4	0	1.786	38.865	63.93	63.93	-1.298	0	2HMPA	29.41176471	40.10695187	30.48128342	40.90909091	34.22459893	24.86631016	34.75935829	33.68983957	31.55080214	34.49197861	40.64171123	24.86631016
213_1Q6PA	213.sdf	675.6	51.01	77.5	54.4	0.67	1.02	76	47	81	52	36	0.654	6	10	0.123	2	34	34	3	6	2	5	30	0	4	0	4	10	5.209	1.367	176.442	145.77	165.39	6.277	1	1Q6PA	37.41935484	30.64516129	31.93548387	33.87096774	36.12903226	30	35.16129032	24.51612903	40.32258065	28.06451613	41.93548387	30
214_1Q6SA	214.sdf	740.68	56.6	85.48	60.17	0.67	1.02	84	52	90	58	41	0.672	7	10	0.111	2	39	38	4	6	2	5	33	0	4	0	4	11	5.392	1.306	194.955	158.66	178.28	6.746	1	1Q6SA	37.41935484	30.64516129	31.93548387	33.87096774	36.12903226	30	35.16129032	24.51612903	40.32258065	28.06451613	41.93548387	30
215_2FB8A	215.sdf	453.59	39.57	60.88	41.31	0.65	1	61	34	65	38	24	0.605	5	7	0.108	1	23	27	5	2	0	2	20	0	1	0	2	6	4.644	0.147	132.805	86.63	86.63	4.523	0	2FB8A	30.96085409	35.23131673	33.80782918	35.23131673	37.01067616	27.75800712	37.01067616	28.82562278	34.16370107	29.89323843	42.34875445	27.75800712
216_1HWRA	216.sdf	406.57	36.89	59.56	39.03	0.61	0.99	60	30	62	32	15	0.375	3	8	0.129	3	12	25	2	3	0	2	12	0	2	0	2	5	4	0.144	119.086	64.01	64.01	3.679	0	1HWRA	27.27272727	34.34343434	38.38383838	37.37373737	44.44444444	18.18181818	39.39393939	32.32323232	28.28282828	30.3030303	51.51515152	18.18181818
219_1O4IA	219.sdf	298.3	23.42	39.45	25.57	0.6	1.01	39	20	40	21	8	0.286	2	6	0.15	2	6	14	0	5	0	1	6	0	1	0	1	5	3.17	-0.222	75.999	72.83	82.64	2.952	0	1O4IA	33.33333333	39.81481481	26.85185185	37.96296296	33.33333333	28.7037037	32.40740741	31.48148148	36.11111111	33.33333333	37.96296296	28.7037037
220_2HTXA	220.sdf	264.35	23.03	39.15	24.43	0.59	1	39	19	38	18	6	0	0	12	0.316	6	0	15	0	4	0	0	0	0	0	0	0	4	2.807	-0.776	75.476	68.28	68.28	2.125	0	2HTXA	33.33333333	36.43410853	30.23255814	44.96124031	30.23255814	24.80620155	32.55813953	33.33333333	34.10852713	37.20930233	37.98449612	24.80620155
221_2IJNA	221.sdf	357.31	20.83	35.09	21.31	0.65	1.1	32	23	32	23	8	0.261	1	4	0.125	1	6	12	3	1	6	1	6	1	0	0	3	10	3.17	2.036	73.233	78.91	117.71	3.112	0	2IJNA	27.43055556	42.70833333	29.86111111	43.22916667	31.42361111	25.34722222	33.85416667	35.41666667	30.72916667	34.72222222	39.93055556	25.34722222
222_2I0HA	222.sdf	537.4	39.4	57.5	40.89	0.7	1.03	56	37	60	41	23	0.439	5	7	0.117	5	18	27	4	3	3	3	18	0	0	0	0	8	4.585	-0.724	140.161	77.2	77.2	5.714	1	2I0HA	32.24043716	34.69945355	33.06010929	35.24590164	38.52459016	26.2295082	37.15846995	27.04918033	35.79234973	29.78142077	43.98907104	26.2295082
223_2ISCA	223.sdf	263.34	21.58	36.47	22.51	0.6	1.01	36	19	38	21	10	0.476	3	3	0.079	0	10	12	5	2	0	0	6	0	2	0	5	6	3.459	2.995	71.869	111.29	111.29	-0.536	0	2ISCA	26.77824268	41.42259414	31.79916318	40.16736402	34.30962343	25.52301255	35.56485356	32.63598326	31.79916318	33.89121339	40.58577406	25.52301255
224_2DY5A	224.sdf	292.79	23.49	37.25	24.87	0.63	1.01	37	20	39	22	11	0.5	3	5	0.128	0	11	15	2	2	1	1	9	0	0	0	0	3	3.585	-0.738	77.757	36.28	36.28	2.425	0	2DY5A	34.082397	40.4494382	25.46816479	35.58052434	37.45318352	26.96629213	29.21348315	32.9588015	37.82771536	29.58801498	43.44569288	26.96629213
226_2NZ5A	226.sdf	208.18	14.95	24.17	15.32	0.65	1.05	23	15	24	16	11	0.688	2	0	0	0	11	10	0	5	0	2	10	0	0	5	5	5	3.585	3.264	50.979	101.15	101.15	1.401	0	2NZ5A	29.05569007	42.85714286	28.08716707	43.58353511	32.68765133	23.72881356	29.78208232	37.28813559	32.92978208	35.59322034	40.6779661	23.72881356
227_2O8HA	227.sdf	483.65	39.28	63.5	41.63	0.62	1.01	63	34	67	38	19	0.447	5	5	0.075	2	17	24	5	4	0	2	14	0	0	0	0	9	4.322	-0.7	132.822	88.1	96.48	3.314	0	2O8HA	29.55801105	37.01657459	33.42541436	35.91160221	35.08287293	29.00552486	36.74033149	28.17679558	35.08287293	28.45303867	42.54143646	29.00552486
228_2OROA	228.sdf	420.52	34.88	55.55	36.25	0.63	1.01	55	31	59	35	18	0.486	5	6	0.102	1	17	22	6	3	0	1	13	0	0	0	1	8	4.248	-0.297	114.929	94.4	94.4	2.662	0	2OROA	30.84832905	36.50385604	32.64781491	34.19023136	37.27506427	28.53470437	36.76092545	28.02056555	35.218509	26.4781491	44.98714653	28.53470437
233_1MD2D	233.sdf	350.42	27.26	51.43	28.78	0.55	1.03	50	24	50	24	2	0	1	9	0.18	2	0	14	2	8	0	0	0	0	4	0	6	10	1.585	3.678	80.108	157.58	157.58	-1.597	0	1MD2D	33.98058252	37.86407767	28.15533981	36.89320388	37.86407767	25.24271845	31.06796117	31.06796117	37.86407767	32.03883495	42.7184466	25.24271845
234_1Q1MA	234.sdf	413.38	30.47	47.97	31.22	0.66	1.04	46	30	48	32	20	0.531	3	8	0.167	3	17	21	1	7	1	2	15	0	1	1	2	9	4.392	0.276	103.733	119.09	119.09	3.955	0	1Q1MA	35.82554517	33.02180685	31.15264798	34.26791277	36.76012461	28.97196262	33.95638629	26.79127726	39.25233645	25.54517134	45.48286604	28.97196262
235_2PJ7A	235.sdf	454.53	34.8	57.71	37.97	0.61	1.01	57	30	58	31	16	0.387	2	10	0.172	4	12	20	2	6	0	2	12	0	2	0	5	8	4.087	2.485	114.539	146.79	164.98	1.106	0	2PJ7A	28.10457516	45.09803922	26.79738562	42.15686275	30.71895425	27.12418301	34.64052288	35.29411765	30.06535948	35.94771242	36.92810458	27.12418301
239_1OWHA	239.sdf	318.41	27.67	41.92	28.81	0.66	1	42	24	44	26	19	0.654	3	4	0.091	2	17	19	4	1	0	3	16	0	0	0	6	5	4.322	3.472	94.996	104.99	104.99	1.654	0	1OWHA	27.34693878	42.04081633	30.6122449	42.44897959	31.02040816	26.53061224	35.51020408	33.46938776	31.02040816	33.06122449	40.40816327	26.53061224
240_2Q59A	240.sdf	527.53	40.17	64.09	41.44	0.65	1.03	62	38	65	41	24	0.537	4	8	0.123	2	22	28	1	6	3	3	20	0	1	0	1	9	4.644	-0.348	132.615	86.99	86.99	8.032	0	2Q59A	34.43223443	30.03663004	35.53113553	31.5018315	42.85714286	25.64102564	38.46153846	24.90842491	36.63003663	27.47252747	46.88644689	25.64102564
241_2Q5PA	241.sdf	527.53	40.17	64.09	41.44	0.65	1.03	62	38	65	41	24	0.537	4	8	0.123	2	22	28	1	6	3	3	20	0	1	0	1	9	4.644	-0.348	132.615	86.99	86.99	8.032	0	2Q5PA	34.30656934	29.9270073	35.76642336	31.75182482	42.70072993	25.54744526	38.68613139	24.81751825	36.49635037	27.37226277	47.08029197	25.54744526
242_2OFVA	242.sdf	422.44	32.6	49.34	33.38	0.68	1.03	48	31	51	34	24	0.676	4	3	0.059	1	23	23	4	1	3	3	20	0	0	0	3	8	4.644	0.876	112.853	80.9	80.9	4.894	0	2OFVA	33.57400722	33.93501805	32.49097473	33.93501805	38.98916968	27.07581227	36.82310469	28.15884477	35.01805054	27.4368231	45.48736462	27.07581227
244_1X78A	244.sdf	265.28	21.52	31.5	22.18	0.69	1.02	31	20	33	22	17	0.727	3	2	0.061	0	16	16	1	3	0	2	14	0	0	2	2	4	4.17	0.311	73.588	77.39	77.39	3.322	0	1X78A	26.66666667	31.25	42.08333333	32.91666667	41.66666667	25.41666667	43.33333333	26.25	30.41666667	27.08333333	47.5	25.41666667
244_1X7EA	244.sdf	265.28	21.52	31.5	22.18	0.69	1.02	31	20	33	22	17	0.727	3	2	0.061	0	16	16	1	3	0	2	14	0	0	2	2	4	4.17	0.311	73.588	77.39	77.39	3.322	0	1X7EA	27.34693878	30.6122449	42.04081633	30.6122449	43.26530612	26.12244898	44.08163265	23.67346939	32.24489796	25.71428571	48.16326531	26.12244898
254_1FD0A	254.sdf	401.54	36.3	56.57	38.27	0.64	0.99	57	30	60	33	19	0.515	4	3	0.05	2	17	26	1	3	0	3	16	0	2	0	2	4	4.322	0.111	118.779	69.89	69.89	6.263	0	1FD0A	30.63829787	34.04255319	35.31914894	39.57446809	36.59574468	23.82978723	37.0212766	31.06382979	31.91489362	30.63829787	45.53191489	23.82978723
255_2R9SB	255.sdf	432.59	36.07	54.97	38.19	0.66	1	55	31	58	34	25	0.676	4	6	0.103	2	23	24	4	2	0	2	20	0	0	0	2	6	4.7	0.193	122.617	83.98	92.36	4.51	0	2R9SB	33.71104816	32.29461756	33.99433428	31.44475921	39.94334278	28.61189802	39.09348442	24.36260623	36.54390935	24.64589235	46.74220963	28.61189802
256_1O4QA	256.sdf	216.23	14.04	23.25	14.97	0.64	1.06	22	14	22	14	9	0.429	1	3	0.136	3	6	8	0	5	0	1	6	0	2	0	2	5	3.322	0.686	47.421	91.67	100.05	0.499	0	1O4QA	33.33333333	39.81481481	26.85185185	37.96296296	33.33333333	28.7037037	32.40740741	31.48148148	36.11111111	33.33333333	37.96296296	28.7037037
262_1O4DA	262.sdf	202.11	12.83	21.15	14	0.64	1.06	20	13	20	13	8	0.462	1	3	0.15	2	6	7	0	5	0	1	6	0	2	0	2	5	3.17	0.754	45.503	83.83	93.64	0.354	0	1O4DA	33.33333333	39.81481481	26.85185185	37.96296296	33.33333333	28.7037037	32.40740741	31.48148148	36.11111111	33.33333333	37.96296296	28.7037037
270_2FPZA	270.sdf	133.17	11.18	17.07	11.54	0.66	1	17	10	18	11	8	0.545	2	0	0	2	6	7	3	0	0	1	6	0	0	0	2	3	3.17	0.743	30.385	50.74	50.74	1.458	0	2FPZA	25.71428571	41.2244898	33.06122449	41.63265306	33.87755102	24.48979592	37.14285714	32.24489796	30.6122449	28.97959184	46.53061224	24.48979592
270_2FX6A	270.sdf	133.17	11.18	17.07	11.54	0.66	1	17	10	18	11	8	0.545	2	0	0	2	6	7	3	0	0	1	6	0	0	0	2	3	3.17	0.743	30.385	50.74	50.74	1.458	0	2FX6A	23.31838565	46.6367713	30.04484305	48.87892377	34.08071749	17.04035874	34.52914798	40.80717489	24.66367713	39.9103139	43.04932735	17.04035874
272_1U3QA	272.sdf	243.23	18.43	27.95	18.87	0.68	1.04	27	18	29	20	16	0.8	3	1	0.034	0	16	13	1	4	0	2	13	0	0	3	3	5	4.087	1.197	63.674	86.72	86.72	2.629	0	1U3QA	26.66666667	31.25	42.08333333	32.91666667	41.66666667	25.41666667	43.33333333	26.25	30.41666667	27.08333333	47.5	25.41666667
274_2J7TA	274.sdf	568.15	44.58	69.71	47.25	0.65	1.01	69	39	73	43	22	0.395	5	5	0.068	5	17	28	5	4	1	2	16	0	0	0	2	8	4.524	0.187	154.546	109.58	117.96	4.097	0	2J7TA	33.11258278	33.44370861	33.44370861	35.09933775	39.07284768	25.82781457	36.42384106	27.81456954	35.7615894	28.47682119	45.69536424	25.82781457
277_2OPHA	277.sdf	327.5	29.49	52.84	31.52	0.56	1	53	23	54	24	2	0	2	4	0.074	2	0	17	3	2	1	0	0	0	0	0	2	6	1.585	0.321	87.167	66.64	66.64	0.768	0	2OPHA	30.08241758	39.28571429	30.63186813	36.53846154	35.02747253	28.43406593	38.32417582	28.98351648	32.69230769	31.18131868	40.38461538	28.43406593
279_2RG5A	279.sdf	382.47	31.28	50.66	32.49	0.63	1.01	50	28	52	30	18	0.533	3	6	0.115	2	16	19	6	3	0	1	12	0	0	0	3	8	4.248	0.988	106.716	109.65	109.65	2.618	0	2RG5A	31.96721311	35.24590164	32.78688525	34.9726776	37.97814208	27.04918033	36.8852459	26.50273224	36.61202186	29.23497268	43.71584699	27.04918033
281_2PJ9A	281.sdf	512.6	36.68	59.22	40.1	0.63	1.02	58	33	60	35	20	0.457	3	10	0.167	4	16	20	4	6	0	2	12	0	2	0	5	10	4.392	2.461	127.059	172.57	219	1.234	0	2PJ9A	28.10457516	45.09803922	26.79738562	42.15686275	30.71895425	27.12418301	34.64052288	35.29411765	30.06535948	35.94771242	36.92810458	27.12418301
283_2OI0A	283.sdf	311.46	23.49	37.31	25.76	0.63	1.01	37	20	38	21	9	0.286	2	4	0.105	2	6	14	1	3	0	1	6	0	0	0	0	4	3.322	-0.222	82.937	46.61	93.79	2.938	0	2OI0A	35.33834586	39.09774436	25.56390977	38.72180451	33.83458647	27.44360902	31.57894737	30.07518797	38.34586466	32.33082707	40.22556391	27.44360902
287_2RG6A	287.sdf	458.57	38.48	60.43	40.01	0.64	1.01	60	34	63	37	24	0.595	4	7	0.111	2	22	25	6	3	0	2	18	0	0	0	3	8	4.644	0.84	130.998	109.65	109.65	4.231	0	2RG6A	31.96721311	35.24590164	32.78688525	34.9726776	37.97814208	27.04918033	36.8852459	26.50273224	36.61202186	29.23497268	43.71584699	27.04918033
288_1XOIA	288.sdf	365.9	29.79	49.33	31.61	0.61	1.01	49	25	51	27	11	0.37	3	7	0.137	1	10	18	3	3	1	1	8	0	2	0	4	5	3.585	1.776	97.058	88.59	88.59	2.949	0	1XOIA	35.46099291	31.678487	32.86052009	32.38770686	39.59810875	28.0141844	36.99763593	25.29550827	37.70685579	27.77777778	44.20803783	28.0141844
289_2RIAA	289.sdf	210.21	14.77	29.48	15.51	0.53	1.05	28	14	28	14	0	0	1	2	0.071	0	0	7	0	7	0	0	0	0	6	0	6	7	0	4.587	41.886	130.61	130.61	-3.024	0	2RIAA	33.75	38.75	27.5	43.125	37.5	19.375	29.375	36.25	34.375	36.875	43.75	19.375
290_3B9JC	290.sdf	150.16	11.08	17.62	11.24	0.65	1.04	17	11	18	12	7	0.417	2	0	0	2	5	6	4	1	0	0	3	0	0	0	2	4	3	0.836	37.213	74.43	74.43	-0.203	0	3B9JC	28.70249017	40.76015727	30.53735256	41.93971166	33.42070773	24.6395806	33.81389253	34.73132372	31.45478375	34.86238532	40.49803408	24.6395806
291_2RIDA	291.sdf	293.31	21.47	40.67	22.49	0.55	1.04	39	20	39	20	2	0	1	7	0.179	2	0	11	1	8	0	0	0	0	4	0	6	9	1.585	3.961	63.628	151.7	151.7	-1.83	0	2RIDA	33.75	38.75	27.5	43.125	37.5	19.375	29.375	36.25	34.375	36.875	43.75	19.375
292_1VYWA	292.sdf	291.38	25.68	38.82	26.8	0.66	1	39	22	42	25	17	0.64	4	4	0.095	1	16	18	3	1	0	2	13	0	0	0	2	3	4.17	0.259	85.244	57.78	57.78	3.167	0	1VYWA	29.77346278	35.27508091	34.95145631	35.27508091	37.21682848	27.50809061	38.18770227	28.4789644	33.33333333	27.50809061	44.98381877	27.50809061
293_2RIEA	293.sdf	194.21	14.26	28.15	15.06	0.53	1.04	27	13	27	13	0	0	1	2	0.074	0	0	7	0	6	0	0	0	0	5	0	5	6	0	3.595	40.375	110.38	110.38	-2.258	0	2RIEA	33.75	38.75	27.5	43.125	37.5	19.375	29.375	36.25	34.375	36.875	43.75	19.375
295_2RJRA	295.sdf	200.18	14.15	24.24	14.56	0.62	1.05	23	14	23	14	7	0.429	1	3	0.13	1	6	9	0	4	1	1	6	0	3	0	3	5	3	1.453	44.958	77.76	77.76	0.619	0	2RJRA	30.59701493	40.1119403	29.29104478	39.92537313	41.04477612	19.02985075	31.71641791	35.44776119	32.8358209	35.82089552	45.14925373	19.02985075
296_2RJSA	296.sdf	231.22	16.34	28.41	16.81	0.61	1.05	27	16	27	16	7	0.375	1	4	0.148	1	6	10	1	3	2	1	6	0	1	0	3	6	3	1.372	51.568	72.55	72.55	1.109	0	2RJSA	30.59701493	40.1119403	29.29104478	39.92537313	41.04477612	19.02985075	31.71641791	35.44776119	32.8358209	35.82089552	45.14925373	19.02985075
297_3BI2A	297.sdf	200.42	21.76	40.69	23.91	0.52	0.97	42	14	41	13	0	0	0	11	0.268	0	0	12	2	0	0	0	0	0	0	0	4	2	0	2.173	64.186	52.04	52.04	2.815	0	3BI2A	34.49612403	32.17054264	33.33333333	35.07751938	39.34108527	25.58139535	35.85271318	26.1627907	37.98449612	29.45736434	44.96124031	25.58139535
298_3BI4A	298.sdf	192.34	19.37	33.16	20.86	0.57	0.98	34	14	33	13	4	0	0	7	0.212	4	0	12	2	0	0	0	0	0	0	0	0	2	2.322	-0.835	65.677	24.72	24.72	2.817	0	3BI4A	34.49612403	32.17054264	33.33333333	35.07751938	39.34108527	25.58139535	35.85271318	26.1627907	37.98449612	29.45736434	44.96124031	25.58139535
299_1O4EA	299.sdf	244.15	15.94	26.36	17.22	0.64	1.05	25	16	25	16	9	0.375	1	4	0.16	3	6	9	0	6	0	1	6	0	2	0	2	6	3.322	0.634	57.135	100.9	110.71	0.6	0	1O4EA	33.33333333	39.81481481	26.85185185	37.96296296	33.33333333	28.7037037	32.40740741	31.48148148	36.11111111	33.33333333	37.96296296	28.7037037
300_1O41A	300.sdf	232.14	14.94	25.36	16.22	0.62	1.06	24	15	24	15	8	0.4	1	4	0.167	2	6	8	0	6	0	1	6	0	2	0	2	6	3.17	0.691	51.966	93.06	102.87	0.338	0	1O41A	33.33333333	39.81481481	26.85185185	37.96296296	33.33333333	28.7037037	32.40740741	31.48148148	36.11111111	33.33333333	37.96296296	28.7037037
302_2HXMA	302.sdf	346.33	25.04	40.79	25.56	0.64	1.05	39	25	40	26	12	0.231	2	8	0.2	6	6	15	4	6	0	1	6	0	1	0	3	10	3.7	1.124	86.471	146.2	146.2	0.468	0	2HXMA	30.04484305	38.56502242	31.39013453	34.97757848	34.08071749	30.94170404	34.52914798	29.59641256	35.87443946	26.9058296	42.15246637	30.94170404
303_1OWKA	303.sdf	386.54	35.06	54.45	36.85	0.64	0.99	55	29	58	32	19	0.531	4	4	0.069	2	17	24	4	1	0	3	16	0	0	0	5	5	4.322	2.357	116.494	91	91	3.381	0	1OWKA	27.34693878	42.04081633	30.6122449	42.44897959	31.02040816	26.53061224	35.51020408	33.46938776	31.02040816	33.06122449	40.40816327	26.53061224
306_2HY0A	306.sdf	423.56	37.46	56.67	39.1	0.66	0.99	57	32	62	37	23	0.568	6	4	0.065	2	21	26	5	1	0	2	17	0	0	0	3	4	4.585	0.791	128.422	80.57	80.57	4.269	0	2HY0A	34.16149068	34.7826087	31.05590062	35.0931677	36.95652174	27.95031056	34.16149068	27.32919255	38.50931677	27.01863354	45.0310559	27.95031056
307_2AZ5A	307.sdf	547.67	45.9	72.64	47.92	0.64	1.01	72	40	76	44	24	0.5	5	8	0.105	2	22	32	3	2	3	3	20	0	0	0	0	7	4.644	-0.795	153.595	41.62	41.62	7.135	1	2AZ5A	30.40540541	38.51351351	31.08108108	36.48648649	43.91891892	19.59459459	35.81081081	31.75675676	32.43243243	29.05405405	51.35135135	19.59459459
312_1O2ZA	312.sdf	472.49	36.83	56.44	37.84	0.67	1.03	55	35	58	38	25	0.579	4	8	0.138	3	22	25	4	6	0	3	19	0	0	0	5	8	4.7	2.304	117.05	192.84	192.84	-0.93	0	1O2ZA	23.31838565	46.6367713	30.04484305	48.87892377	34.08071749	17.04035874	34.52914798	40.80717489	24.66367713	39.9103139	43.04932735	17.04035874
326_1THZA	326.sdf	496.52	32.34	51.81	33.98	0.66	1.06	49	33	51	35	23	0.486	3	6	0.118	6	17	18	4	9	0	2	15	0	3	1	4	12	4.585	1.753	117.322	208.81	225.57	2.583	0	1THZA	29.84822934	39.62900506	30.5227656	41.82124789	35.91905565	22.25969646	33.05227656	34.56998314	32.3777403	35.75042159	41.98988196	22.25969646
330_2IO6A	330.sdf	416.46	33.93	51.79	35.14	0.67	1.02	51	31	55	35	23	0.6	5	5	0.091	2	21	24	2	5	0	3	18	0	1	1	3	6	4.585	0.844	115.081	104.55	104.55	3.113	0	2IO6A	32.40418118	36.93379791	30.66202091	36.2369338	37.28222997	26.48083624	33.79790941	29.61672474	36.58536585	30.66202091	42.85714286	26.48083624
331_1Y0SA	331.sdf	490.65	42.02	71.44	44.41	0.59	1.01	71	35	72	36	14	0.333	2	14	0.194	2	12	27	2	4	2	2	12	0	1	0	2	8	3.907	0.162	131.365	78.87	78.87	6.925	0	1Y0SA	31.25	33.08823529	35.66176471	32.72058824	39.70588235	27.57352941	38.60294118	26.83823529	34.55882353	27.20588235	45.22058824	27.57352941
333_2ORRA	333.sdf	374.38	29.01	43.13	29.65	0.69	1.03	42	28	46	32	23	0.719	5	5	0.109	0	23	20	4	4	0	2	19	0	0	0	0	7	4.585	-0.707	98.859	80.52	80.52	3.67	0	2ORRA	30.84832905	36.50385604	32.64781491	34.19023136	37.27506427	28.53470437	36.76092545	28.02056555	35.218509	26.4781491	44.98714653	28.53470437
334_1O3JA	334.sdf	345.22	23.56	34.38	24.64	0.69	1.01	34	21	36	23	17	0.696	3	2	0.056	1	16	15	4	1	1	2	13	0	0	0	5	3	4.17	2.798	80.522	103.35	103.35	0.903	0	1O3JA	23.31838565	46.6367713	30.04484305	48.87892377	34.08071749	17.04035874	34.52914798	40.80717489	24.66367713	39.9103139	43.04932735	17.04035874
335_1Q6JA	335.sdf	649.51	45.63	71.64	48.52	0.66	1.04	69	44	73	48	30	0.583	5	10	0.137	2	28	29	3	6	4	4	24	0	4	0	4	12	4.954	1.467	156.706	145.77	165.39	5.749	1	1Q6JA	37.41935484	30.64516129	31.93548387	33.87096774	36.12903226	30	35.16129032	24.51612903	40.32258065	28.06451613	41.93548387	30
336_1O5MB	336.sdf	638.87	43.84	67.1	46.92	0.65	1	67	36	71	40	14	0.3	5	3	0.042	2	12	27	4	2	3	1	11	0	0	0	2	6	3.907	0.176	149.313	79.53	79.53	5.272	1	1O5MB	26.08695652	40.9610984	32.95194508	40.9610984	35.6979405	23.3409611	37.29977117	32.72311213	29.9771167	30.89244851	45.76659039	23.3409611
338_1U3RA	338.sdf	277.29	22.52	32.5	23.18	0.7	1.02	32	21	35	24	21	0.875	4	1	0.029	0	21	17	1	3	0	3	17	0	0	2	2	4	4.459	0.284	77.175	66.49	66.49	3.654	0	1U3RA	26.97095436	31.12033195	41.90871369	32.78008299	41.49377593	25.72614108	43.15352697	26.14107884	30.70539419	26.97095436	47.30290456	25.72614108
339_1ZOMA	339.sdf	725.81	54.43	91.86	58.03	0.6	1.01	91	46	92	47	16	0.234	2	19	0.207	5	11	29	10	5	1	1	9	0	0	0	12	15	4.087	8.047	178.885	248.48	276.72	1.221	1	1ZOMA	30.25210084	39.49579832	30.25210084	39.07563025	36.13445378	24.78991597	34.87394958	31.51260504	33.61344538	32.35294118	42.85714286	24.78991597
340_1KBOA	340.sdf	311.36	25.82	40.48	26.91	0.65	1.01	40	23	42	25	14	0.44	3	4	0.095	3	11	18	1	4	0	1	10	0	0	0	0	4	3.907	-0.772	88.427	57.53	57.53	2.563	0	1KBOA	30.4029304	37.36263736	32.23443223	35.8974359	35.16483516	28.93772894	35.8974359	31.13553114	32.96703297	30.76923077	40.29304029	28.93772894
342_2ORTA	342.sdf	377.48	32.49	51.12	33.99	0.64	1	51	28	55	32	17	0.531	5	5	0.091	0	17	22	3	3	0	2	15	0	0	0	0	5	4.17	-0.778	105.759	48.75	48.75	3.463	0	2ORTA	30.84832905	36.50385604	32.64781491	34.19023136	37.27506427	28.53470437	36.76092545	28.02056555	35.218509	26.4781491	44.98714653	28.53470437
343_2PJCA	343.sdf	641.68	50.02	82.57	52.98	0.62	1.02	81	45	83	47	23	0.383	3	16	0.193	5	18	30	5	9	0	3	18	0	2	1	9	14	4.585	5.363	164.389	233.39	243.2	3.395	1	2PJCA	28.10457516	45.09803922	26.79738562	42.15686275	30.71895425	27.12418301	34.64052288	35.29411765	30.06535948	35.94771242	36.92810458	27.12418301
346_2BZ6H	346.sdf	417.48	33.23	55.17	34.6	0.62	1.02	54	30	56	32	14	0.375	3	9	0.161	2	12	21	3	5	1	2	12	0	1	0	5	9	3.907	2.452	109.03	126.89	126.89	2.246	0	2BZ6H	25.19685039	39.37007874	35.43307087	41.33858268	36.22047244	22.44094488	38.18897638	33.07086614	28.74015748	32.28346457	45.27559055	22.44094488
354_1P4RA	354.sdf	493.55	35.53	59.16	37.16	0.62	1.04	57	34	59	36	19	0.472	3	10	0.169	2	17	20	5	8	0	2	14	0	5	1	10	13	4.322	6.854	124.07	231.38	231.38	1.411	1	1P4RA	30.23648649	39.02027027	30.74324324	40.87837838	37.16216216	21.95945946	33.78378378	33.78378378	32.43243243	35.13513514	42.90540541	21.95945946
356_2RGUA	356.sdf	472.61	39.95	63.31	41.57	0.63	1	63	35	67	39	19	0.41	5	4	0.06	2	16	25	8	2	0	1	11	0	0	0	2	9	4.322	0.219	130.583	116.86	116.86	2.932	0	2RGUA	29.83651226	39.78201635	30.38147139	36.23978202	34.74114441	29.01907357	38.01089918	28.74659401	33.24250681	30.92643052	40.05449591	29.01907357
357_2BANA	357.sdf	328.5	30.78	51.35	32.82	0.59	0.99	52	24	53	25	9	0.24	2	7	0.132	3	6	20	2	2	0	1	6	0	0	0	1	4	3.322	-0.383	101.504	45.33	45.33	3.154	0	2BANA	36.42857143	33.39285714	30.17857143	32.5	41.60714286	25.89285714	34.10714286	28.03571429	37.85714286	25.53571429	48.57142857	25.89285714
358_1OVEA	358.sdf	487.4	37.3	55.81	39.19	0.68	1.01	55	33	59	37	19	0.486	5	3	0.051	1	18	26	2	1	4	3	18	0	0	0	1	5	4.322	-0.382	127.678	32.34	32.34	6.472	0	1OVEA	32.24043716	34.69945355	33.06010929	35.24590164	38.52459016	26.2295082	37.15846995	27.04918033	35.79234973	29.78142077	43.98907104	26.2295082
364_2E94A	364.sdf	436.34	31.62	50.12	34.55	0.65	1.02	49	29	51	31	20	0.581	3	6	0.118	2	18	19	1	7	0	2	17	0	5	0	5	7	4.392	2.528	108.118	139.17	158.79	1.209	0	2E94A	34.41176471	30	35.58823529	28.82352941	47.05882353	24.11764706	38.82352941	22.94117647	38.23529412	25	50.88235294	24.11764706
367_1ZRKA	367.sdf	427.52	33.01	51.97	34.79	0.65	1.02	51	30	53	32	21	0.531	3	8	0.151	4	17	21	3	5	0	3	16	0	1	0	5	8	4.459	2.452	113.054	142.57	150.95	1.443	0	1ZRKA	30.25210084	39.49579832	30.25210084	39.07563025	36.13445378	24.78991597	34.87394958	31.51260504	33.61344538	32.35294118	42.85714286	24.78991597
368_1ZLRA	368.sdf	384.24	30.41	49.88	32.49	0.62	1.02	49	28	51	30	14	0.4	3	9	0.176	2	12	18	4	5	0	1	11	0	1	0	5	9	3.907	2.573	96.002	139.78	139.78	1.426	0	1ZLRA	30.37974684	39.66244726	29.95780591	39.24050633	35.8649789	24.89451477	34.59915612	31.64556962	33.75527426	32.48945148	42.61603376	24.89451477
371_2DUVA	371.sdf	403.44	29.45	46.54	30.93	0.65	1.03	45	28	48	31	16	0.387	4	2	0.042	4	12	19	1	7	0	2	12	0	1	2	3	8	4.087	0.988	103.048	128.28	136.66	2.143	0	2DUVA	29.19463087	35.23489933	35.5704698	34.89932886	37.58389262	27.51677852	38.9261745	28.52348993	32.55033557	27.51677852	44.96644295	27.51677852
373_2HXQA	373.sdf	386.54	35.06	54.45	36.85	0.64	0.99	55	29	59	33	18	0.485	5	4	0.068	2	16	24	4	1	0	2	14	0	0	0	4	4	4.248	1.561	117.656	77.91	77.91	3.111	0	2HXQA	34.16149068	34.7826087	31.05590062	35.0931677	36.95652174	27.95031056	34.16149068	27.32919255	38.50931677	27.01863354	45.0310559	27.95031056
385_2FDDA	385.sdf	703.91	54.63	90.52	58.32	0.61	1.02	89	48	94	53	20	0.321	6	15	0.16	3	17	33	3	10	0	2	15	0	1	0	2	13	4.392	0.168	176.101	154.98	191.6	4.383	1	2FDDA	29	33	38	38	44	18	39	31	30	29	53	18
385_2FDEA	385.sdf	703.91	54.63	90.52	58.32	0.61	1.02	89	48	94	53	20	0.321	6	15	0.16	3	17	33	3	10	0	2	15	0	1	0	2	13	4.392	0.168	176.101	154.98	191.6	4.383	1	2FDEA	27	33	40	37	44	19	41	31	28	29	52	19
388_2IKIA	388.sdf	416.64	25.12	37.66	26.3	0.7	1.05	36	24	37	25	14	0.48	2	6	0.162	2	12	16	1	4	3	2	12	0	1	0	2	6	3.907	0.378	89.49	75.63	75.63	3.893	0	2IKIA	32.27848101	33.86075949	33.86075949	34.49367089	40.50632911	25	37.34177215	27.53164557	35.12658228	25.94936709	49.05063291	25
391_2ORSA	391.sdf	388.41	30.61	46.02	31.41	0.68	1.02	45	29	49	33	23	0.697	5	5	0.102	0	23	21	4	4	0	2	19	0	0	0	0	7	4.585	-0.717	103.451	80.52	80.52	3.952	0	2ORSA	30.84832905	36.50385604	32.64781491	34.19023136	37.27506427	28.53470437	36.76092545	28.02056555	35.218509	26.4781491	44.98714653	28.53470437
393_2IKJA	393.sdf	364.76	25.35	39.79	26.16	0.67	1.05	38	25	39	26	16	0.462	2	7	0.179	4	12	16	2	6	1	2	12	0	1	0	2	7	4.087	0.391	88.975	121.45	121.45	2.834	0	2IKJA	32.27848101	33.86075949	33.86075949	34.49367089	40.50632911	25	37.34177215	27.53164557	35.12658228	25.94936709	49.05063291	25
394_1EXAA	394.sdf	399.5	33.92	55.41	35.66	0.62	1.01	55	29	57	31	14	0.387	3	4	0.07	2	12	23	1	4	1	2	12	0	2	0	3	6	3.907	0.857	107.78	86.63	86.63	4.343	0	1EXAA	31.30081301	33.7398374	34.95934959	39.02439024	36.99186992	23.98373984	36.99186992	30.48780488	32.5203252	30.08130081	45.93495935	23.98373984
397_1U9EA	397.sdf	226.24	18.52	27.4	19.17	0.69	1.01	27	17	29	19	16	0.842	3	1	0.034	0	16	14	0	3	0	2	14	0	0	2	2	3	4.087	0.353	63.301	53.6	53.6	3.409	0	1U9EA	26.97095436	31.12033195	41.90871369	32.78008299	41.49377593	25.72614108	43.15352697	26.14107884	30.70539419	26.97095436	47.30290456	25.72614108
406_2E2BA	406.sdf	576.69	46.57	74.17	48.21	0.64	1.02	73	42	77	46	25	0.522	5	8	0.104	1	24	30	8	1	3	2	20	0	0	0	2	12	4.7	0.173	156.013	99.17	99.17	4.626	0	2E2BA	32.42320819	35.49488055	32.08191126	34.12969283	36.86006826	29.01023891	37.54266212	27.98634812	34.47098976	27.98634812	43.00341297	29.01023891
412_1ZMLA	412.sdf	263.14	21.8	37.24	23.81	0.59	1.01	37	19	38	20	7	0.3	2	6	0.158	1	6	12	3	3	0	1	6	0	1	0	5	6	3	2.995	67.627	100.59	100.59	1.365	0	1ZMLA	30.25210084	39.49579832	30.25210084	39.07563025	36.13445378	24.78991597	34.87394958	31.51260504	33.61344538	32.35294118	42.85714286	24.78991597
414_2PJ4A	414.sdf	518.56	40.81	68.04	43.55	0.61	1.02	67	36	69	38	16	0.316	3	12	0.174	4	12	24	4	7	0	2	12	0	2	0	7	11	4.087	3.96	132.705	184.06	193.87	3.453	1	2PJ4A	28.10457516	45.09803922	26.79738562	42.15686275	30.71895425	27.12418301	34.64052288	35.29411765	30.06535948	35.94771242	36.92810458	27.12418301
417_2P8SA	417.sdf	419.42	29.61	50.42	30.27	0.62	1.05	48	29	51	32	11	0.344	4	2	0.039	0	11	18	5	0	6	1	8	0	0	0	2	10	3.585	0.364	95.14	59.97	59.97	3.224	0	2P8SA	30.08241758	39.28571429	30.63186813	36.53846154	35.02747253	28.43406593	38.32417582	28.98351648	32.69230769	31.18131868	40.38461538	28.43406593
418_1PH0A	418.sdf	677.72	52.69	86.37	54.65	0.63	1.03	84	49	86	51	25	0.353	3	19	0.221	7	18	34	3	12	0	3	18	0	2	1	5	15	4.7	2.066	171.733	218.1	218.1	3.961	1	1PH0A	35.82554517	33.02180685	31.15264798	34.26791277	36.76012461	28.97196262	33.95638629	26.79127726	39.25233645	25.54517134	45.48286604	28.97196262
421_1ZSKA	421.sdf	377.43	30.81	47.68	31.93	0.66	1.01	47	28	49	30	20	0.567	3	5	0.102	3	17	21	3	4	0	3	16	0	0	1	5	7	4.392	2.467	104.786	125.5	125.5	2.623	0	1ZSKA	30.25210084	39.49579832	30.25210084	39.07563025	36.13445378	24.78991597	34.87394958	31.51260504	33.61344538	32.35294118	42.85714286	24.78991597
422_2HXLA	422.sdf	384.53	34.34	52.56	35.89	0.65	0.99	53	29	57	33	21	0.606	5	4	0.07	0	20	23	6	0	0	2	15	0	0	0	4	4	4.459	1.595	116.281	97.52	97.52	3.679	0	2HXLA	34.16149068	34.7826087	31.05590062	35.0931677	36.95652174	27.95031056	34.16149068	27.32919255	38.50931677	27.01863354	45.0310559	27.95031056
426_1OWIA	426.sdf	373.49	32.98	50.8	34.54	0.65	1	51	28	54	31	19	0.548	4	5	0.093	2	17	23	3	2	0	3	16	0	0	0	4	5	4.322	1.592	109.399	88.2	88.2	3.934	0	1OWIA	27.34693878	42.04081633	30.6122449	42.44897959	31.02040816	26.53061224	35.51020408	33.46938776	31.02040816	33.06122449	40.40816327	26.53061224
427_1ZMNA	427.sdf	235.08	18.6	31.48	20.29	0.6	1.02	31	17	32	18	7	0.333	2	4	0.125	1	6	10	3	3	0	1	6	0	1	0	5	6	3	3.174	59.818	100.59	100.59	1.315	0	1ZMNA	30.25210084	39.49579832	30.25210084	39.07563025	36.13445378	24.78991597	34.87394958	31.51260504	33.61344538	32.35294118	42.85714286	24.78991597
429_1QXKA	429.sdf	518.57	40.47	68.85	42.22	0.6	1.03	67	37	68	38	16	0.316	2	15	0.221	4	12	25	2	10	0	2	12	0	1	2	5	12	4.087	2.296	129.029	180.72	180.72	1.829	1	1QXKA	35.82554517	33.02180685	31.15264798	34.26791277	36.76012461	28.97196262	33.95638629	26.79127726	39.25233645	25.54517134	45.48286604	28.97196262
433_1GWXA	433.sdf	581.93	43.22	67.25	45.76	0.65	1.02	66	38	68	40	20	0.45	3	11	0.162	2	18	28	2	4	4	3	18	0	1	0	2	7	4.392	0.175	147.33	78.87	78.87	7.852	1	1GWXA	31.36531365	32.84132841	35.79335793	32.47232472	39.85239852	27.67527675	38.74538745	26.56826568	34.68634686	27.30627306	45.01845018	27.67527675
434_1R6NA	434.sdf	608.48	42.92	61.95	44.96	0.72	1.03	60	41	65	46	27	0.5	6	5	0.077	4	23	29	3	6	2	3	20	0	1	0	2	9	4.807	0.185	154.274	135.55	163.79	5.193	0	1R6NA	31.27962085	37.91469194	30.8056872	33.17535545	36.01895735	30.8056872	36.01895735	25.59241706	38.38862559	27.01421801	42.18009479	30.8056872
444_1UHLB	444.sdf	481.37	27.59	47.61	28.07	0.64	1.11	43	31	44	32	14	0.375	2	5	0.114	2	12	17	1	3	9	2	12	0	1	0	1	13	3.907	-0.137	91.632	57.61	65.99	5.446	0	1UHLB	33.88429752	31.40495868	34.7107438	31.40495868	42.14876033	26.44628099	36.36363636	26.03305785	37.60330579	25.61983471	47.9338843	26.44628099
444_2O9IA	444.sdf	481.37	27.59	47.61	28.07	0.64	1.11	43	31	44	32	14	0.375	2	5	0.114	2	12	17	1	3	9	2	12	0	1	0	1	13	3.907	-0.137	91.632	57.61	65.99	5.446	0	2O9IA	31.05802048	33.44709898	35.49488055	34.12969283	38.22525597	27.64505119	37.88395904	28.32764505	33.7883959	27.64505119	44.70989761	27.64505119
444_1UPVA	444.sdf	481.37	27.59	47.61	28.07	0.64	1.11	43	31	44	32	14	0.375	2	5	0.114	2	12	17	1	3	9	2	12	0	1	0	1	13	3.907	-0.137	91.632	57.61	65.99	5.446	0	1UPVA	35.01945525	32.29571984	32.6848249	34.24124514	41.63424125	24.12451362	34.63035019	28.0155642	37.3540856	28.40466926	47.47081712	24.12451362
448_2QOEA	448.sdf	421.39	28.53	48.86	28.96	0.62	1.06	46	29	48	31	12	0.355	3	4	0.083	1	11	17	5	1	6	1	8	0	0	0	2	11	3.7	0.399	89.436	77.04	77.04	2.612	0	2QOEA	30.08241758	39.28571429	30.63186813	36.53846154	35.02747253	28.43406593	38.32417582	28.98351648	32.69230769	31.18131868	40.38461538	28.43406593
458_2B1VA	458.sdf	260.36	23.51	38.82	24.98	0.6	1	39	19	41	21	7	0.286	3	2	0.049	1	6	16	0	3	0	1	6	0	1	1	2	3	3	0.29	74.445	49.69	49.69	2.221	0	2B1VA	28.34645669	32.28346457	39.37007874	31.1023622	42.12598425	26.77165354	40.94488189	25.59055118	33.46456693	27.16535433	46.06299213	26.77165354
459_2FAIA	459.sdf	276.41	25.71	43.59	27.5	0.58	0.99	44	20	46	22	6	0.273	3	2	0.043	0	6	17	0	3	0	1	6	0	1	1	2	3	2.807	0.262	78.143	49.69	49.69	2.722	0	2FAIA	28.34645669	32.28346457	39.37007874	31.1023622	42.12598425	26.77165354	40.94488189	25.59055118	33.46456693	27.16535433	46.06299213	26.77165354
460_1VJYA	460.sdf	289.37	24.96	36.93	25.84	0.67	1	37	22	40	25	18	0.68	4	2	0.05	1	17	17	5	0	0	0	13	0	0	0	2	5	4.248	0.304	84.016	62.73	62.73	1.798	0	1VJYA	33.00330033	34.32343234	32.67326733	34.65346535	36.30363036	29.04290429	35.97359736	27.72277228	36.30363036	30.0330033	40.92409241	29.04290429
464_2PE2A	464.sdf	498.64	42.67	67.2	44.53	0.64	1	67	37	71	41	22	0.415	5	8	0.113	5	17	28	6	3	0	2	16	0	0	0	5	8	4.524	2.216	138.15	133.21	133.21	3.206	0	2PE2A	33.68421053	34.03508772	32.28070175	32.98245614	36.84210526	30.1754386	36.84210526	27.01754386	36.14035088	26.31578947	43.50877193	30.1754386
471_1KKQA	471.sdf	619.74	51.12	82.06	53.35	0.63	1.01	81	45	84	48	26	0.479	4	14	0.167	3	23	35	3	4	3	3	21	0	0	0	2	10	4.755	0.093	167.86	93.46	93.46	6.436	1	1KKQA	32.34200743	29.73977695	37.91821561	32.71375465	40.89219331	26.39405204	40.5204461	24.16356877	35.31598513	26.76579926	46.8401487	26.39405204
474_2QTBA	474.sdf	448.58	36.98	62.78	38.72	0.6	1.01	62	32	65	35	12	0.286	4	5	0.077	2	10	22	6	2	2	0	6	0	0	0	2	9	3.7	0.27	115.765	96.83	96.83	1.567	0	2QTBA	29.50391645	39.29503916	31.20104439	37.07571802	35.24804178	27.67624021	38.51174935	29.50391645	31.9843342	31.7232376	40.60052219	27.67624021
478_1HPVA	478.sdf	505.7	41.71	70.48	44.57	0.6	1.01	70	35	72	37	15	0.324	3	12	0.167	3	12	25	3	6	0	2	12	0	1	0	4	9	4	1.548	134.479	131.19	139.57	2.954	0	1HPVA	27.27272727	33.33333333	39.39393939	37.37373737	44.44444444	18.18181818	40.4040404	31.31313131	28.28282828	29.29292929	52.52525253	18.18181818
478_1T7JA	478.sdf	505.7	41.71	70.48	44.57	0.6	1.01	70	35	72	37	15	0.324	3	12	0.167	3	12	25	3	6	0	2	12	0	1	0	4	9	4	1.548	134.479	131.19	139.57	2.954	0	1T7JA	28.28282828	34.34343434	37.37373737	38.38383838	42.42424242	19.19191919	38.38383838	32.32323232	29.29292929	29.29292929	51.51515152	19.19191919
485_1JILA	485.sdf	384.43	29.66	52.54	31.02	0.58	1.03	51	27	52	28	8	0.214	2	6	0.115	2	6	17	2	8	0	1	6	0	4	1	8	10	3.17	5.334	90.559	182.57	182.57	-1.448	0	1JILA	36.66666667	33.33333333	30	34.52380952	40.95238095	24.52380952	33.57142857	27.14285714	39.28571429	31.66666667	43.80952381	24.52380952
486_1NHZA	486.sdf	429.65	41.18	65.78	43.86	0.61	0.98	67	32	71	36	10	0.167	5	2	0.028	3	6	29	1	2	0	1	6	0	1	0	1	3	3.459	-0.496	132.656	40.54	40.54	5.516	0	1NHZA	30.71428571	33.92857143	35.35714286	33.57142857	41.42857143	25	39.64285714	27.85714286	32.5	27.85714286	47.14285714	25
493_1O49A	493.sdf	637.68	50.63	82.25	53.73	0.63	1.02	81	45	84	48	23	0.375	4	12	0.143	5	18	32	3	9	0	3	18	0	3	0	5	12	4.585	2.11	164.731	182.57	192.38	2.185	1	1O49A	33.33333333	39.81481481	26.85185185	37.96296296	33.33333333	28.7037037	32.40740741	31.48148148	36.11111111	33.33333333	37.96296296	28.7037037
497_1OWDA	497.sdf	372.51	33.47	51.57	35.09	0.64	0.99	52	28	55	31	19	0.548	4	4	0.073	2	17	23	4	1	0	3	16	0	0	0	5	5	4.322	2.396	112.153	91	91	2.936	0	1OWDA	27.34693878	42.04081633	30.6122449	42.44897959	31.02040816	26.53061224	35.51020408	33.46938776	31.02040816	33.06122449	40.40816327	26.53061224
509_2H4KA	509.sdf	357.19	20.72	30.36	22.08	0.71	1.05	29	20	30	21	13	0.524	2	5	0.167	2	11	13	0	5	1	1	10	0	2	0	2	5	3.807	0.459	76.985	83.83	112.07	3.599	0	2H4KA	36.12040134	31.43812709	32.44147157	33.44481605	37.12374582	29.43143813	35.45150502	25.4180602	39.13043478	27.42474916	43.14381271	29.43143813
512_2HB1A	512.sdf	281.09	13.53	20.59	14.56	0.71	1.08	19	14	19	14	7	0.357	1	4	0.211	2	5	7	0	5	1	0	4	0	2	0	2	5	3	0.756	51.971	83.83	112.07	1.789	0	2HB1A	36.12040134	31.43812709	32.44147157	33.44481605	37.12374582	29.43143813	35.45150502	25.4180602	39.13043478	27.42474916	43.14381271	29.43143813
514_2C4GA	514.sdf	267.29	21.09	31.65	21.6	0.68	1.02	31	20	33	22	12	0.273	3	2	0.061	6	6	14	4	2	0	1	6	0	0	0	0	5	3.7	-0.689	74.521	75.29	75.29	0.537	0	2C4GA	29.77346278	35.27508091	34.95145631	35.27508091	37.21682848	27.50809061	38.18770227	28.4789644	33.33333333	27.50809061	44.98381877	27.50809061
515_1NNYA	515.sdf	719.8	58.26	91.6	60.51	0.65	1.02	90	53	94	57	34	0.491	5	16	0.17	6	28	40	3	10	0	5	26	0	3	0	5	13	5.129	1.951	191.985	199.64	199.64	4.99	1	1NNYA	35.82554517	33.02180685	31.15264798	34.26791277	36.76012461	28.97196262	33.95638629	26.79127726	39.25233645	25.54517134	45.48286604	28.97196262
517_2PE1A	517.sdf	282.33	22.99	35.48	23.74	0.66	1.01	35	21	37	23	15	0.478	3	3	0.081	4	11	15	4	2	0	1	10	0	0	0	4	5	4	1.921	73.951	100.87	100.87	1.886	0	2PE1A	33.68421053	34.03508772	32.28070175	32.98245614	36.84210526	30.1754386	36.84210526	27.01754386	36.14035088	26.31578947	43.50877193	30.1754386
521_2NTAA	521.sdf	328.82	20.79	30.2	22.57	0.72	1.04	29	20	31	22	14	0.5	3	2	0.065	3	11	12	2	3	1	1	10	0	0	0	1	5	3.907	-0.124	79.464	66.48	103.1	2.772	0	2NTAA	36.12040134	31.43812709	32.44147157	33.77926421	36.78929766	29.43143813	35.45150502	25.4180602	39.13043478	27.75919732	42.80936455	29.43143813
528_2PIYA	528.sdf	496.62	39.59	66.36	43.25	0.6	1.01	66	33	67	34	16	0.353	2	13	0.194	4	12	23	2	6	0	2	12	0	2	0	5	8	4.087	2.371	128.73	146.79	164.98	1.891	0	2PIYA	28.10457516	45.09803922	26.79738562	42.15686275	30.71895425	27.12418301	34.64052288	35.29411765	30.06535948	35.94771242	36.92810458	27.12418301
529_2BPMA	529.sdf	337.42	28.18	44.35	29.27	0.64	1.01	44	25	47	28	11	0.214	4	5	0.106	5	6	18	5	2	0	1	6	0	0	0	1	7	3.585	-0.277	97.445	87.55	87.55	2.997	0	2BPMA	29.77346278	35.27508091	34.95145631	35.27508091	37.21682848	27.50809061	38.18770227	28.4789644	33.33333333	27.50809061	44.98381877	27.50809061
537_1UKIA	537.sdf	220.24	18.29	25.18	18.75	0.73	1.01	25	17	28	20	17	0.8	4	0	0	1	16	14	2	1	0	2	13	0	0	0	1	2	4.17	-0.314	65.355	45.75	45.75	2.995	0	1UKIA	32.79132791	33.60433604	33.60433604	32.24932249	38.21138211	29.53929539	38.21138211	24.66124661	37.12737127	25.20325203	45.25745257	29.53929539
537_1PMVA	537.sdf	220.24	18.29	25.18	18.75	0.73	1.01	25	17	28	20	17	0.8	4	0	0	1	16	14	2	1	0	2	13	0	0	0	1	2	4.17	-0.314	65.355	45.75	45.75	2.995	0	1PMVA	33.51648352	32.14285714	34.34065934	32.41758242	39.01098901	28.57142857	39.28571429	24.45054945	36.26373626	25	46.42857143	28.57142857
541_2FV5A	541.sdf	433.55	37.2	59.22	38.97	0.63	1	59	32	62	35	19	0.486	4	6	0.097	2	17	25	3	4	0	2	15	0	1	0	2	7	4.322	0.177	120.153	91.76	91.76	2.871	0	2FV5A	34.86590038	40.22988506	24.90421456	39.8467433	32.95019157	27.20306513	31.03448276	31.03448276	37.93103448	33.33333333	39.46360153	27.20306513
545_1JIKA	545.sdf	471.57	37.55	67.51	39.53	0.57	1.02	66	33	67	34	8	0.176	2	11	0.164	2	6	21	3	9	0	1	6	0	5	1	9	12	3.17	5.917	114.809	206.04	206.04	-1.222	1	1JIKA	36.66666667	33.33333333	30	34.52380952	40.95238095	24.52380952	33.57142857	27.14285714	39.28571429	31.66666667	43.80952381	24.52380952
555_2NV7A	555.sdf	263.31	22.6	33.06	23.48	0.68	1	33	20	35	22	18	0.773	3	2	0.057	1	17	17	1	2	0	3	16	0	1	1	2	3	4.248	0.262	79.337	52.82	52.82	3.836	0	2NV7A	26.47058824	31.09243697	42.43697479	32.35294118	42.01680672	25.6302521	43.69747899	26.05042017	30.25210084	26.47058824	47.89915966	25.6302521
561_2QCTA	561.sdf	460.53	37.51	58.88	38.91	0.65	1.02	58	34	62	38	23	0.553	5	7	0.113	2	21	25	4	5	0	3	18	0	1	1	5	9	4.585	2.307	124.681	127.07	127.07	2.665	0	2QCTA	33.8658147	34.50479233	31.62939297	33.54632588	35.14376997	31.30990415	37.38019169	25.55910543	37.06070288	26.51757189	42.17252396	31.30990415
564_1FCYA	564.sdf	386.52	35.31	54.47	37.26	0.64	0.99	55	29	58	32	19	0.531	4	3	0.052	2	17	26	0	3	0	3	16	0	1	0	1	3	4.322	-0.473	115.372	54.37	54.37	6.176	0	1FCYA	30.50847458	34.3220339	35.16949153	39.83050847	36.44067797	23.72881356	36.86440678	31.3559322	31.77966102	30.93220339	45.33898305	23.72881356
565_2IIVA	565.sdf	343.39	26.32	45.33	27.35	0.6	1.03	44	24	45	25	8	0.24	2	4	0.089	2	6	16	3	2	3	1	6	0	0	0	3	8	3.17	1.08	82.273	75.43	75.43	0.948	0	2IIVA	30.08241758	39.28571429	30.63186813	36.53846154	35.02747253	28.43406593	38.32417582	28.98351648	32.69230769	31.18131868	40.38461538	28.43406593
568_1WBKA	568.sdf	620.76	51.95	85.94	54.57	0.61	1.01	85	45	89	49	20	0.367	5	14	0.157	2	18	34	2	9	0	3	18	0	4	0	6	11	4.392	2.816	163.581	166.81	166.81	1.113	1	1WBKA	27.27272727	33.33333333	39.39393939	37.37373737	44.44444444	18.18181818	40.4040404	31.31313131	28.28282828	29.29292929	52.52525253	18.18181818
570_1FM9D	570.sdf	546.66	46.92	71.21	48.94	0.66	1	71	41	75	45	31	0.644	5	12	0.16	2	29	34	2	5	0	4	27	0	1	0	2	7	5	0.064	157.516	101.66	101.66	6.644	1	1FM9D	34.19117647	29.77941176	36.02941176	31.61764706	42.64705882	25.73529412	38.97058824	24.63235294	36.39705882	27.20588235	47.05882353	25.73529412
572_1PL6A	572.sdf	301.42	22.78	39.75	24.37	0.58	1.02	39	20	40	21	8	0.286	2	4	0.1	2	6	11	5	3	0	0	4	0	1	0	1	8	3.17	-0.074	74.727	89.87	98.25	-0.103	0	1PL6A	27.01149425	41.37931034	31.6091954	42.81609195	37.06896552	20.11494253	33.90804598	36.20689655	29.88505747	32.75862069	47.12643678	20.11494253
578_2PJ1A	578.sdf	450.47	35.22	58.96	37.77	0.61	1.02	58	31	59	32	15	0.375	2	11	0.186	3	12	21	2	7	0	2	12	0	2	0	5	9	4	2.445	113.458	148.18	157.99	2.156	0	2PJ1A	28.10457516	45.09803922	26.79738562	42.15686275	30.71895425	27.12418301	34.64052288	35.29411765	30.06535948	35.94771242	36.92810458	27.12418301
580_1RW8A	580.sdf	293.37	25.28	38	26.28	0.67	1	38	22	41	25	17	0.68	4	2	0.049	0	17	18	3	0	1	1	14	0	0	0	0	3	4.17	-0.807	84.557	30.71	30.71	4.112	0	1RW8A	32.89036545	34.88372093	32.22591362	35.21594684	36.21262458	28.57142857	35.54817276	28.23920266	36.21262458	30.56478405	40.86378738	28.57142857
587_1QPLA	587.sdf	937.3	82.76	143.15	88.09	0.58	1	143	67	148	72	16	0.139	6	8	0.054	6	10	52	2	13	0	1	8	0	3	0	3	14	4.087	0.545	252.729	192.52	192.52	6.23	1	1QPLA	30.8411215	40.18691589	28.97196262	41.12149533	31.77570093	27.10280374	31.77570093	34.57943925	33.64485981	33.64485981	39.25233645	27.10280374
588_1ONYA	588.sdf	588.7	45.04	74.8	47.42	0.62	1.02	73	41	74	42	20	0.286	2	15	0.203	8	12	27	4	9	0	2	12	1	2	0	6	13	4.392	3.001	149.009	213.27	221.65	2.078	1	1ONYA	35.82554517	33.02180685	31.15264798	34.26791277	36.76012461	28.97196262	33.95638629	26.79127726	39.25233645	25.54517134	45.48286604	28.97196262
598_2B07A	598.sdf	560.72	40.41	62.44	43.51	0.66	1.02	61	37	65	41	24	0.488	5	9	0.138	4	20	25	2	7	0	2	16	0	2	0	3	9	4.644	0.863	144.737	133.24	198.1	4.472	0	2B07A	36.12040134	31.43812709	32.44147157	33.44481605	37.12374582	29.43143813	35.45150502	25.4180602	39.13043478	27.42474916	43.14381271	29.43143813
600_1Q6TA	600.sdf	826.83	65.1	101.23	69.43	0.65	1.01	100	58	106	64	41	0.609	7	14	0.132	2	39	43	4	7	2	5	33	0	4	0	4	12	5.392	1.241	219.651	167.89	187.51	8.305	1	1Q6TA	37.41935484	30.64516129	31.93548387	33.87096774	36.12903226	30	35.16129032	24.51612903	40.32258065	28.06451613	41.93548387	30
606_2PIZA	606.sdf	389.43	31.49	51.31	33.89	0.62	1.01	51	27	52	28	15	0.429	2	10	0.192	3	12	19	3	4	0	2	12	0	2	0	6	7	4	3.411	106.072	136.5	146.31	1.751	0	2PIZA	28.10457516	45.09803922	26.79738562	42.15686275	30.71895425	27.12418301	34.64052288	35.29411765	30.06535948	35.94771242	36.92810458	27.12418301
607_1O36A	607.sdf	457.48	35.71	54.33	36.63	0.67	1.03	53	34	56	37	25	0.595	4	7	0.125	3	22	24	5	5	0	3	19	0	0	0	7	8	4.7	3.994	115.288	209.63	209.63	-1.661	0	1O36A	23.31838565	46.6367713	30.04484305	48.87892377	34.08071749	17.04035874	34.52914798	40.80717489	24.66367713	39.9103139	43.04932735	17.04035874
608_2P2IA	608.sdf	396.48	33.78	50.13	35.02	0.68	1	50	30	53	33	25	0.727	4	7	0.132	1	24	24	4	2	0	2	22	0	0	0	2	6	4.7	0.177	116.36	76.14	76.14	3.805	0	2P2IA	31.41025641	35.57692308	33.01282051	35.8974359	33.65384615	30.44871795	35.8974359	27.56410256	36.53846154	28.20512821	41.34615385	30.44871795
612_1C1CA	612.sdf	320.45	25.99	42.21	27.88	0.62	1.01	42	22	43	23	9	0.261	2	6	0.14	3	6	16	2	3	0	1	6	0	0	0	1	5	3.322	-0.265	87.041	64.09	89.39	3.349	0	1C1CA	36.49373882	33.27370304	30.23255814	32.55813953	41.68157424	25.76028623	34.16815742	27.90697674	37.92486583	25.76028623	48.47942755	25.76028623
616_1HV7A	616.sdf	399.62	34.08	59.95	36.9	0.57	1	60	27	61	28	5	0	2	8	0.131	5	0	19	3	4	0	0	0	0	0	0	1	7	2.585	-0.272	107.484	86.79	95.17	1.222	0	1HV7A	24.16666667	44.58333333	31.25	44.16666667	37.5	18.33333333	35.83333333	37.5	26.66666667	37.91666667	43.75	18.33333333
618_2I3IA	618.sdf	496.7	41.36	67.16	43.94	0.62	1	67	35	70	38	15	0.289	4	6	0.086	4	11	25	6	3	0	1	9	0	0	0	3	8	4	0.848	136.451	108.36	133.66	2.018	0	2I3IA	25.56390977	48.12030075	26.31578947	42.10526316	27.81954887	30.07518797	28.57142857	36.84210526	34.58646617	33.83458647	36.09022556	30.07518797
623_1QB6A	623.sdf	398.43	30.7	48.32	31.52	0.65	1.03	47	29	49	31	20	0.581	3	6	0.122	2	18	20	5	2	2	2	17	0	0	0	7	8	4.392	4.227	104.803	132.34	132.34	3.722	0	1QB6A	23.31838565	46.6367713	30.04484305	48.87892377	34.08071749	17.04035874	34.52914798	40.80717489	24.66367713	39.9103139	43.04932735	17.04035874
624_1ZSLA	624.sdf	579.57	42.55	67.24	45.15	0.64	1.02	66	38	68	40	17	0.275	3	13	0.191	6	11	24	8	3	2	1	9	0	0	0	6	11	4.17	3.103	148.659	167.88	196.12	1.889	1	1ZSLA	30.25210084	39.49579832	30.25210084	39.07563025	36.13445378	24.78991597	34.87394958	31.51260504	33.61344538	32.35294118	42.85714286	24.78991597
626_2OWBA	626.sdf	448.6	36.45	56.29	38.44	0.65	1.01	56	32	60	36	22	0.556	5	5	0.083	2	20	23	6	2	0	1	15	0	0	0	2	6	4.524	0.239	128.001	86.26	114.5	3.653	0	2OWBA	30.74626866	37.31343284	31.94029851	37.6119403	35.2238806	27.1641791	34.92537313	31.34328358	33.73134328	27.1641791	45.67164179	27.1641791
626_2J4ZA	626.sdf	448.6	36.45	56.29	38.44	0.65	1.01	56	32	60	36	22	0.556	5	5	0.083	2	20	23	6	2	0	1	15	0	0	0	2	6	4.524	0.239	128.001	86.26	114.5	3.653	0	2J4ZA	35.62091503	36.2745098	28.10457516	33.66013072	38.5620915	27.77777778	32.02614379	29.08496732	38.88888889	26.14379085	46.07843137	27.77777778
628_1YKRA	628.sdf	461.35	31.59	45.41	33.32	0.72	1.03	44	30	47	33	25	0.667	4	5	0.106	3	22	20	4	3	2	2	19	0	0	0	3	6	4.7	0.966	116.853	106.56	114.94	4.783	0	1YKRA	29.19463087	35.23489933	35.5704698	34.89932886	37.58389262	27.51677852	38.9261745	28.52348993	32.55033557	27.51677852	44.96644295	27.51677852
632_1ZTJA	632.sdf	528.73	40.64	64.79	43.32	0.64	1.01	64	36	66	38	17	0.289	3	14	0.212	6	11	23	8	3	0	1	9	0	0	0	6	11	4.17	3.151	142.39	167.88	221.42	0.955	1	1ZTJA	30.25210084	39.49579832	30.25210084	39.07563025	36.13445378	24.78991597	34.87394958	31.51260504	33.61344538	32.35294118	42.85714286	24.78991597
645_1TG5A	645.sdf	501.84	34.2	51.4	36.66	0.68	1.03	50	31	52	33	20	0.515	3	5	0.096	3	17	21	2	4	3	2	15	0	0	1	1	5	4.392	-0.265	122.902	89.26	97.64	6.139	1	1TG5A	29.48113208	39.85849057	30.66037736	41.50943396	33.01886792	25.47169811	33.49056604	34.66981132	31.83962264	35.61320755	38.91509434	25.47169811
653_1O38A	653.sdf	372.49	32.56	49.85	33.95	0.65	1	50	28	53	31	23	0.71	4	5	0.094	1	22	22	5	1	0	3	19	0	0	0	8	3	4.585	5.116	104.4	130.99	130.99	-0.391	0	1O38A	23.31838565	46.6367713	30.04484305	48.87892377	34.08071749	17.04035874	34.52914798	40.80717489	24.66367713	39.9103139	43.04932735	17.04035874
654_1I2ZA	654.sdf	254.38	21.66	31.58	23.23	0.68	0.99	32	18	34	20	16	0.8	3	3	0.088	0	16	15	2	0	0	1	13	0	0	0	0	1	4.087	-0.818	77.162	17.82	46.06	3.893	0	1I2ZA	25.95419847	41.60305344	32.44274809	43.89312977	33.58778626	22.51908397	35.11450382	37.02290076	27.86259542	39.69465649	37.78625954	22.51908397
655_1O2IA	655.sdf	336.43	28.78	45.13	30.02	0.64	1	45	25	48	28	17	0.571	4	4	0.083	1	16	19	4	2	0	2	13	0	0	0	5	4	4.17	2.568	90.734	112.58	112.58	1.054	0	1O2IA	23.31838565	46.6367713	30.04484305	48.87892377	34.08071749	17.04035874	34.52914798	40.80717489	24.66367713	39.9103139	43.04932735	17.04035874
655_1O3PB	655.sdf	336.43	28.78	45.13	30.02	0.64	1	45	25	48	28	17	0.571	4	4	0.083	1	16	19	4	2	0	2	13	0	0	0	5	4	4.17	2.568	90.734	112.58	112.58	1.054	0	1O3PB	27.66798419	41.8972332	30.43478261	42.29249012	31.62055336	26.08695652	35.17786561	33.59683794	31.22529644	33.20158103	40.71146245	26.08695652
656_1O2KA	656.sdf	324.42	27.78	44.13	29.02	0.63	1	44	24	46	26	17	0.615	3	5	0.109	1	16	18	4	2	0	2	13	0	0	0	5	4	4.17	2.619	88.065	112.58	112.58	0.844	0	1O2KA	23.31838565	46.6367713	30.04484305	48.87892377	34.08071749	17.04035874	34.52914798	40.80717489	24.66367713	39.9103139	43.04932735	17.04035874
666_1SO2A	666.sdf	513.41	36.01	53.75	38.96	0.67	1	54	30	57	33	16	0.364	4	5	0.088	4	12	24	3	2	1	2	12	0	0	0	2	5	4.087	0.177	128.988	70.56	70.56	4.301	0	1SO2A	35.23809524	33.80952381	30.95238095	34.52380952	40.95238095	24.52380952	34.52380952	26.19047619	39.28571429	28.33333333	47.14285714	24.52380952
667_1TTMA	667.sdf	309.37	22.83	37	24.26	0.63	1.03	36	21	38	23	10	0.261	3	2	0.053	4	6	14	1	5	0	1	6	0	0	0	2	6	3.459	0.425	76.881	99.6	107.98	2.65	0	1TTMA	32.43243243	39.38223938	28.18532819	39.38223938	33.2046332	27.41312741	31.27413127	31.66023166	37.06563707	32.43243243	40.15444015	27.41312741
669_1MZSA	669.sdf	450.34	33.53	52.11	35.37	0.66	1.02	51	30	53	32	18	0.5	3	10	0.189	2	16	22	1	5	2	2	14	0	2	0	2	5	4.248	0.243	114.103	88.76	88.76	6.059	0	1MZSA	25	43.98734177	31.01265823	46.83544304	34.81012658	18.35443038	32.91139241	39.55696203	27.53164557	42.08860759	39.55696203	18.35443038
672_2GV7A	672.sdf	695.05	60.84	102.52	65.02	0.59	1	103	49	106	52	18	0.231	4	12	0.113	6	12	36	8	4	0	2	12	0	0	0	7	12	4.248	3.531	194.905	189.77	198.15	4.397	1	2GV7A	26.5560166	41.49377593	31.95020747	45.22821577	32.78008299	21.99170124	34.43983402	36.09958506	29.46058091	36.51452282	41.49377593	21.99170124
675_1OWEA	675.sdf	289.36	25.08	36.93	26.04	0.68	1	37	22	39	24	19	0.708	3	3	0.077	2	17	18	3	1	0	3	16	0	0	0	4	4	4.322	1.78	86.523	78.97	78.97	2.549	0	1OWEA	27.34693878	42.04081633	30.6122449	42.44897959	31.02040816	26.53061224	35.51020408	33.46938776	31.02040816	33.06122449	40.40816327	26.53061224
678_1O3LA	678.sdf	387.23	25.89	37.88	26.92	0.7	1.02	37	24	39	26	18	0.615	3	4	0.103	2	16	17	3	3	1	2	14	0	0	0	5	4	4.248	2.661	87.087	130.59	130.59	0.041	0	1O3LA	23.31838565	46.6367713	30.04484305	48.87892377	34.08071749	17.04035874	34.52914798	40.80717489	24.66367713	39.9103139	43.04932735	17.04035874
679_1Q4LA	679.sdf	377.19	25.43	36.58	26.35	0.73	1.05	35	25	37	27	16	0.444	3	4	0.108	4	12	17	2	4	2	2	12	0	1	0	3	6	4.087	1.045	94.129	99.26	99.26	3.107	0	1Q4LA	29.71698113	41.98113208	28.30188679	43.39622642	33.25471698	23.3490566	32.54716981	36.08490566	31.36792453	33.72641509	42.9245283	23.3490566
680_1TX2A	680.sdf	185.17	12.1	21.37	12.15	0.61	1.07	20	13	20	13	5	0	1	2	0.1	5	0	5	5	3	0	0	0	0	0	0	4	7	2.585	2.716	42.238	129.62	129.62	-1.034	0	1TX2A	31.98653199	36.36363636	31.64983165	36.7003367	37.03703704	26.26262626	34.34343434	28.95622896	36.7003367	31.98653199	41.75084175	26.26262626
681_1FZZA	681.sdf	454.59	38.18	63.52	39.99	0.61	1.01	63	33	65	35	15	0.314	3	8	0.123	4	11	23	6	4	0	1	8	0	1	0	4	10	4	1.603	123.533	149.16	149.16	1.081	0	1FZZA	24.16666667	44.58333333	31.25	44.16666667	37.5	18.33333333	35.83333333	37.5	26.66666667	37.91666667	43.75	18.33333333
682_2FDAA	682.sdf	385.56	30.56	53.61	32.67	0.58	1.01	53	26	53	26	8	0.192	1	11	0.208	3	5	15	7	3	0	0	3	0	1	0	9	10	3.17	6.44	99.041	179.24	207.48	-0.536	0	2FDAA	30.25210084	39.49579832	30.25210084	39.07563025	36.13445378	24.78991597	34.87394958	31.51260504	33.61344538	32.35294118	42.85714286	24.78991597
687_1O45A	687.sdf	607.65	48.52	78.04	51.52	0.63	1.01	77	43	80	46	23	0.391	4	11	0.138	5	18	31	3	8	0	3	18	0	2	0	4	11	4.585	1.418	160.209	162.34	172.15	2.632	1	1O45A	33.33333333	39.81481481	26.85185185	37.96296296	33.33333333	28.7037037	32.40740741	31.48148148	36.11111111	33.33333333	37.96296296	28.7037037
688_1QBNA	688.sdf	431.44	33.11	50.45	33.87	0.68	1.03	49	32	52	35	25	0.657	4	7	0.135	2	23	22	5	5	0	2	20	0	1	1	6	9	4.7	3.229	113.79	167.43	167.43	3.053	0	1QBNA	23.31838565	46.6367713	30.04484305	48.87892377	34.08071749	17.04035874	34.52914798	40.80717489	24.66367713	39.9103139	43.04932735	17.04035874
689_1ZKYA	689.sdf	288.42	26.71	44.59	28.5	0.59	0.99	45	21	47	23	7	0.261	3	2	0.043	1	6	18	0	3	0	1	6	0	1	1	2	3	3	0.237	83.542	49.69	49.69	2.724	0	1ZKYA	28.34645669	32.28346457	39.37007874	31.1023622	42.12598425	26.77165354	40.94488189	25.59055118	33.46456693	27.16535433	46.06299213	26.77165354
693_1O30A	693.sdf	460.45	34.83	52.74	35.56	0.68	1.03	51	34	54	37	25	0.595	4	7	0.13	3	22	24	4	5	1	3	19	0	0	0	5	8	4.7	2.336	110.804	183.61	183.61	-0.709	0	1O30A	23.31838565	46.6367713	30.04484305	48.87892377	34.08071749	17.04035874	34.52914798	40.80717489	24.66367713	39.9103139	43.04932735	17.04035874
694_2H4GA	694.sdf	373.19	21.23	31.69	22.53	0.71	1.06	30	21	31	22	13	0.5	2	5	0.161	2	11	13	0	6	1	1	10	0	2	1	3	6	3.807	1.203	78.679	104.06	132.3	3.332	0	2H4GA	36.12040134	31.43812709	32.44147157	33.44481605	37.12374582	29.43143813	35.45150502	25.4180602	39.13043478	27.42474916	43.14381271	29.43143813
696_1O5AB	696.sdf	327.41	28.68	41.82	29.8	0.68	1	42	25	45	28	23	0.786	4	3	0.067	1	22	21	3	1	0	3	20	0	0	0	5	2	4.585	2.489	95.571	90.46	90.46	1.85	0	1O5AB	27.66798419	41.8972332	30.43478261	42.29249012	31.62055336	26.08695652	35.17786561	33.59683794	31.22529644	33.20158103	40.71146245	26.08695652
696_1O3GA	696.sdf	327.41	28.68	41.82	29.8	0.68	1	42	25	45	28	23	0.786	4	3	0.067	1	22	21	3	1	0	3	20	0	0	0	5	2	4.585	2.489	95.571	90.46	90.46	1.85	0	1O3GA	23.31838565	46.6367713	30.04484305	48.87892377	34.08071749	17.04035874	34.52914798	40.80717489	24.66367713	39.9103139	43.04932735	17.04035874
697_1X76A	697.sdf	251.25	19.92	28.62	20.41	0.71	1.02	28	19	30	21	17	0.762	3	1	0.033	0	16	15	1	3	0	2	14	0	0	2	2	4	4.17	0.341	69.039	77.39	77.39	3.288	0	1X76A	26.66666667	31.25	42.08333333	32.91666667	41.66666667	25.41666667	43.33333333	26.25	30.41666667	27.08333333	47.5	25.41666667
698_2JC1A	698.sdf	458.63	38	62.29	40.59	0.61	1	62	32	64	34	14	0.324	3	7	0.109	3	11	24	2	5	0	1	9	0	2	0	2	7	3.907	0.208	121.854	107.8	136.04	4.009	0	2JC1A	27.71929825	41.75438596	30.52631579	43.33333333	31.92982456	24.73684211	34.56140351	35.43859649	30	34.73684211	40.52631579	24.73684211
699_2JC0A	699.sdf	469.52	34.15	55.96	35.88	0.63	1.04	54	32	56	34	14	0.324	3	6	0.107	3	11	22	1	5	3	1	10	0	2	0	2	9	3.907	0.27	111.366	94.91	123.15	4.642	0	2JC0A	27.71929825	41.75438596	30.52631579	43.33333333	31.92982456	24.73684211	34.56140351	35.43859649	30	34.73684211	40.52631579	24.73684211
700_1L5SA	700.sdf	425.9	33.11	50.89	34.55	0.66	1.02	50	30	53	33	19	0.485	4	6	0.113	3	16	22	3	4	1	2	14	0	1	0	3	6	4.322	0.9	111.064	102.5	102.5	3.134	0	1L5SA	35.41912633	31.64108619	32.93978749	32.34946871	39.55135773	28.09917355	37.07201889	25.26564345	37.66233766	27.74498229	44.15584416	28.09917355
701_2UWOA	701.sdf	462.04	32.99	54.14	35.82	0.62	1.02	53	29	55	31	10	0.161	3	6	0.109	5	5	18	3	5	1	0	4	0	0	0	1	8	3.459	-0.2	112.478	96.02	132.64	0.67	0	2UWOA	32.28346457	37.79527559	29.92125984	40.15748032	32.28346457	27.55905512	33.07086614	32.28346457	34.64566929	33.07086614	39.37007874	27.55905512
703_1FT4A	703.sdf	456.59	33.98	51.94	36.23	0.67	1.02	51	31	55	35	19	0.429	5	6	0.109	4	15	21	4	4	0	1	12	0	0	0	0	6	4.322	-0.671	124.964	84.7	145.03	4.671	0	1FT4A	33.95061728	32.71604938	33.33333333	43.82716049	33.33333333	22.83950617	36.41975309	25.30864198	38.27160494	25.92592593	51.2345679	22.83950617
709_1ZSJA	709.sdf	319.39	27.19	41.15	28.26	0.66	1	41	24	43	26	19	0.654	3	3	0.07	2	17	19	3	2	0	3	16	0	0	1	5	5	4.322	2.578	93.258	99.2	99.2	2.767	0	1ZSJA	30.25210084	39.49579832	30.25210084	39.07563025	36.13445378	24.78991597	34.87394958	31.51260504	33.61344538	32.35294118	42.85714286	24.78991597
710_2HOGA	710.sdf	427.56	36.85	56.99	38.35	0.65	1	57	32	62	37	25	0.676	6	5	0.081	0	25	24	7	1	0	2	17	0	1	0	4	5	4.7	1.57	126.309	109.51	109.51	4.562	0	2HOGA	34.16149068	34.7826087	31.05590062	35.0931677	36.95652174	27.95031056	34.16149068	27.32919255	38.50931677	27.01863354	45.0310559	27.95031056
711_1QBOA	711.sdf	455.64	40.95	64.48	43.01	0.63	0.99	65	34	69	38	23	0.553	5	6	0.087	2	21	27	6	1	0	3	17	0	0	0	5	5	4.585	2.249	135.569	105.86	105.86	3.159	0	1QBOA	23.31838565	46.6367713	30.04484305	48.87892377	34.08071749	17.04035874	34.52914798	40.80717489	24.66367713	39.9103139	43.04932735	17.04035874
712_2PH6A	712.sdf	541.7	43.71	70.79	46.3	0.62	1.01	70	38	72	40	22	0.45	3	11	0.153	4	18	28	3	5	1	3	18	0	0	0	3	9	4.524	0.791	145.005	118.8	127.18	4.106	0	2PH6A	27.90123457	40.24691358	31.85185185	40.74074074	35.55555556	23.7037037	36.54320988	33.82716049	29.62962963	33.82716049	42.4691358	23.7037037
715_1X70A	715.sdf	407.36	26.93	45.98	27.2	0.63	1.07	43	28	45	30	12	0.367	3	4	0.089	1	11	16	5	1	6	1	8	0	0	0	2	11	3.7	0.424	87.644	77.04	77.04	2.144	0	1X70A	30.08241758	39.28571429	30.63186813	36.53846154	35.02747253	28.43406593	38.32417582	28.98351648	32.69230769	31.18131868	40.38461538	28.43406593
716_1ZPCA	716.sdf	507.07	38.38	62.04	40.73	0.63	1.02	61	34	62	35	16	0.314	2	13	0.21	5	11	22	6	4	1	1	9	0	0	0	6	10	4.087	3.203	130.258	167.13	195.37	2.285	1	1ZPCA	30.25210084	39.49579832	30.25210084	39.07563025	36.13445378	24.78991597	34.87394958	31.51260504	33.61344538	32.35294118	42.85714286	24.78991597
720_2JEWA	720.sdf	239.36	21.39	37.91	22.78	0.56	1	38	17	38	17	6	0.294	1	8	0.211	1	5	12	3	2	0	0	3	0	1	0	3	4	2.807	1.251	66.029	81.14	81.14	0.758	0	2JEWA	28.10457516	45.09803922	26.79738562	42.15686275	30.71895425	27.12418301	34.64052288	35.29411765	30.06535948	35.94771242	36.92810458	27.12418301
730_2GV6A	730.sdf	549.77	45.95	74.14	48.71	0.62	1	74	39	77	42	22	0.405	4	11	0.143	5	17	28	7	3	0	3	16	0	0	0	8	10	4.524	4.661	152.387	178.25	186.63	2.421	1	2GV6A	26.5560166	41.49377593	31.95020747	45.22821577	32.78008299	21.99170124	34.43983402	36.09958506	29.46058091	36.51452282	41.49377593	21.99170124
735_2P54A	735.sdf	478.53	35.03	55.85	36.67	0.65	1.03	54	33	56	35	19	0.486	3	7	0.125	2	17	23	2	4	3	2	15	0	1	0	2	9	4.322	0.252	118.111	88.52	116.76	4.754	0	2P54A	32.58426966	29.21348315	38.20224719	32.20973783	41.19850187	26.5917603	40.82397004	23.59550562	35.58052434	26.21722846	47.19101124	26.5917603
736_2BEDA	736.sdf	473.09	38.56	60.95	41.34	0.63	1	61	32	65	36	15	0.333	5	3	0.046	3	12	24	4	2	1	1	11	0	0	0	1	6	4	-0.341	130.68	65.54	73.92	2.917	0	2BEDA	41.21405751	26.8370607	31.94888179	26.8370607	45.36741214	27.79552716	37.69968051	18.53035144	43.76996805	22.68370607	49.52076677	27.79552716
736_2BEDB	736.sdf	473.09	38.56	60.95	41.34	0.63	1	61	32	65	36	15	0.333	5	3	0.046	3	12	24	4	2	1	1	11	0	0	0	1	6	4	-0.341	130.68	65.54	73.92	2.917	0	2BEDB	26.68329177	39.1521197	34.16458853	38.40399002	37.40648379	24.18952618	38.40399002	30.67331671	30.92269327	29.17705736	46.63341646	24.18952618
737_1ZTLA	737.sdf	623.81	50.74	78.58	53.2	0.65	1.01	78	45	82	49	28	0.449	5	14	0.171	6	22	32	9	3	0	2	18	0	0	0	6	12	4.858	2.861	173.458	180.77	209.01	2.09	1	1ZTLA	30.25210084	39.49579832	30.25210084	39.07563025	36.13445378	24.78991597	34.87394958	31.51260504	33.61344538	32.35294118	42.85714286	24.78991597
738_2O2UA	738.sdf	300.38	23.29	34.42	24.62	0.68	1.01	34	21	36	23	13	0.478	3	2	0.056	1	11	16	2	1	1	1	10	0	0	0	1	4	3.807	-0.291	80.785	52.89	81.13	3.869	0	2O2UA	33.79120879	31.86813187	34.34065934	32.14285714	39.28571429	28.57142857	39.28571429	24.17582418	36.53846154	24.72527473	46.7032967	28.57142857
739_1JCQA	739.sdf	517.79	41.99	73.33	45.74	0.58	1	73	34	73	34	10	0.176	1	17	0.233	4	6	23	3	6	0	1	6	0	1	0	5	9	3.459	3.174	134.619	147.82	195	1.527	0	1JCQA	40.57591623	31.41361257	28.0104712	31.41361257	43.45549738	25.13089005	32.98429319	23.56020942	43.45549738	24.86910995	50	25.13089005
739_1JCQB	739.sdf	517.79	41.99	73.33	45.74	0.58	1	73	34	73	34	10	0.176	1	17	0.233	4	6	23	3	6	0	1	6	0	1	0	5	9	3.459	3.174	134.619	147.82	195	1.527	0	1JCQB	26.31578947	41.18993135	32.49427918	40.73226545	35.92677346	23.3409611	37.07093822	32.95194508	29.9771167	30.66361556	45.99542334	23.3409611
745_1U6QA	745.sdf	286.4	26.77	39.27	28.1	0.67	0.98	40	22	43	25	18	0.68	4	3	0.07	1	17	20	2	0	0	3	16	0	0	0	3	2	4.248	0.89	90.3	49.87	49.87	3.87	0	1U6QA	27.34693878	42.04081633	30.6122449	42.44897959	31.02040816	26.53061224	35.51020408	33.46938776	31.02040816	33.06122449	40.40816327	26.53061224
750_1NL6A	750.sdf	709.92	61.11	99.36	64.2	0.62	1	99	52	104	57	26	0.386	6	13	0.125	4	22	40	5	7	0	2	19	0	0	0	2	12	4.755	0.069	195.032	143.31	143.31	4.445	1	1NL6A	33.95348837	40	26.04651163	40.93023256	33.95348837	25.11627907	32.09302326	33.02325581	34.88372093	33.48837209	41.39534884	25.11627907
760_1DX4A	760.sdf	288.42	27.37	41.16	28.86	0.65	0.98	42	22	45	25	17	0.68	4	3	0.067	0	17	20	2	0	0	2	15	0	0	0	1	2	4.17	-0.444	91.844	24.92	24.92	4.929	0	1DX4A	28.88888889	42.39316239	28.71794872	42.73504274	32.30769231	24.95726496	32.99145299	35.72649573	31.28205128	35.55555556	39.48717949	24.95726496
761_1C84A	761.sdf	259.23	18.94	29.27	19.32	0.68	1.05	28	19	29	20	14	0.55	2	3	0.103	3	11	13	1	5	0	2	10	0	2	0	3	6	3.907	1.2	64.144	103.7	103.7	1.214	0	1C84A	36.24161074	31.54362416	32.2147651	33.89261745	36.57718121	29.53020134	35.23489933	25.5033557	39.26174497	27.85234899	42.61744966	29.53020134
762_1O2NA	762.sdf	362.84	28.77	41.36	29.9	0.7	1.01	41	26	44	29	23	0.759	4	3	0.068	1	22	20	4	1	1	3	19	0	0	0	5	3	4.585	2.52	97.799	103.35	103.35	1.851	0	1O2NA	23.31838565	46.6367713	30.04484305	48.87892377	34.08071749	17.04035874	34.52914798	40.80717489	24.66367713	39.9103139	43.04932735	17.04035874
771_1W0YH	771.sdf	454.6	36.69	58.51	38.86	0.63	1.01	58	32	60	34	21	0.529	3	10	0.167	3	18	23	4	4	0	3	18	0	0	0	5	8	4.459	2.376	127.999	126.53	134.91	3.182	0	1W0YH	25.19685039	39.37007874	35.43307087	41.33858268	36.22047244	22.44094488	38.18897638	33.07086614	28.74015748	32.28346457	45.27559055	22.44094488
772_1O4HA	772.sdf	250.16	16.71	25.14	17.8	0.7	1.05	24	17	25	18	13	0.611	2	2	0.08	1	11	10	2	4	0	1	9	0	2	0	2	6	3.807	0.584	58.199	103.44	113.25	1.089	0	1O4HA	33.33333333	39.81481481	26.85185185	37.96296296	33.33333333	28.7037037	32.40740741	31.48148148	36.11111111	33.33333333	37.96296296	28.7037037
778_1S64B	778.sdf	405.92	32.96	49.23	34.43	0.67	1	49	29	52	32	19	0.531	4	5	0.096	1	17	22	5	1	1	2	15	0	0	0	0	5	4.322	-0.751	113.144	65.16	65.16	3.289	0	1S64B	30.50397878	36.87002653	32.6259947	41.37931034	32.36074271	26.25994695	36.33952255	30.50397878	33.15649867	34.21750663	39.52254642	26.25994695
778_1S63B	778.sdf	405.92	32.96	49.23	34.43	0.67	1	49	29	52	32	19	0.531	4	5	0.096	1	17	22	5	1	1	2	15	0	0	0	0	5	4.322	-0.751	113.144	65.16	65.16	3.289	0	1S63B	26.31578947	41.18993135	32.49427918	40.73226545	35.92677346	23.3409611	37.07093822	32.95194508	29.9771167	30.66361556	45.99542334	23.3409611
780_1O3DA	780.sdf	328.4	28.07	41.04	29.05	0.68	1	41	25	44	28	23	0.786	4	3	0.068	1	22	20	4	1	0	3	19	0	0	0	5	3	4.585	2.528	92.994	103.35	103.35	1.187	0	1O3DA	23.31838565	46.6367713	30.04484305	48.87892377	34.08071749	17.04035874	34.52914798	40.80717489	24.66367713	39.9103139	43.04932735	17.04035874
783_1O2TA	783.sdf	357.44	30.79	46.03	32.02	0.67	1	46	27	49	30	23	0.733	4	4	0.082	1	22	22	3	2	0	3	20	0	0	0	5	3	4.585	2.438	102.034	99.69	99.69	1.833	0	1O2TA	23.31838565	46.6367713	30.04484305	48.87892377	34.08071749	17.04035874	34.52914798	40.80717489	24.66367713	39.9103139	43.04932735	17.04035874
784_2BOKA	784.sdf	398.59	36.06	60.59	38.22	0.59	0.99	61	29	64	32	9	0.188	4	6	0.094	3	6	22	5	2	0	1	6	0	0	0	3	6	3.322	0.891	111.278	90.49	90.49	-0.833	0	2BOKA	33.19502075	36.51452282	30.29045643	39.41908714	32.78008299	27.80082988	33.60995851	31.12033195	35.26970954	32.78008299	39.41908714	27.80082988
785_1O3NA	785.sdf	336.3	23.32	37.02	23.55	0.67	1.06	35	24	37	26	17	0.615	3	3	0.081	1	16	15	4	2	3	2	13	0	0	0	5	7	4.17	2.743	75.432	112.58	112.58	1.788	0	1O3NA	23.31838565	46.6367713	30.04484305	48.87892377	34.08071749	17.04035874	34.52914798	40.80717489	24.66367713	39.9103139	43.04932735	17.04035874
787_1O4RA	787.sdf	252.11	15.42	26.21	17.66	0.62	1.05	25	15	25	15	8	0.4	1	3	0.12	2	6	7	0	6	0	1	6	0	4	0	4	6	3.17	2.48	52.48	115.06	134.68	-1.042	0	1O4RA	33.33333333	39.81481481	26.85185185	37.96296296	33.33333333	28.7037037	32.40740741	31.48148148	36.11111111	33.33333333	37.96296296	28.7037037
789_1ZAFA	789.sdf	317.14	20.61	28.63	21.52	0.74	1.02	28	19	30	21	14	0.571	3	1	0.033	2	12	15	0	3	1	2	12	0	0	2	2	3	3.907	0.341	76.194	57.53	57.53	3.269	0	1ZAFA	26.47058824	31.09243697	42.43697479	32.35294118	42.01680672	25.6302521	43.69747899	26.05042017	30.25210084	26.47058824	47.89915966	25.6302521
790_1O4FA	790.sdf	229.19	16.51	27.69	18.07	0.61	1.03	27	15	28	16	7	0.375	2	2	0.071	1	6	9	1	4	0	1	6	0	2	0	3	5	3	1.443	57.016	78.79	88.6	0.934	0	1O4FA	33.64485981	40.18691589	26.1682243	37.38317757	33.64485981	28.97196262	31.77570093	31.77570093	36.44859813	33.64485981	37.38317757	28.97196262
791_1O4PA	791.sdf	180.17	13.44	21.84	13.86	0.64	1.04	21	13	21	13	8	0.462	1	3	0.143	2	6	9	0	4	0	1	6	0	2	0	2	4	3.17	0.605	43.657	74.6	74.6	1.05	0	1O4PA	33.33333333	39.81481481	26.85185185	37.96296296	33.33333333	28.7037037	32.40740741	31.48148148	36.11111111	33.33333333	37.96296296	28.7037037
794_1NO6A	794.sdf	335.33	26.14	39.04	26.85	0.69	1.03	38	25	40	27	20	0.63	3	4	0.1	3	17	19	1	5	0	3	16	0	2	0	2	6	4.392	0.273	88.818	94.91	94.91	2.996	0	1NO6A	35.82554517	33.02180685	31.15264798	34.26791277	36.76012461	28.97196262	33.95638629	26.79127726	39.25233645	25.54517134	45.48286604	28.97196262
796_2GU8A	796.sdf	436.4	31.75	47.63	33.94	0.68	1.01	47	28	49	30	18	0.567	3	7	0.143	1	17	19	5	1	2	1	14	0	0	0	4	6	4.248	1.733	116.412	92.93	121.17	4.214	0	2GU8A	35.82089552	30.74626866	33.43283582	30.44776119	37.6119403	31.94029851	37.6119403	24.17910448	38.20895522	25.97014925	42.08955224	31.94029851
797_1U3SA	797.sdf	277.29	22.52	32.5	23.18	0.7	1.02	32	21	35	24	21	0.875	4	1	0.029	0	21	17	1	3	0	3	17	0	0	2	2	4	4.459	0.284	78.43	66.49	66.49	3.804	0	1U3SA	26.66666667	31.25	42.08333333	32.91666667	41.66666667	25.41666667	43.33333333	26.25	30.41666667	27.08333333	47.5	25.41666667
801_1O33A	801.sdf	253.29	20.27	30.49	20.77	0.68	1.02	30	19	32	21	17	0.762	3	2	0.063	1	16	13	5	1	0	1	12	0	0	0	5	4	4.17	2.943	65.329	116.24	116.24	-1.054	0	1O33A	23.31838565	46.6367713	30.04484305	48.87892377	34.08071749	17.04035874	34.52914798	40.80717489	24.66367713	39.9103139	43.04932735	17.04035874
802_1O35A	802.sdf	270.29	20.99	31.78	21.46	0.68	1.03	31	20	33	22	17	0.727	3	2	0.061	1	16	14	4	1	1	2	13	0	0	0	5	4	4.17	2.868	68.074	103.35	103.35	-0.126	0	1O35A	23.31838565	46.6367713	30.04484305	48.87892377	34.08071749	17.04035874	34.52914798	40.80717489	24.66367713	39.9103139	43.04932735	17.04035874
806_1QB9A	806.sdf	489.67	44.25	67.32	46.38	0.65	0.99	68	37	73	42	28	0.619	6	6	0.082	2	26	31	5	1	0	4	22	0	0	0	4	5	4.858	1.391	148.832	91.12	91.12	4.98	0	1QB9A	23.31838565	46.6367713	30.04484305	48.87892377	34.08071749	17.04035874	34.52914798	40.80717489	24.66367713	39.9103139	43.04932735	17.04035874
815_1F0RA	815.sdf	453.59	33.87	50.83	36.02	0.68	1.02	50	31	54	35	24	0.6	5	5	0.093	3	21	21	5	3	0	1	16	0	0	0	3	8	4.644	0.94	119.458	118.28	154.9	1.722	0	1F0RA	32.28346457	37.79527559	29.92125984	40.15748032	32.28346457	27.55905512	33.07086614	32.28346457	34.64566929	33.07086614	39.37007874	27.55905512
817_2ANOA	817.sdf	276.32	18.39	30.44	19.29	0.63	1.05	29	18	29	18	8	0.333	1	5	0.172	2	6	10	4	0	3	1	6	0	0	0	5	7	3.17	3.135	65.598	85.75	111.05	2.947	0	2ANOA	31.44654088	35.8490566	32.70440252	40.25157233	34.59119497	25.1572327	35.22012579	30.18867925	34.59119497	32.70440252	42.13836478	25.1572327
818_1FKDA	818.sdf	808.13	70.97	126.4	75.8	0.56	1	126	57	129	60	6	0	4	6	0.047	6	0	43	1	13	0	0	0	0	4	0	4	14	2.807	1.237	212.486	198.59	198.59	3.559	1	1FKDA	30.8411215	40.18691589	28.97196262	41.12149533	31.77570093	27.10280374	31.77570093	34.57943925	33.64485981	33.64485981	39.25233645	27.10280374
821_1O43A	821.sdf	567.69	48.02	75.52	50.17	0.64	1.01	75	42	78	45	24	0.4	4	10	0.128	6	18	33	3	6	0	3	18	0	1	0	3	9	4.644	0.701	160.157	132.88	132.88	3.256	0	1O43A	33.33333333	39.81481481	26.85185185	37.96296296	33.33333333	28.7037037	32.40740741	31.48148148	36.11111111	33.33333333	37.96296296	28.7037037
822_1O47A	822.sdf	613.65	48.32	78.29	51.24	0.63	1.02	77	43	80	46	22	0.391	4	10	0.125	4	18	31	3	6	2	3	18	0	2	0	4	11	4.524	1.418	157.433	136.04	145.85	3.523	0	1O47A	33.33333333	39.81481481	26.85185185	37.96296296	33.33333333	28.7037037	32.40740741	31.48148148	36.11111111	33.33333333	37.96296296	28.7037037
824_1X8BA	824.sdf	328.34	26.51	37.6	27.18	0.72	1.02	37	25	41	29	23	0.724	5	1	0.024	2	21	20	2	3	0	3	18	0	0	1	3	4	4.585	0.926	92.564	85.95	85.95	3.401	0	1X8BA	31.83391003	37.37024221	30.79584775	36.67820069	36.67820069	26.64359862	33.9100346	30.10380623	35.98615917	31.14186851	42.21453287	26.64359862
826_1I30A	826.sdf	398.49	34.5	52.02	35.99	0.66	1	52	30	56	34	23	0.647	5	3	0.054	1	22	25	2	3	0	3	20	0	0	2	2	4	4.585	0.144	116.215	65.7	65.7	4.742	0	1I30A	25.95419847	41.60305344	32.44274809	43.89312977	33.58778626	22.51908397	35.11450382	37.02290076	27.86259542	39.69465649	37.78625954	22.51908397
839_2IN6A	839.sdf	400.41	31.73	47.03	32.61	0.69	1.02	46	30	50	34	24	0.618	5	4	0.08	3	21	23	2	5	0	3	18	0	1	1	3	6	4.644	0.867	108.244	112.39	112.39	3.311	0	2IN6A	32.40418118	36.93379791	30.66202091	36.2369338	37.28222997	26.48083624	33.79790941	29.61672474	36.58536585	30.66202091	42.85714286	26.48083624
843_1O42A	843.sdf	579.64	47.01	75.71	50.06	0.63	1.01	75	41	78	44	22	0.409	4	10	0.128	4	18	30	3	7	0	3	18	0	2	0	4	10	4.524	1.435	153.618	145.27	155.08	2.872	0	1O42A	33.33333333	39.81481481	26.85185185	37.96296296	33.33333333	28.7037037	32.40740741	31.48148148	36.11111111	33.33333333	37.96296296	28.7037037
846_1QBUA	846.sdf	596.81	50.68	78.93	53.67	0.64	1	79	43	84	48	25	0.479	6	10	0.119	2	23	34	4	4	0	3	21	0	2	0	3	8	4.7	0.687	167.196	106	134.24	4.631	0	1QBUA	27.27272727	34.34343434	38.38383838	37.37373737	44.44444444	18.18181818	39.39393939	32.32323232	28.28282828	30.3030303	51.51515152	18.18181818
847_1O2WA	847.sdf	445.25	28.61	42.69	29.45	0.7	1.04	41	28	43	30	19	0.533	3	6	0.14	3	16	18	4	5	1	2	13	0	0	0	5	7	4.322	2.573	93.074	183.61	183.61	-1.684	0	1O2WA	23.31838565	46.6367713	30.04484305	48.87892377	34.08071749	17.04035874	34.52914798	40.80717489	24.66367713	39.9103139	43.04932735	17.04035874
852_1O44A	852.sdf	629.72	51.15	82.39	53.29	0.63	1.02	81	46	84	49	24	0.367	4	12	0.143	6	18	34	3	9	0	3	18	0	3	0	5	12	4.644	2.066	165.122	190.41	190.41	2.932	1	1O44A	33.33333333	39.81481481	26.85185185	37.96296296	33.33333333	28.7037037	32.40740741	31.48148148	36.11111111	33.33333333	37.96296296	28.7037037
853_1O48A	853.sdf	585.71	49.13	78.73	51.38	0.63	1.01	78	43	81	46	23	0.391	4	11	0.136	5	18	33	3	7	0	3	18	0	2	0	4	10	4.585	1.372	158.83	153.11	153.11	3.351	0	1O48A	33.33333333	39.81481481	26.85185185	37.96296296	33.33333333	28.7037037	32.40740741	31.48148148	36.11111111	33.33333333	37.96296296	28.7037037
858_1QPFA	858.sdf	935.33	83.85	144.71	89.4	0.58	1	145	67	150	72	16	0.139	6	9	0.06	6	10	53	2	12	0	1	8	0	2	0	2	13	4.087	-0.004	256.039	172.29	172.29	7.613	1	1QPFA	30.8411215	40.18691589	28.97196262	41.12149533	31.77570093	27.10280374	31.77570093	34.57943925	33.64485981	33.64485981	39.25233645	27.10280374
864_2PJ2A	864.sdf	448.5	36.31	60.51	39.08	0.61	1.01	60	31	61	32	15	0.375	2	11	0.18	3	12	22	2	6	0	2	12	0	2	0	5	8	4	2.413	117.025	138.95	148.76	1.771	0	2PJ2A	28.10457516	45.09803922	26.79738562	42.15686275	30.71895425	27.12418301	34.64052288	35.29411765	30.06535948	35.94771242	36.92810458	27.12418301
869_1TFZA	869.sdf	442.58	35.81	57.52	38.07	0.63	1.01	57	31	59	33	20	0.515	3	6	0.102	3	17	23	2	5	0	2	15	0	0	1	1	6	4.392	-0.329	120.364	98.49	106.87	4.187	0	1TFZA	29.48113208	39.85849057	30.66037736	41.50943396	33.01886792	25.47169811	33.49056604	34.66981132	31.83962264	35.61320755	38.91509434	25.47169811
869_1SQIA	869.sdf	442.58	35.81	57.52	38.07	0.63	1.01	57	31	59	33	20	0.515	3	6	0.102	3	17	23	2	5	0	2	15	0	0	1	1	6	4.392	-0.329	120.364	98.49	106.87	4.187	0	1SQIA	35.36895674	33.84223919	30.78880407	32.0610687	39.44020356	28.49872774	34.60559796	26.46310433	38.93129771	26.97201018	44.52926209	28.49872774
872_2IITA	872.sdf	411.39	28.25	49.76	28.93	0.6	1.06	47	28	48	29	8	0.207	2	5	0.104	2	6	17	3	2	6	1	6	0	0	0	3	11	3.17	1.059	85.887	75.43	75.43	1.319	0	2IITA	30.08241758	39.28571429	30.63186813	36.53846154	35.02747253	28.43406593	38.32417582	28.98351648	32.69230769	31.18131868	40.38461538	28.43406593
876_1O4BA	876.sdf	643.62	49.52	80.22	53.41	0.63	1.02	79	44	82	47	23	0.383	4	10	0.122	5	18	30	3	9	0	3	18	0	4	0	6	12	4.585	2.911	163.302	193.57	213.19	0.957	1	1O4BA	33.33333333	39.81481481	26.85185185	37.96296296	33.33333333	28.7037037	32.40740741	31.48148148	36.11111111	33.33333333	37.96296296	28.7037037
878_1ECVA	878.sdf	335.06	15.78	23.46	17.22	0.72	1.07	22	16	22	16	9	0.375	1	3	0.136	3	6	9	1	5	1	1	6	0	2	0	3	6	3.322	1.433	60.102	103.7	103.7	0.883	0	1ECVA	36.24161074	31.54362416	32.2147651	33.89261745	36.57718121	29.53020134	35.23489933	25.5033557	39.26174497	27.85234899	42.61744966	29.53020134
880_1PMQA	880.sdf	513.57	43.33	68.51	46.17	0.63	0.99	69	35	73	39	17	0.436	5	7	0.096	0	17	27	6	0	2	1	13	0	0	0	2	5	4.17	0.162	144.886	67.66	67.66	7.07	1	1PMQA	33.51648352	32.14285714	34.34065934	32.41758242	39.01098901	28.57142857	39.28571429	24.45054945	36.26373626	25	46.42857143	28.57142857
882_2Q1LA	882.sdf	576.69	47.93	76.89	50.1	0.63	1.01	76	42	79	45	25	0.511	4	12	0.152	2	23	33	2	5	2	3	22	0	3	0	4	8	4.7	1.368	155.997	111.79	111.79	5.707	1	2Q1LA	27.66439909	41.26984127	31.06575964	41.26984127	37.41496599	21.31519274	33.78684807	35.37414966	30.83900227	33.78684807	44.89795918	21.31519274
885_2GC8A	885.sdf	318.81	22.01	36.1	23.66	0.63	1.03	35	20	36	21	9	0.286	2	3	0.083	3	6	12	2	4	1	1	6	0	1	0	3	6	3.322	1.251	76.399	100.7	109.08	2.035	0	2GC8A	27.33564014	42.73356401	29.93079585	43.25259516	31.31487889	25.43252595	33.9100346	35.46712803	30.62283737	34.77508651	39.79238754	25.43252595
886_2RJPA	886.sdf	509.67	42.12	67.4	44.8	0.63	1.01	67	36	69	38	22	0.474	3	11	0.159	4	18	28	1	6	0	3	18	0	1	0	2	7	4.524	0.148	138.578	109.77	118.15	5.78	0	2RJPA	25.94936709	43.35443038	30.69620253	51.58227848	26.58227848	21.83544304	31.96202532	37.34177215	30.69620253	38.29113924	39.87341772	21.83544304
888_2FVCA	888.sdf	413.54	33.09	52.53	35.1	0.64	1.01	52	29	55	32	16	0.375	4	4	0.073	4	12	21	3	4	0	2	12	0	1	0	2	7	4.087	0.262	109.188	99.07	107.45	2.633	0	2FVCA	27.53108348	41.74067496	30.72824156	43.339254	32.14920071	24.51154529	34.81349911	35.34635879	29.8401421	34.81349911	40.6749556	24.51154529
892_1T49A	892.sdf	658.37	38.3	56.06	41.05	0.71	1.04	54	36	57	39	27	0.564	4	7	0.123	5	22	23	2	7	2	3	20	0	0	1	4	9	4.807	1.605	143.837	156.77	173.53	5.368	0	1T49A	36.24161074	31.54362416	32.2147651	33.55704698	36.91275168	29.53020134	35.23489933	25.5033557	39.26174497	27.51677852	42.95302013	29.53020134
893_2H96A	893.sdf	341.4	27.81	44.68	28.93	0.63	1.02	44	25	45	26	14	0.462	2	7	0.156	1	12	18	3	4	0	1	11	0	0	0	1	7	3.907	-0.277	91.808	93.47	93.47	2.617	0	2H96A	33.78378378	32.43243243	33.78378378	31.35135135	38.91891892	29.72972973	38.37837838	23.51351351	38.10810811	24.05405405	46.21621622	29.72972973
895_2UWLA	895.sdf	448.01	31.4	51.25	34.06	0.63	1.03	50	28	52	30	10	0.167	3	6	0.115	5	5	17	3	5	1	0	4	0	0	0	1	8	3.459	-0.182	108.196	96.02	132.64	0.223	0	2UWLA	32.28346457	37.79527559	29.92125984	40.15748032	32.28346457	27.55905512	33.07086614	32.28346457	34.64566929	33.07086614	39.37007874	27.55905512
901_1NZ7A	901.sdf	672.83	52.94	88.66	55.92	0.61	1.02	87	47	88	48	19	0.25	2	19	0.216	7	12	32	4	10	0	2	12	0	3	0	6	14	4.322	2.851	172.153	219.51	244.81	2.24	1	1NZ7A	35.82554517	33.02180685	31.15264798	34.26791277	36.76012461	28.97196262	33.95638629	26.79127726	39.25233645	25.54517134	45.48286604	28.97196262
902_2NT7A	902.sdf	633.6	42.76	65.47	45.57	0.67	1.02	64	39	68	43	25	0.512	5	10	0.147	3	22	25	6	5	1	2	17	0	1	0	3	10	4.7	0.875	154.879	150.4	187.02	4.542	1	2NT7A	36.12040134	31.43812709	32.44147157	33.77926421	36.78929766	29.43143813	35.45150502	25.4180602	39.13043478	27.75919732	42.80936455	29.43143813
903_1O46A	903.sdf	661.74	52.86	85.79	54.99	0.63	1.02	84	48	87	51	24	0.353	4	13	0.149	6	18	35	3	9	1	3	18	0	2	0	4	13	4.644	1.35	169.445	179.41	179.41	3.522	1	1O46A	33.33333333	39.81481481	26.85185185	37.96296296	33.33333333	28.7037037	32.40740741	31.48148148	36.11111111	33.33333333	37.96296296	28.7037037
905_1YGCH	905.sdf	545.65	41.41	67.67	43.48	0.63	1.03	66	38	68	40	22	0.45	3	11	0.162	4	18	25	5	6	1	3	18	0	0	1	8	12	4.524	4.759	141.701	189.85	198.23	2.557	1	1YGCH	25.19685039	39.37007874	35.43307087	41.33858268	36.22047244	22.44094488	38.18897638	33.07086614	28.74015748	32.28346457	45.27559055	22.44094488
907_1O3IA	907.sdf	344.23	24.16	35.16	25.39	0.69	1	35	21	37	23	17	0.696	3	2	0.054	1	16	16	3	1	1	2	14	0	0	0	5	2	4.17	2.751	83.098	90.46	90.46	1.566	0	1O3IA	23.31838565	46.6367713	30.04484305	48.87892377	34.08071749	17.04035874	34.52914798	40.80717489	24.66367713	39.9103139	43.04932735	17.04035874
915_1YQYA	915.sdf	346.42	25.13	43.38	26.72	0.6	1.03	42	23	43	24	9	0.25	2	5	0.116	3	6	14	2	5	1	1	6	0	1	0	3	8	3.322	1.161	81.155	104.73	113.11	0.786	0	1YQYA	42.25621415	28.48948375	29.2543021	29.2543021	44.93307839	25.8126195	33.26959847	22.17973231	44.55066922	26.38623327	47.80114723	25.8126195
922_2PJ0A	922.sdf	478.49	36.61	61.28	39.02	0.61	1.02	60	33	61	34	16	0.353	2	12	0.197	4	12	21	4	7	0	2	12	0	2	0	7	11	4.087	4.102	120.704	184.06	193.87	2.456	1	2PJ0A	28.10457516	45.09803922	26.79738562	42.15686275	30.71895425	27.12418301	34.64052288	35.29411765	30.06535948	35.94771242	36.92810458	27.12418301
936_1KBQA	936.sdf	356.36	27.24	43.35	28.07	0.65	1.03	42	26	44	28	16	0.393	3	5	0.114	5	11	18	2	6	0	1	10	0	0	0	0	6	4.087	-0.684	95.751	103.35	103.35	2.457	0	1KBQA	30.4029304	37.36263736	32.23443223	35.8974359	35.16483516	28.93772894	35.8974359	31.13553114	32.96703297	30.76923077	40.29304029	28.93772894
941_1PYNA	941.sdf	604.67	47.29	81.15	49.41	0.6	1.03	79	43	80	44	17	0.273	2	18	0.225	5	12	29	2	12	0	2	12	0	2	1	5	14	4.17	2.18	148.667	207.02	207.02	3.369	1	1PYNA	35.82554517	33.02180685	31.15264798	34.26791277	36.76012461	28.97196262	33.95638629	26.79127726	39.25233645	25.54517134	45.48286604	28.97196262
950_1O2OA	950.sdf	342.41	27.89	44.64	28.96	0.63	1.01	44	25	46	27	17	0.593	3	5	0.109	1	16	18	4	2	1	2	13	0	0	0	5	5	4.17	2.607	88.282	112.58	112.58	1.049	0	1O2OA	23.31838565	46.6367713	30.04484305	48.87892377	34.08071749	17.04035874	34.52914798	40.80717489	24.66367713	39.9103139	43.04932735	17.04035874
961_1EXXA	961.sdf	399.5	33.92	55.41	35.66	0.62	1.01	55	29	57	31	14	0.387	3	4	0.07	2	12	23	1	4	1	2	12	0	2	0	3	6	3.907	0.857	107.78	86.63	86.63	4.343	0	1EXXA	31.30081301	33.7398374	34.95934959	39.02439024	36.99186992	23.98373984	36.99186992	30.48780488	32.5203252	30.08130081	45.93495935	23.98373984
964_1NWLA	964.sdf	469.65	35.28	59.02	37.97	0.61	1.02	58	31	59	32	10	0.188	2	11	0.186	4	6	19	5	5	0	0	4	0	1	0	4	10	3.459	1.728	117.613	150.38	200.98	0.216	0	1NWLA	35.90604027	31.87919463	32.2147651	33.55704698	37.24832215	29.19463087	35.23489933	25.83892617	38.9261745	27.85234899	42.95302013	29.19463087
965_1PQ6A	965.sdf	584.12	47.32	74.85	49.74	0.64	1.01	74	41	77	44	21	0.409	4	13	0.169	3	18	33	1	3	4	3	18	0	1	0	1	7	4.459	-0.424	159.327	49.77	49.77	7.884	1	1PQ6A	35.17786561	31.62055336	33.20158103	33.59683794	41.8972332	24.50592885	35.17786561	27.27272727	37.54940711	27.66798419	47.82608696	24.50592885
968_1ONZA	968.sdf	351.33	26.65	40.37	27.3	0.68	1.04	39	26	41	28	20	0.607	3	4	0.098	3	17	19	1	6	0	3	16	0	2	1	3	7	4.392	0.974	90.512	115.14	115.14	2.729	0	1ONZA	35.82554517	33.02180685	31.15264798	34.26791277	36.76012461	28.97196262	33.95638629	26.79127726	39.25233645	25.54517134	45.48286604	28.97196262
972_1O2PA	972.sdf	358.86	28.48	44.45	29.88	0.65	1.01	44	25	46	27	17	0.593	3	5	0.109	1	16	18	4	2	1	2	13	0	0	0	5	4	4.17	2.607	92.87	112.58	112.58	1.508	0	1O2PA	23.31838565	46.6367713	30.04484305	48.87892377	34.08071749	17.04035874	34.52914798	40.80717489	24.66367713	39.9103139	43.04932735	17.04035874
973_2Q85A	973.sdf	348.79	27.42	38.49	28.55	0.72	1.01	38	25	41	28	20	0.607	4	2	0.049	3	17	21	0	3	1	3	16	0	1	0	1	3	4.392	-0.396	99.091	50.44	50.44	4.56	0	2Q85A	31.28654971	36.84210526	31.87134503	36.84210526	41.8128655	21.34502924	34.79532164	30.70175439	34.50292398	30.11695906	48.5380117	21.34502924
974_1QB1A	974.sdf	565.61	43.62	69.93	44.94	0.64	1.03	68	41	72	45	25	0.511	5	8	0.111	2	23	28	6	5	2	2	20	0	1	1	6	11	4.7	2.977	145.817	161.06	161.06	4.335	1	1QB1A	23.31838565	46.6367713	30.04484305	48.87892377	34.08071749	17.04035874	34.52914798	40.80717489	24.66367713	39.9103139	43.04932735	17.04035874
977_1RSIA	977.sdf	266.11	16.37	23.51	17.11	0.71	1.02	23	15	24	16	12	0.75	2	1	0.042	0	12	10	3	1	1	1	10	0	0	1	3	4	3.7	1.378	61.763	72.03	72.03	2.793	0	1RSIA	37.19008264	31.40495868	31.40495868	28.92561983	44.62809917	26.44628099	35.53719008	23.96694215	40.49586777	26.44628099	47.10743802	26.44628099
982_2AZRA	982.sdf	253.25	16.43	25.47	17.21	0.68	1.06	24	17	25	18	12	0.556	2	4	0.16	2	10	10	1	5	0	0	7	0	2	0	2	6	3.7	0.584	58.472	96.72	124.96	1.15	0	2AZRA	36.12040134	31.43812709	32.44147157	33.44481605	37.12374582	29.43143813	35.45150502	25.4180602	39.13043478	27.42474916	43.14381271	29.43143813
983_2PJBA	983.sdf	645.78	51.4	84.76	55.45	0.61	1.01	84	44	86	46	23	0.391	3	17	0.198	5	18	31	3	8	0	3	18	0	2	0	6	11	4.585	2.888	167.429	185.12	203.31	2.882	1	2PJBA	28.10457516	45.09803922	26.79738562	42.15686275	30.71895425	27.12418301	34.64052288	35.29411765	30.06535948	35.94771242	36.92810458	27.12418301
984_1PMNA	984.sdf	485.51	40.14	62.75	42.65	0.64	1	63	33	67	37	17	0.459	5	7	0.104	0	17	25	6	0	2	1	13	0	0	0	1	5	4.17	-0.352	136.378	58.87	58.87	6.238	0	1PMNA	33.51648352	32.14285714	34.34065934	32.41758242	39.01098901	28.57142857	39.28571429	24.45054945	36.26373626	25	46.42857143	28.57142857
989_1NL9A	989.sdf	533.63	43.93	70.97	45.86	0.63	1.01	70	39	72	41	22	0.415	3	12	0.167	5	17	29	3	7	0	3	16	0	2	0	4	10	4.524	1.453	142.588	153.11	153.11	3.531	0	1NL9A	35.82554517	33.02180685	31.15264798	34.26791277	36.76012461	28.97196262	33.95638629	26.79127726	39.25233645	25.54517134	45.48286604	28.97196262
991_1O2QA	991.sdf	369.88	30.09	46.24	31.64	0.65	1.01	46	26	49	29	17	0.552	4	4	0.082	1	16	20	3	2	1	2	14	0	0	0	5	3	4.17	2.52	98.115	99.69	99.69	2.381	0	1O2QA	23.31838565	46.6367713	30.04484305	48.87892377	34.08071749	17.04035874	34.52914798	40.80717489	24.66367713	39.9103139	43.04932735	17.04035874
993_2P3TB	993.sdf	565.9	38.47	56.71	40.71	0.7	1.03	55	36	58	39	24	0.564	4	8	0.138	2	22	23	6	3	3	1	18	0	0	0	3	8	4.644	0.911	142.567	110.17	138.41	4.745	0	2P3TB	33.0472103	36.05150215	30.90128755	39.05579399	33.0472103	27.89699571	34.33476395	30.472103	35.19313305	32.61802575	39.48497854	27.89699571
994_2P2HA	994.sdf	430.51	35.28	54.66	36.49	0.65	1.01	54	32	57	35	24	0.686	4	8	0.14	0	24	23	6	3	0	2	20	0	0	0	2	9	4.644	0.239	119.314	103.31	103.31	4.526	0	2P2HA	31.41025641	35.8974359	32.69230769	36.21794872	33.33333333	30.44871795	35.57692308	27.88461538	36.53846154	28.52564103	41.02564103	30.44871795
995_1ZPBA	995.sdf	440.69	37.55	65.92	40.47	0.57	1	66	30	66	30	8	0.167	1	14	0.212	3	5	20	6	3	0	0	3	0	0	0	7	9	3.17	4.202	118.832	152.23	180.47	1.42	0	1ZPBA	30.25210084	39.49579832	30.25210084	39.07563025	36.13445378	24.78991597	34.87394958	31.51260504	33.61344538	32.35294118	42.85714286	24.78991597
01K_3BIYA	01K.sdf	994.91	68.15	121.56	73.9	0.58	1.04	117	64	119	66	18	0.152	3	28	0.235	8	10	31	10	19	0	0	5	1	6	0	14	28	4.248	9.258	220.851	447.85	502.58	-5.784	1	3BIYA	37.63157895	34.47368421	27.89473684	36.31578947	32.89473684	30.78947368	31.31578947	27.89473684	40.78947368	28.15789474	41.05263158	30.78947368
10A_1KPIA	10A.sdf	326.71	37.04	68.37	40.9	0.52	0.96	71	23	70	22	0	0	0	18	0.257	0	0	22	1	0	0	0	0	0	0	0	0	0	0	-0.944	105.745	0	0	7.097	0	1KPIA	32.78145695	37.41721854	29.8013245	39.73509934	31.45695364	28.80794702	34.76821192	29.8013245	35.43046358	33.77483444	37.41721854	28.80794702
10U_3BIUH	10U.sdf	371.54	33.17	55.77	35.07	0.59	1	56	27	58	29	9	0.207	3	7	0.121	3	6	20	5	2	0	1	6	0	0	0	5	7	3.322	2.511	104.493	111.31	111.31	1.037	0	3BIUH	33.46303502	33.46303502	33.07392996	36.57587549	33.46303502	29.96108949	36.96498054	27.62645914	35.40856031	28.40466926	41.63424125	29.96108949
11B_2PJ5A	11B.sdf	506.55	39.81	67.04	42.55	0.6	1.02	66	35	67	36	16	0.333	2	15	0.224	4	12	23	4	7	0	2	12	0	2	0	7	11	4.087	4.005	130.091	184.06	193.87	3.376	1	2PJ5A	28.10457516	45.09803922	26.79738562	42.15686275	30.71895425	27.12418301	34.64052288	35.29411765	30.06535948	35.94771242	36.92810458	27.12418301
11O_1IK3A	11O.sdf	312.5	29.61	53.45	32	0.55	0.99	54	22	54	22	2	0	1	14	0.259	2	0	18	0	4	0	0	0	0	2	0	2	4	1.585	0.259	88.13	70.06	70.06	4.566	0	1IK3A	31.50525088	37.33955659	31.15519253	37.80630105	36.98949825	25.2042007	34.77246208	30.80513419	34.42240373	31.03850642	43.75729288	25.2042007
11U_3BIVH	11U.sdf	385.57	34.76	58.65	36.84	0.59	0.99	59	28	61	30	9	0.2	3	7	0.115	3	6	21	5	2	0	1	6	0	0	0	5	7	3.322	2.467	109.094	111.31	111.31	1.493	0	3BIVH	33.46303502	33.46303502	33.07392996	36.57587549	33.46303502	29.96108949	36.96498054	27.62645914	35.40856031	28.40466926	41.63424125	29.96108949
12B_2F67A	12B.sdf	169.19	14.3	20.08	14.74	0.71	1	20	13	22	15	12	0.733	3	0	0	1	11	11	1	1	0	2	10	0	0	0	1	2	3.7	-0.277	49.705	32.86	32.86	1.693	0	2F67A	34.64052288	37.25490196	28.10457516	38.5620915	33.33333333	28.10457516	32.02614379	28.75816993	39.21568627	31.37254902	40.52287582	28.10457516
12D_3B5JA	12D.sdf	638.33	36.89	63.42	38.49	0.64	1.09	58	42	62	46	20	0.217	5	9	0.145	10	10	16	8	16	0	0	5	0	3	0	5	20	4.392	2.49	129.284	348.06	367.68	-2.45	1	3B5JA	33.74485597	33.33333333	32.9218107	32.51028807	44.44444444	23.04526749	36.21399177	26.74897119	37.03703704	29.218107	47.73662551	23.04526749
12H_1M6WA	12H.sdf	216.36	20.71	38.59	22.5	0.53	0.99	39	15	38	14	1	0	0	11	0.289	1	0	12	0	3	0	0	0	0	2	0	2	3	1	0.431	60.608	57.53	57.53	3.317	0	1M6WA	25.73726542	39.67828418	34.5844504	43.6997319	34.85254692	21.44772118	36.46112601	35.92493298	27.61394102	35.38873995	43.16353887	21.44772118
12M_2F62A	12M.sdf	136.21	13.1	21.63	14.02	0.6	0.98	22	10	22	10	6	0.6	1	2	0.091	0	6	9	0	1	0	1	6	0	1	0	1	1	2.807	-0.257	42.516	20.23	20.23	2.168	0	2F62A	34.64052288	37.25490196	28.10457516	38.5620915	33.33333333	28.10457516	32.02614379	28.75816993	39.21568627	31.37254902	40.52287582	28.10457516
12Q_2F64A	12Q.sdf	159.2	13.9	20.96	14.51	0.66	1	21	12	22	13	8	0.462	2	0	0	2	6	10	1	1	0	1	6	0	0	0	0	2	3.17	-0.807	48.47	22	22	1.458	0	2F64A	34.64052288	37.25490196	28.10457516	38.5620915	33.33333333	28.10457516	32.02614379	28.75816993	39.21568627	31.37254902	40.52287582	28.10457516
13A_2B1GA	13A.sdf	320.32	20.04	35.31	20.9	0.61	1.07	33	21	35	23	8	0.217	3	2	0.057	3	5	9	4	7	0	0	3	0	3	0	5	10	3.17	3.08	65.41	163.01	171.39	-2.782	0	2B1GA	29.84822934	39.62900506	30.5227656	41.82124789	35.91905565	22.25969646	33.05227656	34.56998314	32.3777403	35.75042159	41.98988196	22.25969646
13P_1OK4A	13P.sdf	170.07	9.34	18.47	10.45	0.55	1.09	17	10	16	9	2	0	0	4	0.25	2	0	3	0	6	0	0	0	0	3	0	3	6	1.585	2.075	31.041	104.06	113.87	-1.972	0	1OK4A	29.65779468	39.1634981	31.17870722	39.92395437	34.60076046	25.47528517	35.36121673	34.22053232	30.41825095	34.60076046	39.92395437	25.47528517
13P_1WPQA	13P.sdf	170.07	9.34	18.47	10.45	0.55	1.09	17	10	16	9	2	0	0	4	0.25	2	0	3	0	6	0	0	0	0	3	0	3	6	1.585	2.075	31.041	104.06	113.87	-1.972	0	1WPQA	29.22636103	34.95702006	35.81661891	38.39541547	40.97421203	20.63037249	37.24928367	31.23209169	31.51862464	30.65902579	48.71060172	20.63037249
13P_1E48P	13P.sdf	170.07	9.34	18.47	10.45	0.55	1.09	17	10	16	9	2	0	0	4	0.25	2	0	3	0	6	0	0	0	0	3	0	3	6	1.585	2.075	31.041	104.06	113.87	-1.972	0	1E48P	27.44186047	39.53488372	33.02325581	36.74418605	40.93023256	22.3255814	35.34883721	32.09302326	32.55813953	30.69767442	46.97674419	22.3255814
13P_2V2AA	13P.sdf	170.07	9.34	18.47	10.45	0.55	1.09	17	10	16	9	2	0	0	4	0.25	2	0	3	0	6	0	0	0	0	3	0	3	6	1.585	2.075	31.041	104.06	113.87	-1.972	0	2V2AA	24.81751825	41.24087591	33.94160584	42.70072993	35.76642336	21.53284672	35.76642336	36.13138686	28.10218978	36.13138686	42.33576642	21.53284672
13P_2QUTA	13P.sdf	170.07	9.34	18.47	10.45	0.55	1.09	17	10	16	9	2	0	0	4	0.25	2	0	3	0	6	0	0	0	0	3	0	3	6	1.585	2.075	31.041	104.06	113.87	-1.972	0	2QUTA	30.02754821	43.25068871	26.72176309	42.97520661	35.81267218	21.21212121	30.02754821	36.91460055	33.05785124	35.53719008	43.25068871	21.21212121
13P_2FJKA	13P.sdf	170.07	9.34	18.47	10.45	0.55	1.09	17	10	16	9	2	0	0	4	0.25	2	0	3	0	6	0	0	0	0	3	0	3	6	1.585	2.075	31.041	104.06	113.87	-1.972	0	2FJKA	31.31313131	41.41414141	27.27272727	40.06734007	38.04713805	21.88552189	29.29292929	36.36363636	34.34343434	36.02693603	42.08754209	21.88552189
13P_1K8YA	13P.sdf	170.07	9.34	18.47	10.45	0.55	1.09	17	10	16	9	2	0	0	4	0.25	2	0	3	0	6	0	0	0	0	3	0	3	6	1.585	2.075	31.041	104.06	113.87	-1.972	0	1K8YA	27.23880597	41.79104478	30.97014925	43.28358209	37.31343284	19.40298507	33.58208955	37.31343284	29.10447761	35.82089552	44.7761194	19.40298507
13P_1NEYA	13P.sdf	170.07	9.34	18.47	10.45	0.55	1.09	17	10	16	9	2	0	0	4	0.25	2	0	3	0	6	0	0	0	0	3	0	3	6	1.585	2.075	31.041	104.06	113.87	-1.972	0	1NEYA	32.5203252	37.39837398	30.08130081	40.24390244	39.02439024	20.73170732	32.92682927	33.33333333	33.7398374	36.58536585	42.68292683	20.73170732
13P_1FDJB	13P.sdf	170.07	9.34	18.47	10.45	0.55	1.09	17	10	16	9	2	0	0	4	0.25	2	0	3	0	6	0	0	0	0	3	0	3	6	1.585	2.075	31.041	104.06	113.87	-1.972	0	1FDJB	31.68044077	40.22038567	28.09917355	40.77134986	37.74104683	21.48760331	31.12947658	34.7107438	34.15977961	34.7107438	43.80165289	21.48760331
13R_1IK3A	13R.sdf	312.5	29.61	53.45	32	0.55	0.99	54	22	53	21	3	0	0	15	0.283	3	0	18	0	4	0	0	0	0	2	0	2	4	2	0.259	90.034	66.76	66.76	5.705	0	1IK3A	31.50525088	37.33955659	31.15519253	37.80630105	36.98949825	25.2042007	34.77246208	30.80513419	34.42240373	31.03850642	43.75729288	25.2042007
13S_1IK3A	13S.sdf	312.5	29.61	53.45	32	0.55	0.99	54	22	53	21	3	0	0	15	0.283	3	0	18	0	4	0	0	0	0	2	0	2	4	2	0.259	90.034	66.76	66.76	5.705	0	1IK3A	31.50525088	37.33955659	31.15519253	37.80630105	36.98949825	25.2042007	34.77246208	30.80513419	34.42240373	31.03850642	43.75729288	25.2042007
14A_1T4VH	14A.sdf	394.95	32.39	54.32	34.38	0.6	1.01	54	27	55	28	9	0.214	2	11	0.2	3	6	19	4	3	1	1	6	0	0	0	4	7	3.322	1.734	106.009	100.67	100.67	3.019	0	1T4VH	33.59073359	33.59073359	32.81853282	36.67953668	33.59073359	29.72972973	36.67953668	27.7992278	35.52123552	28.57142857	41.6988417	29.72972973
14W_1FOIA	14W.sdf	177.28	16.57	27.61	17.59	0.59	0.99	28	13	28	13	7	0.462	1	4	0.143	1	6	10	3	0	0	1	6	0	0	0	4	3	3	2.342	54.506	61.9	61.9	0.312	0	1FOIA	28.6036036	42.11711712	29.27927928	43.01801802	34.00900901	22.97297297	32.20720721	36.26126126	31.53153153	31.53153153	45.4954955	22.97297297
14W_1QWCA	14W.sdf	177.28	16.57	27.61	17.59	0.59	0.99	28	13	28	13	7	0.462	1	4	0.143	1	6	10	3	0	0	1	6	0	0	0	4	3	3	2.342	54.506	61.9	61.9	0.312	0	1QWCA	32.14285714	35.47619048	32.38095238	36.9047619	34.28571429	28.80952381	36.19047619	28.33333333	35.47619048	29.04761905	42.14285714	28.80952381
14W_1QW5A	14W.sdf	177.28	16.57	27.61	17.59	0.59	0.99	28	13	28	13	7	0.462	1	4	0.143	1	6	10	3	0	0	1	6	0	0	0	4	3	3	2.342	54.506	61.9	61.9	0.312	0	1QW5A	30.31026253	36.75417661	32.93556086	35.56085919	36.27684964	28.16229117	36.9928401	28.87828162	34.12887828	27.92362769	43.91408115	28.16229117
15B_1PZJD	15B.sdf	527.65	42.14	75.59	44.3	0.57	1.02	74	37	76	39	9	0.154	3	12	0.158	3	6	23	5	9	0	1	6	0	4	0	7	13	3.322	3.97	132.735	206.8	206.8	-1.847	1	1PZJD	33.98058252	37.86407767	28.15533981	36.89320388	37.86407767	25.24271845	31.06796117	31.06796117	37.86407767	32.03883495	42.7184466	25.24271845
15M_2F38A	15M.sdf	415.63	38.8	66.32	41.53	0.58	0.99	67	30	68	31	9	0.194	2	12	0.176	3	6	25	1	4	0	1	6	0	3	0	4	5	3.322	1.531	122.83	89.79	89.79	3.031	0	2F38A	34.98452012	33.74613003	31.26934985	35.29411765	37.46130031	27.24458204	35.60371517	26.625387	37.77089783	27.55417957	45.20123839	27.24458204
16A_1TPYA	16A.sdf	284.62	32.25	59.72	35.61	0.52	0.96	62	20	61	19	0	0	0	15	0.246	0	0	19	1	0	0	0	0	0	0	0	0	0	0	-0.935	91.872	0	0	5.768	0	1TPYA	31.01045296	36.2369338	32.75261324	37.28222997	35.88850174	26.82926829	35.54006969	29.26829268	35.19163763	32.05574913	41.11498258	26.82926829
16C_2E3PA	16C.sdf	538.02	56.26	102.24	61.5	0.54	0.97	105	38	104	37	2	0	0	30	0.288	2	0	34	1	3	0	0	0	0	2	0	3	4	1.585	0.634	165.776	69.56	69.56	11.443	1	2E3PA	32.54901961	34.50980392	32.94117647	34.90196078	41.17647059	23.92156863	36.07843137	28.23529412	35.68627451	27.84313725	48.23529412	23.92156863
16C_2OSXA	16C.sdf	538.02	56.26	102.24	61.5	0.54	0.97	105	38	104	37	2	0	0	30	0.288	2	0	34	1	3	0	0	0	0	2	0	3	4	1.585	0.634	165.776	69.56	69.56	11.443	1	2OSXA	25.57172557	49.27234927	25.15592516	50.31185031	28.06652807	21.62162162	29.52182952	41.995842	28.48232848	42.2037422	36.17463617	21.62162162
16G_1I1DA	16G.sdf	301.22	19.26	37.09	20.87	0.55	1.06	35	19	35	19	2	0	1	4	0.114	2	0	8	1	9	0	0	0	0	5	0	6	10	1.585	4.163	58.167	165.78	175.59	-3.592	0	1I1DA	35.40372671	29.19254658	35.40372671	32.91925466	42.23602484	24.8447205	39.7515528	23.60248447	36.64596273	27.95031056	47.20496894	24.8447205
16G_1FS5A	16G.sdf	301.22	19.26	37.09	20.87	0.55	1.06	35	19	35	19	2	0	1	4	0.114	2	0	8	1	9	0	0	0	0	5	0	6	10	1.585	4.163	58.167	165.78	175.59	-3.592	0	1FS5A	30.07518797	37.21804511	32.70676692	36.09022556	37.59398496	26.31578947	35.71428571	30.07518797	34.21052632	29.69924812	43.98496241	26.31578947
16G_2O28A	16G.sdf	301.22	19.26	37.09	20.87	0.55	1.06	35	19	35	19	2	0	1	4	0.114	2	0	8	1	9	0	0	0	0	5	0	6	10	1.585	4.163	58.167	165.78	175.59	-3.592	0	2O28A	29.89130435	34.7826087	35.32608696	36.95652174	36.41304348	26.63043478	38.58695652	29.34782609	32.06521739	28.80434783	44.56521739	26.63043478
16G_1NE7A	16G.sdf	301.22	19.26	37.09	20.87	0.55	1.06	35	19	35	19	2	0	1	4	0.114	2	0	8	1	9	0	0	0	0	5	0	6	10	1.585	4.163	58.167	165.78	175.59	-3.592	0	1NE7A	30.10380623	38.06228374	31.83391003	35.98615917	34.60207612	29.41176471	36.33217993	29.75778547	33.9100346	30.44982699	40.1384083	29.41176471
16G_2DKCA	16G.sdf	301.22	19.26	37.09	20.87	0.55	1.06	35	19	35	19	2	0	1	4	0.114	2	0	8	1	9	0	0	0	0	5	0	6	10	1.585	4.163	58.167	165.78	175.59	-3.592	0	2DKCA	34.55882353	36.39705882	29.04411765	38.41911765	39.52205882	22.05882353	33.45588235	30.33088235	36.21323529	32.53676471	45.40441176	22.05882353
16P_2Q5AA	16P.sdf	294.44	26.04	50.22	28.15	0.52	1	50	20	49	19	0	0	0	17	0.347	0	0	14	0	6	0	0	0	0	0	0	0	6	0	-0.689	77.726	55.38	55.38	0.094	0	2Q5AA	34.13173653	43.71257485	22.15568862	43.71257485	29.34131737	26.94610778	23.95209581	38.92215569	37.1257485	38.32335329	34.73053892	26.94610778
17A_2PJ8A	17A.sdf	530.63	42	67.47	45.49	0.63	1.01	67	36	69	38	22	0.474	3	11	0.159	4	18	26	2	6	0	3	18	0	2	0	5	8	4.524	2.272	139.675	146.79	164.98	2.625	0	2PJ8A	28.10457516	45.09803922	26.79738562	42.15686275	30.71895425	27.12418301	34.64052288	35.29411765	30.06535948	35.94771242	36.92810458	27.12418301
17H_2AMBA	17H.sdf	312.49	30.39	50.03	32.57	0.6	0.98	51	23	54	26	4	0	4	2	0.037	4	0	21	0	2	0	0	0	0	1	0	1	2	2.322	-0.455	95.492	37.3	37.3	3.812	0	2AMBA	30.82706767	29.69924812	39.47368421	29.69924812	40.22556391	30.07518797	42.48120301	23.30827068	34.21052632	22.93233083	46.9924812	30.07518797
17M_2B1ZA	17M.sdf	282.41	26.6	42.37	28.28	0.62	0.99	43	21	46	24	11	0.458	4	0	0	0	11	19	0	2	0	2	10	0	1	1	2	2	3.585	0.19	84.208	40.46	40.46	3.882	0	2B1ZA	28.34645669	32.28346457	39.37007874	31.1023622	42.12598425	26.77165354	40.94488189	25.59055118	33.46456693	27.16535433	46.06299213	26.77165354
18C_2E3RA	18C.sdf	566.08	59.45	108.01	65.02	0.54	0.97	111	40	110	39	2	0	0	32	0.291	2	0	36	1	3	0	0	0	0	2	0	3	4	1.585	0.607	174.978	69.56	69.56	12.356	1	2E3RA	32.54901961	34.50980392	32.94117647	34.90196078	41.17647059	23.92156863	36.07843137	28.23529412	35.68627451	27.84313725	48.23529412	23.92156863
19A_2OJGA	19A.sdf	280.36	24.07	37.04	25.05	0.65	1	37	21	39	23	17	0.696	3	3	0.077	1	16	16	4	1	0	1	13	0	0	0	2	3	4.17	0.331	82.656	64.78	64.78	2.538	0	2OJGA	31.31578947	36.84210526	31.84210526	34.73684211	36.84210526	28.42105263	36.84210526	26.57894737	36.57894737	27.36842105	44.21052632	28.42105263
1AA_2AMTA	1AA.sdf	566.4	36.97	64.33	39.67	0.61	1.05	61	37	63	39	12	0.154	3	12	0.19	6	6	18	4	13	0	1	6	0	4	0	8	17	3.7	4.968	122.172	265.21	284.83	-2.882	1	2AMTA	26.41509434	41.50943396	32.0754717	45.28301887	32.0754717	22.64150943	33.33333333	36.47798742	30.18867925	39.62264151	37.73584906	22.64150943
1AE_2OEMA	1AE.sdf	210.14	13.54	25.24	14.98	0.56	1.05	24	13	23	12	3	0	0	5	0.217	3	0	6	0	6	0	0	0	0	3	0	3	6	2	1.688	44.871	104.06	113.87	-1.018	0	2OEMA	29.36893204	38.34951456	32.2815534	40.77669903	36.89320388	22.33009709	34.46601942	34.46601942	31.06796117	35.67961165	41.99029126	22.33009709
1AH_2CEJA	1AH.sdf	681.69	53.49	86.39	56.57	0.62	1	86	45	89	48	21	0.375	4	13	0.146	3	18	34	4	6	1	3	18	0	2	0	5	10	4.459	2.066	174.31	140.23	140.23	4.931	0	2CEJA	27.27272727	33.33333333	39.39393939	37.37373737	44.44444444	18.18181818	40.4040404	31.31313131	28.28282828	29.29292929	52.52525253	18.18181818
1AL_1Z2LA	1AL.sdf	175.15	10.92	20.54	10.98	0.57	1.08	19	12	18	11	3	0	0	3	0.167	3	0	4	4	4	0	0	0	0	0	0	6	8	2	5.043	32.804	150.37	150.37	-2.662	0	1Z2LA	30.26004728	38.29787234	31.44208038	39.71631206	36.40661939	23.87706856	33.80614657	32.38770686	33.80614657	32.86052009	43.26241135	23.87706856
1BH_1BH6A	1BH.sdf	467.62	40.51	67.2	42.71	0.6	1	67	34	69	36	15	0.333	3	10	0.145	3	12	26	3	5	0	2	12	0	1	0	3	8	4	0.811	127.779	107.97	107.97	2.991	0	1BH6A	20.4379562	55.10948905	24.45255474	52.18978102	33.21167883	14.59854015	29.5620438	48.54014599	21.89781022	48.90510949	36.49635037	14.59854015
1BN_2AFXA	1BN.sdf	158.22	14.38	21.74	15.06	0.65	0.99	22	12	23	13	11	0.846	2	2	0.087	0	11	10	2	0	0	1	9	0	0	0	0	1	3.585	-0.807	48.522	17.82	17.82	1.507	0	2AFXA	28.87537994	39.20972644	31.91489362	37.08206687	37.6899696	25.22796353	35.56231003	30.69908815	33.73860182	29.78723404	44.98480243	25.22796353
1BY_2I19A	1BY.sdf	282.15	17.41	30.42	19.67	0.6	1.05	29	17	29	17	8	0.353	1	5	0.172	2	6	7	2	6	0	0	5	0	4	0	5	8	3.17	3.347	60.307	139.98	159.6	-1.779	0	2I19A	30.76923077	35.8974359	33.33333333	38.20512821	33.07692308	28.71794872	37.94871795	28.20512821	33.84615385	32.30769231	38.97435897	28.71794872
1C2_2F6TA	1C2.sdf	385.49	29.12	50.18	31.01	0.59	1.02	49	26	50	27	10	0.222	2	5	0.1	4	6	16	3	6	0	1	6	0	1	0	3	9	3.459	1.088	95.936	125.04	133.42	0.935	0	2F6TA	36.24161074	31.54362416	32.2147651	33.55704698	36.91275168	29.53020134	35.23489933	25.5033557	39.26174497	27.51677852	42.95302013	29.53020134
1C5_1BKMA	1C5.sdf	598.66	46.74	81.56	49.95	0.58	1.02	80	41	81	42	12	0.143	2	16	0.198	6	6	26	4	10	0	1	6	1	3	0	8	14	3.7	4.673	145.121	234.45	244.26	0.802	1	1BKMA	31.85840708	40.7079646	27.43362832	39.82300885	32.74336283	27.43362832	32.74336283	32.74336283	34.51327434	34.51327434	38.05309735	27.43362832
1CA_1Y9RA	1CA.sdf	330.51	31.5	53.24	33.78	0.58	0.99	54	24	57	27	3	0	4	2	0.035	3	0	21	0	3	0	0	0	0	1	0	1	3	2	-0.424	94.633	54.37	54.37	3.122	0	1Y9RA	30.98039216	32.94117647	36.07843137	30.98039216	40.39215686	28.62745098	40.39215686	26.2745098	33.33333333	25.09803922	46.2745098	28.62745098
1CD_2DS1A	1CD.sdf	403.48	33.29	51.56	34.48	0.65	1.01	51	30	56	35	15	0.343	6	0	0	3	12	22	5	3	0	2	12	0	0	0	2	8	4	0.243	112.098	96.01	96.01	1.754	0	2DS1A	28.8590604	35.90604027	35.23489933	35.23489933	37.58389262	27.18120805	38.59060403	28.8590604	32.55033557	27.85234899	44.96644295	27.18120805
1CM_2CI0A	1CM.sdf	240.33	21.68	33.72	22.8	0.64	0.99	34	18	35	19	13	0.632	2	4	0.114	1	12	15	2	1	0	1	11	0	0	0	1	3	3.807	-0.334	70.881	41.99	41.99	2.418	0	2CI0A	31.86813187	37.8021978	30.32967033	38.68131868	33.18681319	28.13186813	32.74725275	30.76923077	36.48351648	32.96703297	38.9010989	28.13186813
1CN_2HOCA	1CN.sdf	387.86	20.29	31.65	22.11	0.7	1.09	29	22	30	23	15	0.478	2	4	0.133	4	11	8	5	4	2	1	8	0	0	0	5	10	4	3.093	84.05	158.13	203.13	0.757	0	2HOCA	32.43243243	39.38223938	28.18532819	39.38223938	33.2046332	27.41312741	31.27413127	31.66023166	37.06563707	32.43243243	40.15444015	27.41312741
1CP_1R3SA	1CP.sdf	660.84	56.03	92.7	58.89	0.61	1.01	92	48	96	52	24	0.385	5	12	0.125	4	20	36	4	8	0	0	16	0	4	0	8	8	4.644	4.346	180.596	212.36	212.36	7.245	1	1R3SA	28.88283379	38.96457766	32.15258856	39.50953678	36.51226158	23.97820163	35.14986376	33.51498638	31.33514986	30.79019074	45.23160763	23.97820163
1CS_1T9BA	1CS.sdf	357.81	23.2	36.75	24.4	0.66	1.05	35	23	36	24	15	0.5	2	4	0.111	3	12	12	5	4	1	1	9	0	0	0	2	9	4	0.536	80.88	123.17	131.55	1.859	0	1T9BA	30.42836041	40.62038405	28.95125554	41.80206795	35.00738552	23.19054653	30.42836041	35.89364845	33.67799114	35.45051699	41.35893648	23.19054653
1CS_1YHZA	1CS.sdf	357.81	23.2	36.75	24.4	0.66	1.05	35	23	36	24	15	0.5	2	4	0.111	3	12	12	5	4	1	1	9	0	0	0	2	9	4	0.536	80.88	123.17	131.55	1.859	0	1YHZA	28.5229202	39.21901528	32.25806452	40.237691	37.35144312	22.41086587	34.46519525	33.61629881	31.91850594	33.10696095	44.48217317	22.41086587
1DA_1ADDA	1DA.sdf	266.29	20.01	34.13	20.65	0.61	1.03	33	19	35	21	10	0.476	3	2	0.057	0	10	11	4	4	0	0	6	0	3	0	5	7	3.459	3.047	64.061	126.65	126.65	-1.931	0	1ADDA	34.38395415	34.95702006	30.65902579	34.67048711	38.10888252	27.22063037	34.95702006	27.50716332	37.53581662	28.08022923	44.6991404	27.22063037
1DB_2CFUA	1DB.sdf	222.39	19.2	35.78	21.39	0.53	0.99	36	14	35	13	2	0	0	9	0.257	2	0	10	0	3	0	0	0	0	1	0	1	3	1.585	-0.166	58.382	54.37	62.75	3.283	0	2CFUA	31.30699088	39.6656535	29.02735562	39.36170213	38.14589666	22.49240122	32.82674772	33.89057751	33.28267477	34.34650456	43.16109422	22.49240122
1DG_2CIGA	1DG.sdf	850.58	55.18	94	58.93	0.62	1.06	89	56	94	61	23	0.262	6	15	0.16	7	16	27	8	18	0	0	10	1	7	0	11	25	4.585	6.905	182.88	394.11	423.54	-6.093	1	2CIGA	26.41509434	42.7672956	30.81761006	42.7672956	32.70440252	24.52830189	33.96226415	37.73584906	28.30188679	36.47798742	38.99371069	24.52830189
1DM_1PZID	1DM.sdf	556.64	43.17	77.15	45.2	0.58	1.03	75	39	78	42	9	0.143	4	10	0.128	3	6	24	4	11	0	1	6	0	4	0	5	14	3.322	2.314	134.843	199.24	199.24	-1.558	1	1PZID	35.9223301	34.95145631	29.12621359	35.9223301	38.83495146	25.24271845	33.00970874	30.09708738	36.89320388	31.06796117	43.68932039	25.24271845
1DO_2CFZA	1DO.sdf	186.38	20.28	37.81	22.35	0.52	0.97	39	13	38	12	0	0	0	10	0.263	0	0	12	0	1	0	0	0	0	1	0	1	1	0	-0.352	58.943	20.23	20.23	4.62	0	2CFZA	31.30699088	39.6656535	29.02735562	39.36170213	38.14589666	22.49240122	32.82674772	33.89057751	33.28267477	34.34650456	43.16109422	22.49240122
1EM_2P7TC	1EM.sdf	442.76	43.5	79.73	47.31	0.54	0.98	81	31	80	30	2	0	0	25	0.313	2	0	26	0	5	0	0	0	0	1	0	1	5	1.585	-0.425	126.29	72.83	72.83	8.439	0	2P7TC	12.62135922	49.51456311	37.86407767	45.63106796	33.98058252	20.38834951	41.74757282	43.68932039	14.5631068	41.74757282	37.86407767	20.38834951
1EM_2IH3C	1EM.sdf	442.76	43.5	79.73	47.31	0.54	0.98	81	31	80	30	2	0	0	25	0.313	2	0	26	0	5	0	0	0	0	1	0	1	5	1.585	-0.425	126.29	72.83	72.83	8.439	0	2IH3C	14.04958678	45.45454545	40.49586777	42.14876033	36.36363636	21.48760331	43.80165289	40.49586777	15.70247934	38.01652893	40.49586777	21.48760331
1EM_2IH3A	1EM.sdf	442.76	43.5	79.73	47.31	0.54	0.98	81	31	80	30	2	0	0	25	0.313	2	0	26	0	5	0	0	0	0	1	0	1	5	1.585	-0.425	126.29	72.83	72.83	8.439	0	2IH3A	21.46118721	52.05479452	26.48401826	51.14155251	28.76712329	20.0913242	30.59360731	46.11872146	23.28767123	42.46575342	37.44292237	20.0913242
1FL_2BXEA	1FL.sdf	250.21	17.75	27.43	18.05	0.68	1.05	26	18	27	19	13	0.632	2	2	0.074	1	12	13	0	3	2	2	12	0	1	1	2	5	3.807	0.429	60.08	57.53	57.53	3.096	0	2BXEA	37.26495727	31.45299145	31.28205128	37.77777778	35.72649573	26.4957265	34.35897436	25.64102564	40	27.69230769	45.81196581	26.4957265
1GL_1PWLA	1GL.sdf	162.21	13.23	25.49	14.15	0.53	1.02	25	11	25	11	0	0	1	1	0.04	0	0	7	0	4	0	0	0	0	2	0	2	4	0	0.748	37.62	58.92	58.92	-0.45	0	1PWLA	32.27848101	33.86075949	33.86075949	34.49367089	40.50632911	25	37.34177215	27.53164557	35.12658228	25.94936709	49.05063291	25
1GN_3GALA	1GN.sdf	179.2	13.14	26.04	13.85	0.53	1.04	25	12	25	12	0	0	1	1	0.04	0	0	6	1	5	0	0	0	0	4	0	6	6	0	4.881	37.581	116.17	116.17	-2.803	0	3GALA	31.85185185	37.03703704	31.11111111	37.77777778	38.51851852	23.7037037	31.85185185	31.85185185	36.2962963	29.62962963	46.66666667	23.7037037
1GP_2F6XA	1GP.sdf	172.09	9.94	20.36	11.22	0.52	1.07	19	10	18	9	1	0	0	4	0.222	1	0	3	0	6	0	0	0	0	4	0	4	6	1	3.126	31.658	107.22	117.03	-2.218	0	2F6XA	32.05128205	35.8974359	32.05128205	35.8974359	39.74358974	24.35897436	37.60683761	28.63247863	33.76068376	31.62393162	44.01709402	24.35897436
1IG_2G1NA	1IG.sdf	414.59	34.05	55.18	36.2	0.62	1	55	29	57	31	14	0.387	3	5	0.088	2	12	20	6	2	0	1	10	0	0	0	5	8	3.907	2.494	117.663	127.23	152.53	1.629	0	2G1NA	24.32432432	43.54354354	32.13213213	43.54354354	33.03303303	23.42342342	37.23723724	36.63663664	26.12612613	37.83783784	38.73873874	23.42342342
1IN_2BPVA	1IN.sdf	621.91	56.28	95.47	59.81	0.59	0.99	96	45	99	48	15	0.25	4	13	0.131	3	12	35	5	5	0	1	11	0	2	0	4	10	4	1.337	173.639	135.1	135.1	2.599	0	2BPVA	27.27272727	33.33333333	39.39393939	37.37373737	44.44444444	18.18181818	40.4040404	31.31313131	28.28282828	29.29292929	52.52525253	18.18181818
1IP_2IPOA	1IP.sdf	254.16	15.44	28.89	16.68	0.57	1.07	27	16	26	15	4	0	0	6	0.231	4	0	6	2	7	0	0	0	1	3	0	6	9	2.322	4.478	49.014	167.02	176.83	-3.248	0	2IPOA	30.32258065	38.06451613	31.61290323	39.03225806	38.06451613	22.90322581	34.19354839	31.93548387	33.87096774	34.83870968	42.25806452	22.90322581
1IQ_1Z8NA	1IQ.sdf	311.37	25.7	40.47	26.71	0.64	1.01	40	23	42	25	14	0.44	3	3	0.071	3	11	17	3	3	0	1	9	0	1	0	2	6	3.907	0.321	83.109	91.65	91.65	2.627	0	1Z8NA	28.5229202	39.21901528	32.25806452	40.237691	37.35144312	22.41086587	34.46519525	33.61629881	31.91850594	33.10696095	44.48217317	22.41086587
1LG_2AM1A	1LG.sdf	500.46	33.99	51.37	36.7	0.68	1.03	50	31	53	34	15	0.324	4	4	0.075	3	11	20	3	4	2	1	10	0	0	0	1	7	4	-0.233	121.602	99.5	136.12	4.321	0	2AM1A	33.4841629	36.87782805	29.63800905	38.00904977	42.30769231	19.68325792	32.80542986	30.99547511	36.19909502	35.0678733	45.24886878	19.68325792
1LP_1OJBA	1LP.sdf	134.19	12.5	19.75	13.26	0.63	0.99	20	10	20	10	7	0.6	1	2	0.1	1	6	9	0	1	0	1	6	0	0	0	0	1	3	-0.864	41.015	17.07	17.07	1.979	0	1OJBA	29.61538462	37.69230769	32.69230769	36.34615385	36.92307692	26.73076923	37.11538462	30.76923077	32.11538462	29.03846154	44.23076923	26.73076923
1MM_1T9DA	1MM.sdf	381.41	26.12	42.97	27.21	0.64	1.05	41	26	42	27	16	0.444	2	6	0.143	4	12	14	5	6	0	1	9	0	0	0	2	11	4.087	0.479	87.603	149.47	157.85	1.05	0	1T9DA	30.42836041	40.62038405	28.95125554	41.80206795	35.00738552	23.19054653	30.42836041	35.89364845	33.67799114	35.45051699	41.35893648	23.19054653
1MM_1YHYA	1MM.sdf	381.41	26.12	42.97	27.21	0.64	1.05	41	26	42	27	16	0.444	2	6	0.143	4	12	14	5	6	0	1	9	0	0	0	2	11	4.087	0.479	87.603	149.47	157.85	1.05	0	1YHYA	28.5229202	39.21901528	32.25806452	40.237691	37.35144312	22.41086587	34.46519525	33.61629881	31.91850594	33.10696095	44.48217317	22.41086587
1N1_2GQGA	1N1.sdf	488.07	37.75	59.6	40.07	0.64	1.01	59	33	62	36	18	0.472	4	7	0.113	1	17	22	7	2	1	1	13	0	1	0	3	9	4.248	0.922	130.334	106.51	134.75	3.439	0	2GQGA	31.76895307	35.7400722	32.49097473	34.29602888	36.10108303	29.60288809	37.90613718	28.15884477	33.93501805	27.79783394	42.59927798	29.60288809
1NB_1BRUP	1NB.sdf	168.26	15.81	27.72	17	0.56	0.99	28	12	28	12	2	0	1	4	0.143	2	0	10	0	2	0	0	0	0	1	0	1	2	1.585	-0.244	48.307	37.3	37.3	1.548	0	1BRUP	24.4813278	43.56846473	31.95020747	46.05809129	36.92946058	17.01244813	35.26970954	37.7593361	26.97095436	38.17427386	44.81327801	17.01244813
1NH_1O1SA	1NH.sdf	524.48	39.94	66.03	43.64	0.61	1.02	65	35	66	36	17	0.333	2	14	0.212	5	12	24	0	9	0	2	12	0	3	0	3	9	4.17	0.877	135.18	139.59	159.21	3.619	1	1O1SA	38.94736842	33.15789474	27.89473684	33.42105263	42.10526316	24.47368421	32.63157895	25.78947368	41.57894737	26.05263158	49.47368421	24.47368421
1NH_1O1SB	1NH.sdf	524.48	39.94	66.03	43.64	0.61	1.02	65	35	66	36	17	0.333	2	14	0.212	5	12	24	0	9	0	2	12	0	3	0	3	9	4.17	0.877	135.18	139.59	159.21	3.619	1	1O1SB	25.99531616	40.51522248	33.48946136	39.81264637	36.29976581	23.88758782	37.93911007	32.08430913	29.9765808	29.74238876	46.37002342	23.88758782
1NT_2NXGB	1NT.sdf	416.2	23.42	46.69	25.8	0.54	1.09	43	25	42	24	3	0	0	11	0.262	3	0	8	0	15	0	0	0	0	10	0	10	15	2	7.807	72.511	271.97	291.59	-4.997	1	2NXGB	31.9391635	34.98098859	33.07984791	35.36121673	39.54372624	25.09505703	35.36121673	30.79847909	33.84030418	30.41825095	44.48669202	25.09505703
1P3_1W8LA	1P3.sdf	141.24	13.69	24.61	14.79	0.55	0.98	25	10	25	10	1	0	1	0	0	1	0	8	1	1	0	0	0	0	0	0	0	2	1	-0.768	40.872	20.31	20.31	0.816	0	1W8LA	30.90909091	38.18181818	30.90909091	41.21212121	30.3030303	28.48484848	32.12121212	34.54545455	33.33333333	35.15151515	36.36363636	28.48484848
1PB_1OJ9A	1PB.sdf	208.32	20.78	31.07	22.09	0.65	0.97	32	16	33	17	13	0.706	2	4	0.121	1	12	16	0	0	0	2	12	0	0	0	0	0	3.807	-0.979	70.715	0	0	4.729	0	1OJ9A	29.61538462	37.69230769	32.69230769	36.34615385	36.92307692	26.73076923	37.11538462	30.76923077	32.11538462	29.03846154	44.23076923	26.73076923
1PL_2RDNA	1PL.sdf	234.37	22.6	38.37	24.28	0.58	0.98	39	17	41	19	2	0	3	1	0.024	2	0	15	0	2	0	0	0	0	1	0	1	2	1.585	-0.371	67.412	37.3	37.3	3.242	0	2RDNA	28.81944444	42.36111111	28.81944444	42.01388889	29.51388889	28.47222222	31.94444444	34.02777778	34.02777778	34.72222222	36.80555556	28.47222222
1PM_1DD7A	1PM.sdf	475.51	36.7	57.53	37.64	0.66	1.03	56	35	60	39	21	0.436	5	7	0.117	4	17	23	7	5	0	1	13	0	0	0	1	11	4.459	-0.26	124.693	127.32	127.32	0.433	0	1DD7A	30.84832905	36.50385604	32.64781491	34.19023136	37.27506427	28.53470437	36.76092545	28.02056555	35.218509	26.4781491	44.98714653	28.53470437
1PN_1B12A	1PN.sdf	299.38	22.42	37.88	24.02	0.61	1.02	37	20	38	21	4	0	2	7	0.184	4	0	13	1	5	0	0	0	0	0	0	0	6	2.322	-0.64	73.029	72.91	98.21	0.635	0	1B12A	31.0483871	39.51612903	29.43548387	40.32258065	34.67741935	25	33.87096774	33.87096774	32.25806452	31.85483871	43.14516129	25
1PP_2BAJA	1PP.sdf	407.38	32.47	51.1	34.57	0.64	1	51	27	53	29	13	0.414	3	6	0.113	1	12	20	4	1	2	2	12	0	1	0	4	5	3.807	1.698	113.764	59.56	59.56	5.78	0	2BAJA	32.05479452	35.34246575	32.60273973	34.79452055	38.08219178	27.12328767	36.71232877	26.30136986	36.98630137	29.04109589	43.83561644	27.12328767
1PR_1OX5A	1PR.sdf	581.43	37.18	69.85	40.11	0.56	1.06	66	37	67	38	8	0.132	2	15	0.224	3	5	15	5	15	0	0	3	0	9	0	13	19	3.17	9.773	117.262	328.87	348.49	-6.465	1	1OX5A	33.57400722	37.00361011	29.42238267	38.26714801	37.90613718	23.8267148	33.93501805	30.68592058	35.37906137	32.31046931	43.86281588	23.8267148
1PS_1R4PB	1PS.sdf	201.27	14.61	24.58	15.82	0.61	1.02	24	13	24	13	8	0.462	1	4	0.167	2	6	8	1	3	0	0	5	0	0	0	0	3	3.17	-0.598	46.833	61.08	69.46	-0.454	0	1R4PB	35.71428571	37.14285714	27.14285714	44.28571429	32.85714286	22.85714286	30	34.28571429	35.71428571	40	37.14285714	22.85714286
1PS_2RFQA	1PS.sdf	201.27	14.61	24.58	15.82	0.61	1.02	24	13	24	13	8	0.462	1	4	0.167	2	6	8	1	3	0	0	5	0	0	0	0	3	3.17	-0.598	46.833	61.08	69.46	-0.454	0	2RFQA	29.01554404	43.78238342	27.20207254	45.85492228	31.86528497	22.27979275	30.05181347	37.8238342	32.12435233	40.41450777	37.30569948	22.27979275
1PU_1GIIA	1PU.sdf	308.37	25.59	39.36	26.5	0.66	1.01	39	23	42	26	14	0.462	4	2	0.048	2	12	17	4	2	0	1	11	0	0	0	2	6	3.907	0.321	84.787	74.33	74.33	1.569	0	1GIIA	28.8590604	35.90604027	35.23489933	35.23489933	37.58389262	27.18120805	38.59060403	28.8590604	32.55033557	27.85234899	44.96644295	27.18120805
1RB_1L5KA	1RB.sdf	330.26	22.64	38.65	24.2	0.61	1.04	37	22	39	24	11	0.417	3	4	0.103	1	10	12	2	7	0	1	7	0	4	0	4	8	3.585	2.049	72.707	134.27	144.08	-0.904	0	1L5KA	22.19101124	44.1011236	33.70786517	46.91011236	35.95505618	17.13483146	34.83146067	40.73033708	24.43820225	38.76404494	44.1011236	17.13483146
1SA_2HNCA	1SA.sdf	180.24	9.18	15.21	10.23	0.66	1.09	14	10	14	10	7	0.5	1	1	0.071	2	5	2	4	2	0	0	2	0	0	0	4	6	3	3.222	40.416	111.96	148.58	-1.073	0	2HNCA	32.43243243	39.38223938	28.18532819	39.38223938	33.2046332	27.41312741	31.27413127	31.66023166	37.06563707	32.43243243	40.15444015	27.41312741
1SM_1T9CA	1SM.sdf	364.42	26.21	42.42	27.51	0.64	1.03	41	25	42	26	16	0.462	2	5	0.119	4	12	15	4	5	0	1	10	0	0	0	2	9	4.087	0.431	88.454	127.35	135.73	1.261	0	1T9CA	30.42836041	40.62038405	28.95125554	41.80206795	35.00738552	23.19054653	30.42836041	35.89364845	33.67799114	35.45051699	41.35893648	23.19054653
1SM_1YI0A	1SM.sdf	364.42	26.21	42.42	27.51	0.64	1.03	41	25	42	26	16	0.462	2	5	0.119	4	12	15	4	5	0	1	10	0	0	0	2	9	4.087	0.431	88.454	127.35	135.73	1.261	0	1YI0A	28.5229202	39.21901528	32.25806452	40.237691	37.35144312	22.41086587	34.46519525	33.61629881	31.91850594	33.10696095	44.48217317	22.41086587
1SQ_2OHKA	1SQ.sdf	144.19	12.78	18.85	13.3	0.67	0.99	19	11	20	12	11	0.917	2	0	0	0	11	9	2	0	0	1	9	0	0	0	2	2	3.585	0.573	45.365	38.91	38.91	1.38	0	2OHKA	28.60696517	39.80099502	31.5920398	40.29850746	35.82089552	23.88059701	36.31840796	33.33333333	30.34825871	33.58208955	42.53731343	23.88059701
1ST_2HY81	1ST.sdf	480.56	40	60.55	41.45	0.67	1.01	60	36	67	43	26	0.558	8	2	0.03	2	24	28	4	4	0	3	18	0	0	1	2	6	4.755	0.148	133.865	90.54	90.54	4.229	0	2HY81	34.34343434	32.65993266	32.996633	35.01683502	42.76094276	22.22222222	36.02693603	28.28282828	35.69023569	28.61952862	49.15824916	22.22222222
1TB_1T9AA	1TB.sdf	395.44	27.71	45.85	28.97	0.63	1.04	44	27	45	28	16	0.429	2	6	0.133	4	12	15	5	6	0	1	9	0	0	0	1	11	4.087	-0.126	92.499	140.68	149.06	1.256	0	1T9AA	30.42836041	40.62038405	28.95125554	41.80206795	35.00738552	23.19054653	30.42836041	35.89364845	33.67799114	35.45051699	41.35893648	23.19054653
1TB_1YI1A	1TB.sdf	395.44	27.71	45.85	28.97	0.63	1.04	44	27	45	28	16	0.429	2	6	0.133	4	12	15	5	6	0	1	9	0	0	0	1	11	4.087	-0.126	92.499	140.68	149.06	1.256	0	1YI1A	28.5229202	39.21901528	32.25806452	40.237691	37.35144312	22.41086587	34.46519525	33.61629881	31.91850594	33.10696095	44.48217317	22.41086587
1TP_2C3PA	1TP.sdf	516.46	34.12	60.31	37.72	0.59	1.04	58	32	59	33	9	0.182	2	10	0.169	3	6	15	4	10	0	0	4	0	5	0	7	14	3.322	4.31	112.754	225.86	270.78	-1.822	1	2C3PA	29.6506905	41.754671	28.59463851	43.86677498	31.1941511	24.93907392	31.92526401	36.63688058	31.4378554	37.61169781	37.44922827	24.93907392
1UN_2R5QA	1UN.sdf	567.87	50.67	84.25	54.47	0.6	0.99	85	40	88	43	14	0.279	4	10	0.114	2	12	32	3	4	0	2	12	0	1	1	4	7	3.907	1.382	161.907	101.9	127.2	5.366	0	2R5QA	28.28282828	32.32323232	39.39393939	37.37373737	43.43434343	19.19191919	40.4040404	31.31313131	28.28282828	29.29292929	51.51515152	19.19191919
1UN_1OHRA	1UN.sdf	567.87	50.67	84.25	54.47	0.6	0.99	85	40	88	43	14	0.279	4	10	0.114	2	12	32	3	4	0	2	12	0	1	1	4	7	3.907	1.382	161.907	101.9	127.2	5.366	0	1OHRA	27.27272727	33.33333333	39.39393939	37.37373737	44.44444444	18.18181818	40.4040404	31.31313131	28.28282828	29.29292929	52.52525253	18.18181818
20E_2R40D	20E.sdf	480.71	43.73	77.73	46.93	0.56	1	78	34	81	37	2	0	4	5	0.062	2	0	27	0	7	0	0	0	0	6	0	6	7	1.585	3.058	128.947	138.45	138.45	0.998	0	2R40D	32.70676692	32.70676692	34.58646617	35.33834586	39.84962406	24.81203008	38.72180451	27.44360902	33.83458647	29.32330827	45.86466165	24.81203008
20S_2FAFA	20S.sdf	468.56	36.9	69.83	39.16	0.54	1.03	68	32	69	33	1	0	2	13	0.188	1	0	20	0	12	0	0	0	0	7	0	7	12	1	4.155	105.558	195.6	195.6	-0.983	1	2FAFA	27.63157895	41.11842105	31.25	44.73684211	29.60526316	25.65789474	33.22368421	37.00657895	29.76973684	33.05921053	41.28289474	25.65789474
22B_2EI4A	22B.sdf	741.26	74.76	126.89	80.75	0.58	0.98	130	54	129	53	13	0	0	22	0.171	13	0	50	0	4	0	0	0	0	4	0	4	4	3.807	1.093	251.324	80.92	80.92	10.847	1	2EI4A	16.60079051	43.47826087	39.92094862	43.47826087	36.36363636	20.15810277	44.2687747	39.13043478	16.60079051	40.71146245	39.13043478	20.15810277
22M_2G5VA	22M.sdf	249.34	22.57	33.61	23.59	0.66	0.99	34	19	36	21	17	0.762	3	2	0.056	1	16	16	3	0	0	2	14	0	0	0	4	2	4.17	1.883	77.959	65.66	65.66	3.445	0	2G5VA	23.31838565	46.6367713	30.04484305	48.87892377	34.08071749	17.04035874	34.52914798	40.80717489	24.66367713	39.9103139	43.04932735	17.04035874
23A_2DVXA	23A.sdf	138.13	10.33	16.63	10.65	0.65	1.04	16	10	16	10	7	0.6	1	1	0.063	1	6	7	0	3	0	1	6	0	0	2	2	3	3	0.743	36.037	57.53	57.53	1.055	0	2DVXA	32.72171254	36.08562691	31.19266055	38.53211009	34.25076453	27.21712538	33.94495413	29.96941896	36.08562691	31.19266055	41.59021407	27.21712538
23M_2G5NA	23M.sdf	249.34	22.57	33.61	23.59	0.66	0.99	34	19	36	21	17	0.762	3	2	0.056	1	16	16	3	0	0	2	14	0	0	0	4	2	4.17	1.883	77.959	65.66	65.66	3.445	0	2G5NA	23.31838565	46.6367713	30.04484305	48.87892377	34.08071749	17.04035874	34.52914798	40.80717489	24.66367713	39.9103139	43.04932735	17.04035874
23T_2HHWA	23T.sdf	466.2	26.67	48.33	29.82	0.59	1.07	45	28	46	29	6	0	2	8	0.174	6	0	10	2	13	0	0	0	0	4	0	5	15	2.807	2.856	88.043	223.91	253.34	-3.03	0	2HHWA	36.37931034	32.06896552	31.55172414	32.24137931	42.06896552	25.68965517	35	26.55172414	38.44827586	27.93103448	46.37931034	25.68965517
24A_2BDFA	24A.sdf	494.48	37.46	61.8	40.81	0.61	1.01	61	33	64	36	18	0.444	4	7	0.109	2	16	20	6	5	0	1	11	0	3	0	6	10	4.248	3.276	121.723	176.48	196.1	-0.163	1	2BDFA	32.25806452	35.12544803	32.61648746	35.12544803	37.99283154	26.88172043	37.27598566	29.390681	33.33333333	26.88172043	46.23655914	26.88172043
24B_1QV6A	24B.sdf	144.13	10.12	16.89	10.38	0.63	1.06	16	10	16	10	6	0.6	1	1	0.063	0	6	7	0	1	2	1	6	0	1	0	1	3	2.807	-0.065	33.307	20.23	20.23	1.637	0	1QV6A	25.93582888	39.03743316	35.02673797	44.65240642	33.68983957	21.65775401	36.09625668	36.36363636	27.54010695	35.56149733	42.78074866	21.65775401
24I_2C6CA	24I.sdf	426.16	23.76	37.96	26.92	0.64	1.03	37	21	37	21	9	0.286	1	8	0.216	3	6	13	0	6	1	1	6	0	3	0	3	6	3.322	1.203	84.178	111.9	121.71	0.723	0	2C6CA	30.55162659	40.59405941	28.854314	38.33097595	34.08769448	27.58132956	34.37057992	32.95615276	32.67326733	31.5417256	40.87694484	27.58132956
24X_2EC9H	24X.sdf	471.61	40.68	64.09	42.53	0.64	1	64	35	66	37	22	0.486	3	10	0.152	4	18	27	5	3	0	2	17	0	1	0	6	8	4.524	3.049	138.583	141.19	141.19	3.711	0	2EC9H	25.19685039	39.37007874	35.43307087	41.33858268	36.22047244	22.44094488	38.18897638	33.07086614	28.74015748	32.28346457	45.27559055	22.44094488
25A_1WDYA	25A.sdf	1005.73	65.05	111.16	68.66	0.62	1.06	105	67	113	75	33	0.4	9	16	0.142	3	30	30	15	19	0	0	15	0	8	0	14	31	5.087	9.19	216.088	495.75	525.18	-6.958	1	1WDYA	36.14035088	30.87719298	32.98245614	35.78947368	42.80701754	21.40350877	34.03508772	26.66666667	39.29824561	32.98245614	45.61403509	21.40350877
26A_2A9YA	26A.sdf	295.34	22.6	39.12	23.41	0.59	1.03	38	21	40	23	10	0.435	3	3	0.075	0	10	12	5	4	0	0	5	0	3	0	3	8	3.459	1.25	72.956	116.76	116.76	-1.111	0	2A9YA	22.97650131	45.4308094	31.5926893	45.4308094	34.20365535	20.36553525	33.42036554	39.42558747	27.154047	38.90339426	40.7310705	20.36553525
26C_2F7IA	26C.sdf	234.21	17.23	26.1	17.59	0.69	1.04	25	17	26	18	13	0.667	2	2	0.077	1	12	13	0	2	2	2	12	0	1	0	1	4	3.807	-0.256	58.385	37.3	37.3	3.364	0	2F7IA	25.19685039	48.81889764	25.98425197	46.45669291	30.70866142	22.83464567	29.92125984	41.73228346	28.34645669	39.37007874	37.79527559	22.83464567
26P_3TDTA	26P.sdf	189.19	13.54	25.16	14.09	0.56	1.05	24	13	23	12	3	0	0	6	0.261	3	0	7	1	5	0	0	0	0	2	0	4	6	2	2.566	41.309	117.69	117.69	-0.731	0	3TDTA	31.02189781	36.49635037	32.48175182	38.68613139	40.1459854	21.16788321	36.13138686	31.75182482	32.11678832	34.30656934	44.52554745	21.16788321
2A6_1H1QA	2A6.sdf	323.44	28.26	44.91	29.57	0.63	1	45	24	48	27	16	0.593	4	5	0.104	0	16	18	5	1	0	1	11	0	0	0	2	5	4.087	0.296	91.097	75.72	75.72	4.545	0	1H1QA	28.80794702	35.7615894	35.43046358	35.43046358	37.41721854	27.15231788	38.74172185	29.13907285	32.1192053	27.81456954	45.03311258	27.15231788
2AB_3PROA	2AB.sdf	185.27	14.09	23.25	15.37	0.61	1.01	23	12	23	12	7	0.5	1	3	0.13	1	6	8	1	2	0	1	6	0	1	0	3	3	3	1.555	50.432	63.32	82.53	0.124	0	3PROA	21.21212121	52.52525253	26.26262626	54.04040404	31.81818182	14.14141414	28.28282828	50	21.71717172	48.98989899	36.86868687	14.14141414
2AB_3PROC	2AB.sdf	185.27	14.09	23.25	15.37	0.61	1.01	23	12	23	12	7	0.5	1	3	0.13	1	6	8	1	2	0	1	6	0	1	0	3	3	3	1.555	50.432	63.32	82.53	0.124	0	3PROC	34.3373494	39.75903614	25.90361446	45.18072289	35.54216867	19.27710843	27.71084337	37.95180723	34.3373494	41.56626506	39.15662651	19.27710843
2AD_1OBCA	2AD.sdf	266.3	19.89	34.13	20.44	0.6	1.03	33	19	35	21	10	0.476	3	2	0.057	0	10	10	6	3	0	0	5	0	2	0	6	8	3.459	4.059	64.885	145.33	145.33	-2.31	0	1OBCA	33.14350797	35.19362187	31.66287016	34.28246014	36.33257403	29.38496583	35.53530752	28.92938497	35.53530752	26.42369021	44.19134396	29.38496583
2AH_2CEMA	2AH.sdf	679.89	59	95.14	61.98	0.62	1	95	50	99	54	27	0.444	5	14	0.141	3	24	39	5	6	0	3	23	0	2	0	5	11	4.807	1.966	189.295	153.12	153.12	4.979	1	2CEMA	27.27272727	33.33333333	39.39393939	37.37373737	44.44444444	18.18181818	40.4040404	31.31313131	28.28282828	29.29292929	52.52525253	18.18181818
2AL_2FXLA	2AL.sdf	156.12	9.51	16.39	9.39	0.63	1.09	15	11	15	11	4	0	1	1	0.067	4	0	4	4	3	0	0	0	0	0	0	4	7	2.322	2.938	31.725	117.94	117.94	-1.247	0	2FXLA	33.33333333	37.33333333	29.33333333	37	36.66666667	26.33333333	32.66666667	30.33333333	37	33	40.66666667	26.33333333
2AM_6RNTA	2AM.sdf	347.26	22.42	39.19	23.7	0.61	1.06	37	23	39	25	11	0.4	3	4	0.103	1	10	10	5	7	0	0	5	0	4	0	6	11	3.585	3.88	74.369	186.07	195.88	-2.83	1	6RNTA	25	53.84615385	21.15384615	51.92307692	28.84615385	19.23076923	29.80769231	42.30769231	27.88461538	44.23076923	36.53846154	19.23076923
2AN_1TXCA	2AN.sdf	299.37	23.2	34.46	24.59	0.68	1.01	34	21	36	23	19	0.739	3	3	0.083	2	17	16	1	3	0	3	16	0	1	0	2	4	4.322	0.331	81.617	66.4	74.78	3.252	0	1TXCA	29.29936306	43.94904459	26.75159236	47.77070064	33.12101911	19.10828025	29.93630573	40.12738854	29.93630573	44.58598726	36.30573248	19.10828025
2AN_1OW4A	2AN.sdf	299.37	23.2	34.46	24.59	0.68	1.01	34	21	36	23	19	0.739	3	3	0.083	2	17	16	1	3	0	3	16	0	1	0	2	4	4.322	0.331	81.617	66.4	74.78	3.252	0	1OW4A	34.10852713	34.88372093	31.00775194	45.73643411	32.55813953	21.70542636	34.88372093	31.00775194	34.10852713	36.43410853	41.86046512	21.70542636
2AN_2ANSA	2AN.sdf	299.37	23.2	34.46	24.59	0.68	1.01	34	21	36	23	19	0.739	3	3	0.083	2	17	16	1	3	0	3	16	0	1	0	2	4	4.322	0.331	81.617	66.4	74.78	3.252	0	2ANSA	35.11450382	31.29770992	33.58778626	39.69465649	33.58778626	26.71755725	35.11450382	29.77099237	35.11450382	37.40458015	35.8778626	26.71755725
2AN_1EYNA	2AN.sdf	299.37	23.2	34.46	24.59	0.68	1.01	34	21	36	23	19	0.739	3	3	0.083	2	17	16	1	3	0	3	16	0	1	0	2	4	4.322	0.331	81.617	66.4	74.78	3.252	0	1EYNA	28.46889952	39.23444976	32.29665072	41.86602871	38.75598086	19.37799043	33.49282297	36.12440191	30.38277512	37.08133971	43.54066986	19.37799043
2AQ_2OHLA	2AQ.sdf	144.19	12.78	18.85	13.3	0.67	0.99	19	11	20	12	11	0.917	2	0	0	0	11	9	2	0	0	1	9	0	0	0	2	2	3.585	0.573	44.993	38.91	38.91	1.809	0	2OHLA	28.60696517	39.80099502	31.5920398	40.29850746	35.82089552	23.88059701	36.31840796	33.33333333	30.34825871	33.58208955	42.53731343	23.88059701
2AZ_2GM1A	2AZ.sdf	504.08	42.47	65.97	44.69	0.64	1	66	36	70	40	20	0.425	5	9	0.129	3	17	28	5	2	1	2	16	0	0	0	2	6	4.392	0.148	141.104	85.63	85.63	4.635	1	2GM1A	34.7826087	36.68478261	28.5326087	37.5	39.40217391	23.09782609	31.25	32.06521739	36.68478261	32.88043478	44.02173913	23.09782609
2BF_1ND5A	2BF.sdf	277.28	22.19	35.13	24.14	0.63	1	35	19	36	20	13	0.6	2	5	0.139	1	12	14	1	3	0	2	12	0	2	0	3	4	3.807	1.148	74.237	69.56	79.37	1.648	0	1ND5A	29.94350282	38.70056497	31.3559322	35.59322034	37.00564972	27.40112994	36.72316384	29.66101695	33.61581921	26.83615819	45.76271186	27.40112994
2BH_1T4PA	2BH.sdf	190.01	13.94	26.87	15.57	0.54	1.03	26	13	25	12	2	0	0	5	0.2	2	0	6	1	5	0	0	0	0	4	0	6	6	1.585	4.762	41.449	124.01	124.01	-1.697	0	1T4PA	27.70700637	41.40127389	30.89171975	42.3566879	35.66878981	21.97452229	33.75796178	35.66878981	30.57324841	34.7133758	43.31210191	21.97452229
2BL_1BTUA	2BL.sdf	297.36	21.83	36	23.26	0.62	1.03	35	20	36	21	10	0.286	2	4	0.111	4	6	13	1	5	0	1	6	0	1	0	1	6	3.459	-0.173	70.941	91.75	100.13	1.768	0	1BTUA	24.16666667	44.58333333	31.25	43.75	37.91666667	18.33333333	35.83333333	37.5	26.66666667	37.5	44.16666667	18.33333333
2BN_1N23A	2BN.sdf	139.27	14.78	26.17	16.1	0.55	0.97	27	10	28	11	0	0	2	0	0	0	0	9	1	0	0	0	0	0	0	0	1	1	0	-0.257	42.752	12.03	12.03	1.436	0	1N23A	32.24043716	33.87978142	33.87978142	32.60473588	38.43351548	28.96174863	39.3442623	24.59016393	36.06557377	27.86885246	43.16939891	28.96174863
2C2_2IMDA	2C2.sdf	192.18	14.44	22.84	14.86	0.66	1.04	22	14	23	15	8	0.4	2	1	0.043	2	6	10	0	4	0	1	6	0	2	0	2	4	3.17	0.547	48.767	66.76	66.76	1.343	0	2IMDA	31.47208122	37.05583756	31.47208122	37.56345178	37.05583756	25.38071066	37.05583756	30.45685279	32.48730964	33.50253807	41.11675127	25.38071066
2C5_1NI1B	2C5.sdf	474.37	36.07	50.67	37.53	0.72	1.01	50	33	53	36	25	0.639	4	6	0.113	0	23	25	5	1	2	2	20	0	0	0	0	5	4.7	-0.751	129.003	87.52	87.52	5.306	0	1NI1B	26.61691542	39.30348259	34.07960199	38.55721393	37.31343284	24.12935323	38.30845771	30.84577114	30.84577114	29.10447761	46.76616915	24.12935323
2CA_1NLJA	2CA.sdf	526.67	41.91	67.93	44.3	0.63	1.01	67	37	70	40	21	0.4	4	8	0.114	5	16	26	4	6	0	1	13	0	0	0	2	10	4.459	0.216	136.451	138.68	147.06	3.42	0	1NLJA	33.95348837	40	26.04651163	40.93023256	33.95348837	25.11627907	32.09302326	33.02325581	34.88372093	33.48837209	41.39534884	25.11627907
2CE_2BVSH	2CE.sdf	551.13	42.08	69.13	44.71	0.62	1.02	68	37	69	38	16	0.316	2	17	0.246	4	12	24	6	5	1	2	12	1	0	0	8	11	4.087	4.807	144.577	181.65	206.95	1.728	1	2BVSH	33.59073359	33.59073359	32.81853282	36.67953668	33.59073359	29.72972973	36.67953668	27.7992278	35.52123552	28.57142857	41.6988417	29.72972973
2CG_2E4VA	2CG.sdf	203.17	13.46	24.6	13.78	0.59	1.07	23	14	23	14	3	0	1	4	0.174	3	0	7	1	6	0	0	0	0	3	0	5	7	2	3.523	40.245	137.92	137.92	-1.811	0	2E4VA	33.15315315	35.4954955	31.35135135	38.1981982	36.03603604	25.76576577	36.03603604	28.82882883	35.13513514	30.81081081	43.42342342	25.76576577
2CL_2IS7A	2CL.sdf	205.04	12.82	18.84	13.67	0.71	1.05	18	12	18	12	7	0.5	1	2	0.111	1	6	8	0	2	2	1	6	0	1	0	1	2	3	-0.083	46.975	37.3	37.3	2.798	0	2IS7A	32.38095238	33.96825397	33.65079365	34.92063492	40.31746032	24.76190476	37.14285714	27.61904762	35.23809524	26.34920635	48.88888889	24.76190476
2CP_7REQA	2CP.sdf	853.72	56.26	100.39	61.38	0.59	1.05	96	54	98	56	16	0.179	3	22	0.224	6	10	25	7	18	0	0	5	0	7	0	11	24	4.087	6.991	184.024	383.86	438.59	-4.277	1	7REQA	31.36176066	39.75240715	28.88583219	41.81568088	34.80055021	23.38376891	31.91196699	35.07565337	33.01237964	36.31361761	40.30261348	23.38376891
2CP_7REQB	2CP.sdf	853.72	56.26	100.39	61.38	0.59	1.05	96	54	98	56	16	0.179	3	22	0.224	6	10	25	7	18	0	0	5	0	7	0	11	24	4.087	6.991	184.024	383.86	438.59	-4.277	1	7REQB	31.711146	40.03139717	28.25745683	45.05494505	33.28100471	21.66405024	29.98430141	37.04866562	32.96703297	39.71742543	38.61852433	21.66405024
2CP_1EF9A	2CP.sdf	853.72	56.26	100.39	61.38	0.59	1.05	96	54	98	56	16	0.179	3	22	0.224	6	10	25	7	18	0	0	5	0	7	0	11	24	4.087	6.991	184.024	383.86	438.59	-4.277	1	1EF9A	29.50191571	35.63218391	34.86590038	34.86590038	40.22988506	24.90421456	37.54789272	29.50191571	32.95019157	29.88505747	45.21072797	24.90421456
2D7_2BYHA	2D7.sdf	371.8	27.32	41.24	28.26	0.68	1.03	40	26	42	28	19	0.607	3	4	0.095	2	17	18	3	4	1	2	15	0	0	2	4	6	4.322	1.773	96.61	115.31	115.31	2.738	0	2BYHA	37.0212766	34.89361702	28.08510638	37.0212766	40.42553191	22.55319149	31.06382979	30.21276596	38.72340426	34.46808511	42.9787234	22.55319149
2D9_2CCUA	2D9.sdf	463	34.79	54.95	36.96	0.64	1.02	54	31	57	34	19	0.5	4	5	0.088	2	17	21	4	4	1	2	15	0	0	2	3	7	4.322	0.94	121.798	109.76	118.14	3.442	0	2CCUA	36.86440678	34.74576271	28.38983051	36.86440678	40.25423729	22.88135593	31.3559322	30.08474576	38.55932203	34.3220339	42.79661017	22.88135593
2DD_2BYIA	2DD.sdf	422.88	28.91	44.75	30.37	0.67	1.04	43	28	45	30	20	0.567	3	5	0.111	3	17	17	4	5	1	2	15	0	0	2	6	8	4.392	3.462	104.384	158.4	166.78	1.833	0	2BYIA	37.0212766	34.89361702	28.08510638	37.0212766	40.42553191	22.55319149	31.06382979	30.21276596	38.72340426	34.46808511	42.9787234	22.55319149
2DG_1JZ3A	2DG.sdf	164.18	12.15	23.94	12.84	0.53	1.04	23	11	23	11	0	0	1	1	0.043	0	0	6	0	5	0	0	0	0	4	0	4	5	0	2.763	34.413	90.15	90.15	-1.747	0	1JZ3A	31.08504399	38.22091887	30.69403715	39.58944282	35.7771261	24.63343109	33.72434018	31.76930596	34.50635386	31.86705767	43.49951124	24.63343109
2DI_1V3QE	2DI.sdf	236.26	17.9	29.92	18.43	0.62	1.03	29	17	31	19	7	0.263	3	2	0.065	2	5	10	4	3	0	0	3	0	1	0	2	6	3	0.584	56.413	93.03	93.03	-0.811	0	1V3QE	29.16666667	38.19444444	32.63888889	38.19444444	35.76388889	26.04166667	35.76388889	32.29166667	31.94444444	31.59722222	42.36111111	26.04166667
2DT_1NN5A	2DT.sdf	306.24	20.64	36.65	22.2	0.59	1.05	35	20	36	21	4	0	2	4	0.111	4	0	10	2	7	0	0	0	0	2	0	3	9	2.322	1.349	65.76	130.85	140.66	-1.409	0	1NN5A	33.48837209	35.34883721	31.1627907	37.6744186	36.27906977	26.04651163	32.55813953	30.69767442	36.74418605	33.48837209	40.46511628	26.04651163
2EA_2F7EE	2EA.sdf	394.51	34.87	51.69	36.33	0.67	0.99	52	30	56	34	24	0.676	5	6	0.107	1	23	25	4	1	0	2	20	0	0	0	2	5	4.644	0.144	117.37	73.39	73.39	2.714	0	2F7EE	35.61253561	31.90883191	32.47863248	31.05413105	37.32193732	31.62393162	36.46723647	25.35612536	38.17663818	26.4957265	41.88034188	31.62393162
2FA_2PKKA	2FA.sdf	285.27	19.52	33.87	19.83	0.61	1.06	32	20	34	22	10	0.455	3	2	0.059	0	10	10	5	4	1	0	5	0	3	0	5	9	3.459	3.065	64.059	139.54	139.54	-1.451	0	2PKKA	24.8502994	43.41317365	31.73652695	45.80838323	34.43113772	19.76047904	33.83233533	38.32335329	27.84431138	41.91616766	38.32335329	19.76047904
2FA_1PK9A	2FA.sdf	285.27	19.52	33.87	19.83	0.61	1.06	32	20	34	22	10	0.455	3	2	0.059	0	10	10	5	4	1	0	5	0	3	0	5	9	3.459	3.065	64.059	139.54	139.54	-1.451	0	1PK9A	28.27004219	37.97468354	33.75527426	42.61603376	31.64556962	25.73839662	36.28691983	32.91139241	30.80168776	38.39662447	35.8649789	25.73839662
2FD_1PKEA	2FD.sdf	269.27	19.01	32.54	19.38	0.61	1.05	31	19	33	21	10	0.476	3	2	0.061	0	10	10	5	3	1	0	5	0	2	0	4	8	3.459	2.193	62.549	119.31	119.31	-0.685	0	1PKEA	28.27004219	37.97468354	33.75527426	42.61603376	31.64556962	25.73839662	36.28691983	32.91139241	30.80168776	38.39662447	35.8649789	25.73839662
2FG_1JZ2A	2FG.sdf	182.17	12.26	24.45	12.78	0.53	1.06	23	12	23	12	0	0	1	1	0.043	0	0	6	0	5	1	0	0	0	4	0	4	6	0	2.698	34.231	90.15	90.15	-1.573	0	1JZ2A	30.98729228	38.22091887	30.79178886	39.68719453	35.7771261	24.53567937	33.82209189	31.86705767	34.31085044	32.06256109	43.40175953	24.53567937
2FL_1JYYA	2FL.sdf	344.33	23.8	46.51	24.86	0.54	1.06	44	23	45	24	0	0	2	4	0.089	0	0	12	0	10	1	0	0	0	7	0	7	11	0	4.745	66.645	169.3	169.3	-3.32	0	1JYYA	31.07843137	38.33333333	30.58823529	39.50980392	35.88235294	24.60784314	33.62745098	31.96078431	34.41176471	32.15686275	43.23529412	24.60784314
2FM_1PFVA	2FM.sdf	185.22	11.32	21.28	12.24	0.57	1.06	20	11	19	10	1	0	0	4	0.211	1	0	5	1	2	2	0	0	0	1	0	3	5	1	1.837	37.916	63.32	88.62	0.549	0	1PFVA	33.2123412	35.39019964	31.39745917	36.47912886	35.57168784	27.9491833	35.57168784	28.67513612	35.75317604	30.85299456	41.19782214	27.9491833
2FP_1UMGA	2FP.sdf	340.14	18.69	36.95	20.91	0.55	1.09	34	20	33	19	3	0	0	9	0.273	3	0	6	0	12	0	0	0	0	7	0	7	12	2	5.199	60.071	211.28	230.9	-4.314	1	1UMGA	28.72928177	39.77900552	31.49171271	39.77900552	34.25414365	25.96685083	35.08287293	32.87292818	32.0441989	33.14917127	40.8839779	25.96685083
2FP_1FDJA	2FP.sdf	340.14	18.69	36.95	20.91	0.55	1.09	34	20	33	19	3	0	0	9	0.273	3	0	6	0	12	0	0	0	0	7	0	7	12	2	5.199	60.071	211.28	230.9	-4.314	1	1FDJA	31.68044077	40.22038567	28.09917355	40.77134986	37.74104683	21.48760331	31.12947658	34.7107438	34.15977961	34.7107438	43.80165289	21.48760331
2FP_1ZAIA	2FP.sdf	340.14	18.69	36.95	20.91	0.55	1.09	34	20	33	19	3	0	0	9	0.273	3	0	6	0	12	0	0	0	0	7	0	7	12	2	5.199	60.071	211.28	230.9	-4.314	1	1ZAIA	30.02754821	43.25068871	26.72176309	42.97520661	35.81267218	21.21212121	30.02754821	36.91460055	33.05785124	35.53719008	43.25068871	21.21212121
2FP_2QDGA	2FP.sdf	340.14	18.69	36.95	20.91	0.55	1.09	34	20	33	19	3	0	0	9	0.273	3	0	6	0	12	0	0	0	0	7	0	7	12	2	5.199	60.071	211.28	230.9	-4.314	1	2QDGA	27.62148338	44.50127877	27.87723785	40.66496164	33.24808184	26.08695652	32.22506394	36.57289003	31.20204604	34.52685422	39.38618926	26.08695652
2GG_2UWDA	2GG.sdf	388.83	29.03	45.23	30.23	0.66	1.03	44	27	46	29	18	0.586	3	5	0.109	1	17	19	2	5	1	2	15	0	0	2	3	7	4.248	0.981	100.159	104.82	104.82	3.711	0	2UWDA	36.86440678	34.74576271	28.38983051	36.86440678	40.25423729	22.88135593	31.3559322	30.08474576	38.55932203	34.3220339	42.79661017	22.88135593
2GP_1RGEA	2GP.sdf	363.26	22.93	40.52	24.15	0.6	1.07	38	24	40	26	8	0.192	3	4	0.1	3	5	10	5	8	0	0	3	0	4	0	7	12	3.17	4.78	73.251	206.04	215.85	-3.221	1	1RGEA	25	52.08333333	22.91666667	51.04166667	30.20833333	18.75	31.25	41.66666667	27.08333333	42.70833333	38.54166667	18.75
2GP_1FUTA	2GP.sdf	363.26	22.93	40.52	24.15	0.6	1.07	38	24	40	26	8	0.192	3	4	0.1	3	5	10	5	8	0	0	3	0	4	0	7	12	3.17	4.78	73.251	206.04	215.85	-3.221	1	1FUTA	23.80952381	60	16.19047619	58.0952381	24.76190476	17.14285714	24.76190476	49.52380952	25.71428571	49.52380952	33.33333333	17.14285714
2GP_1I0VA	2GP.sdf	363.26	22.93	40.52	24.15	0.6	1.07	38	24	40	26	8	0.192	3	4	0.1	3	5	10	5	8	0	0	3	0	4	0	7	12	3.17	4.78	73.251	206.04	215.85	-3.221	1	1I0VA	25	53.84615385	21.15384615	51.92307692	28.84615385	19.23076923	29.80769231	42.30769231	27.88461538	44.23076923	36.53846154	19.23076923
2GP_1CH0A	2GP.sdf	363.26	22.93	40.52	24.15	0.6	1.07	38	24	40	26	8	0.192	3	4	0.1	3	5	10	5	8	0	0	3	0	4	0	7	12	3.17	4.78	73.251	206.04	215.85	-3.221	1	1CH0A	25	51.92307692	23.07692308	51.92307692	28.84615385	19.23076923	29.80769231	42.30769231	27.88461538	44.23076923	36.53846154	19.23076923
2GS_2DTWA	2GS.sdf	194.21	14.26	28.15	15.06	0.53	1.04	27	13	27	13	0	0	1	2	0.074	0	0	7	0	6	0	0	0	0	4	0	4	6	0	2.566	40.675	99.38	99.38	-2.105	0	2DTWA	26.5560166	42.32365145	31.12033195	42.73858921	36.51452282	20.74688797	33.60995851	37.7593361	28.63070539	35.26970954	43.98340249	20.74688797
2HC_1V5ZA	2HC.sdf	164.17	12.93	20.52	13.41	0.65	1.03	20	12	20	12	8	0.5	1	2	0.1	2	6	9	0	3	0	1	6	0	1	1	2	3	3.17	0.59	44.829	57.53	57.53	1.635	0	1V5ZA	33.640553	37.78801843	28.57142857	37.32718894	36.40552995	26.26728111	32.25806452	29.03225806	38.70967742	32.25806452	41.47465438	26.26728111
2HI_1ZG3A	2HI.sdf	272.27	21.15	32.94	21.84	0.66	1.03	32	20	34	22	13	0.545	3	1	0.029	1	12	15	0	5	0	2	12	0	1	2	3	5	3.807	1.103	70.152	86.99	86.99	2.108	0	1ZG3A	30.72625698	35.75418994	33.51955307	36.87150838	37.15083799	25.97765363	35.75418994	29.88826816	34.3575419	32.96089385	41.06145251	25.97765363
2HR_1YS1X	2HR.sdf	298.4	26.79	46.33	29.7	0.57	0.99	47	20	47	20	7	0.3	1	10	0.213	1	6	16	0	3	0	1	6	0	1	0	1	3	3	-0.32	83.816	46.53	56.34	4.008	0	1YS1X	22.1875	51.5625	26.25	50.625	35	14.375	30.625	45.3125	24.0625	45.9375	39.6875	14.375
2HS_1YS2X	2HS.sdf	298.4	26.79	46.33	29.7	0.57	0.99	47	20	47	20	7	0.3	1	10	0.213	1	6	16	0	3	0	1	6	0	1	0	1	3	3	-0.32	83.816	46.53	56.34	4.008	0	1YS2X	22.1875	51.5625	26.25	50.625	35	14.375	30.625	45.3125	24.0625	45.9375	39.6875	14.375
2IC_2ICAA	2IC.sdf	555.47	39.89	58.39	42.06	0.7	1.02	57	37	61	41	21	0.415	5	5	0.082	3	17	26	4	4	2	2	16	0	1	0	1	8	4.459	-0.311	141.307	104.95	133.19	4.776	0	2ICAA	34.42622951	32.78688525	32.78688525	35.51912568	34.42622951	30.05464481	36.06557377	26.77595628	37.15846995	33.33333333	36.61202186	30.05464481
2IG_2G1OA	2IG.sdf	375.52	33.46	52.67	35.1	0.63	0.99	53	28	56	31	21	0.677	4	6	0.107	0	21	22	5	1	0	2	16	0	0	0	4	5	4.459	1.627	114.957	91.98	91.98	3.717	0	2G1OA	24.32432432	43.54354354	32.13213213	43.54354354	33.03303303	23.42342342	37.23723724	36.63663664	26.12612613	37.83783784	38.73873874	23.42342342
2IH_2IWEA	2IH.sdf	218.34	20.16	33.59	21.35	0.59	0.99	34	16	35	17	10	0.588	2	7	0.2	0	10	12	4	0	0	0	6	0	0	0	0	2	3.459	-0.734	64.561	35.64	35.64	1.22	0	2IWEA	31.25	37.5	31.25	44.53125	32.03125	23.4375	32.8125	33.59375	33.59375	39.0625	37.5	23.4375
2IP_1I9ZA	2IP.sdf	340.14	18.69	36.95	20.91	0.55	1.09	34	20	34	20	2	0	1	4	0.118	2	0	6	0	12	0	0	0	0	8	0	8	12	1.585	6.232	58.059	214.44	234.06	-4.685	1	1I9ZA	33.14121037	37.17579251	29.68299712	35.44668588	36.02305476	28.53025937	36.31123919	27.95389049	35.73487032	28.8184438	42.65129683	28.53025937
2LG_2AM2A	2LG.sdf	438.01	31.77	48.72	34.39	0.66	1.01	48	28	50	30	15	0.367	3	6	0.12	3	11	19	3	3	1	1	10	0	0	0	1	6	4	-0.252	112.618	90.27	126.89	4.211	0	2AM2A	33.4841629	36.87782805	29.63800905	38.00904977	42.30769231	19.68325792	32.80542986	30.99547511	36.19909502	35.0678733	45.24886878	19.68325792
2LP_1OV5A	2LP.sdf	134.19	12.5	19.75	13.26	0.63	0.99	20	10	20	10	7	0.6	1	2	0.1	1	6	9	0	1	0	1	6	0	0	1	1	1	3	-0.257	42.039	20.23	20.23	2.571	0	1OV5A	37.80487805	32.92682927	29.26829268	35.97560976	36.58536585	27.43902439	32.92682927	28.65853659	38.41463415	32.92682927	39.63414634	27.43902439
2MD_1TMOA	2MD.sdf	742.66	46.51	79.21	50.24	0.62	1.06	75	47	80	52	12	0.096	6	9	0.113	7	5	20	10	13	0	0	3	0	4	0	12	22	3.7	10.084	156.881	346.63	443.85	-4.661	1	1TMOA	29.67430639	40.41013269	29.91556092	40.77201448	32.08685163	27.1411339	33.89626055	33.29312425	32.8106152	34.25814234	38.60072376	27.1411339
2MD_1H0HA	2MD.sdf	742.66	46.51	79.21	50.24	0.62	1.06	75	47	80	52	12	0.096	6	9	0.113	7	5	20	10	13	0	0	3	0	4	0	12	22	3.7	10.084	156.881	346.63	443.85	-4.661	1	1H0HA	31.45491803	40.47131148	28.07377049	41.08606557	30.53278689	28.38114754	32.4795082	33.81147541	33.70901639	33.50409836	38.1147541	28.38114754
2MD_2IV2X	2MD.sdf	742.66	46.51	79.21	50.24	0.62	1.06	75	47	80	52	12	0.096	6	9	0.113	7	5	20	10	13	0	0	3	0	4	0	12	22	3.7	10.084	156.881	346.63	443.85	-4.661	1	2IV2X	31.65266106	39.77591036	28.57142857	40.89635854	34.73389356	24.3697479	32.91316527	33.33333333	33.7535014	34.45378151	41.17647059	24.3697479
2ML_1I1LA	2ML.sdf	145.23	13.2	24.94	14.24	0.53	1	25	10	24	9	1	0	0	3	0.125	1	0	7	1	2	0	0	0	0	1	0	3	3	1	1.69	38.883	63.32	63.32	0.836	0	1I1LA	28.4789644	40.45307443	31.06796117	40.45307443	34.95145631	24.59546926	34.62783172	34.30420712	31.06796117	35.27508091	40.12944984	24.59546926
2NH_1O1TA	2NH.sdf	711.16	62.56	109.15	68.13	0.57	0.99	110	48	109	47	8	0	0	24	0.22	8	0	36	4	6	0	0	0	0	1	0	5	10	3.17	2.025	201.253	153.7	204.3	6.226	0	1O1TA	38.94736842	33.15789474	27.89473684	33.42105263	42.10526316	24.47368421	32.63157895	25.78947368	41.57894737	26.05263158	49.47368421	24.47368421
2NH_1O1TB	2NH.sdf	711.16	62.56	109.15	68.13	0.57	0.99	110	48	109	47	8	0	0	24	0.22	8	0	36	4	6	0	0	0	0	1	0	5	10	3.17	2.025	201.253	153.7	204.3	6.226	0	1O1TB	25.99531616	40.51522248	33.48946136	39.81264637	36.29976581	23.88758782	37.93911007	32.08430913	29.9765808	29.74238876	46.37002342	23.88758782
2NI_1ZP5A	2NI.sdf	311.37	25.7	40.47	26.71	0.64	1.01	40	23	41	24	14	0.5	2	5	0.122	1	12	17	3	3	0	2	12	0	1	0	2	6	3.907	0.321	86.127	85.59	85.59	2.043	0	1ZP5A	29.44785276	46.01226994	24.5398773	44.17177914	33.12883436	22.6993865	29.44785276	37.42331288	33.12883436	38.03680982	39.26380368	22.6993865
2NP_1F06B	2NP.sdf	187.22	14.63	26.71	15.39	0.56	1.03	26	13	25	12	3	0	0	6	0.24	3	0	8	1	4	0	0	0	0	2	0	4	5	2	2.492	44.942	100.62	100.62	0.466	0	1F06B	31.5625	40.3125	28.125	43.75	32.5	23.75	30.625	33.75	35.625	38.4375	37.8125	23.75
2O7_2O7NA	2O7.sdf	408.3	31.08	43.47	32.52	0.72	1.01	43	28	46	31	16	0.387	4	3	0.065	2	12	22	3	1	2	2	12	0	0	0	0	4	4.087	-0.778	109.339	67.89	67.89	4.723	0	2O7NA	34.42622951	32.78688525	32.78688525	35.51912568	34.42622951	30.05464481	36.06557377	26.77595628	37.15846995	33.33333333	36.61202186	30.05464481
2OB_2OBDA	2OB.sdf	651.23	69.34	121.12	75.6	0.55	0.97	125	47	128	50	3	0	4	22	0.172	3	0	45	0	2	0	0	0	0	0	0	0	2	2	-0.952	204.526	26.3	26.3	14.821	1	2OBDA	27.10084034	35.29411765	37.60504202	37.39495798	39.91596639	22.68907563	39.70588235	30.46218487	29.83193277	32.98319328	44.32773109	22.68907563
2OH_2E2RA	2OH.sdf	228.31	20.81	32.72	22	0.63	0.99	33	17	34	18	12	0.667	2	2	0.059	0	12	15	0	2	0	2	12	0	0	2	2	2	3.7	0.295	68.207	40.46	40.46	3.728	0	2E2RA	32.37704918	31.55737705	36.06557377	33.19672131	42.62295082	24.18032787	39.3442623	25.40983607	35.24590164	27.45901639	48.36065574	24.18032787
2PB_1SDEA	2PB.sdf	200.09	12.23	19.26	13.24	0.68	1.07	18	13	18	13	8	0.462	1	3	0.167	2	6	7	0	5	0	1	6	0	0	0	0	5	3.17	-0.523	38.829	89.49	112.96	-0.763	0	1SDEA	25.36023055	46.9740634	27.66570605	47.83861671	32.85302594	19.30835735	31.70028818	40.63400576	27.66570605	43.80403458	36.88760807	19.30835735
2PG_4TIMB	2PG.sdf	186.07	9.86	19.8	10.91	0.55	1.1	18	11	17	10	2	0	0	4	0.235	2	0	3	0	7	0	0	0	0	4	0	4	7	1.585	3.026	31.6	124.29	134.1	-2.01	0	4TIMB	28	40	32	40.4	38.8	20.8	34	36	30	36.4	42.8	20.8
2PG_1PE1A	2PG.sdf	186.07	9.86	19.8	10.91	0.55	1.1	18	11	17	10	2	0	0	4	0.235	2	0	3	0	7	0	0	0	0	4	0	4	7	1.585	3.026	31.6	124.29	134.1	-2.01	0	1PE1A	31.83520599	34.45692884	33.70786517	35.20599251	39.3258427	25.46816479	35.95505618	30.33707865	33.70786517	29.96254682	44.56928839	25.46816479
2PG_2AL1A	2PG.sdf	186.07	9.86	19.8	10.91	0.55	1.1	18	11	17	10	2	0	0	4	0.235	2	0	3	0	7	0	0	0	0	4	0	4	7	1.585	3.026	31.6	124.29	134.1	-2.01	0	2AL1A	30.96330275	40.82568807	28.21100917	43.57798165	34.17431193	22.24770642	30.27522936	36.23853211	33.48623853	39.90825688	37.8440367	22.24770642
2PG_1O98A	2PG.sdf	186.07	9.86	19.8	10.91	0.55	1.1	18	11	17	10	2	0	0	4	0.235	2	0	3	0	7	0	0	0	0	4	0	4	7	1.585	3.026	31.6	124.29	134.1	-2.01	0	1O98A	31.89823875	38.94324853	29.15851272	38.35616438	36.2035225	25.44031311	33.46379648	30.91976517	35.61643836	32.09393346	42.46575342	25.44031311
2PG_1O5XB	2PG.sdf	186.07	9.86	19.8	10.91	0.55	1.1	18	11	17	10	2	0	0	4	0.235	2	0	3	0	7	0	0	0	0	4	0	4	7	1.585	3.026	31.6	124.29	134.1	-2.01	0	1O5XB	37.09677419	30.24193548	32.66129032	32.66129032	43.5483871	23.79032258	35.48387097	25.40322581	39.11290323	29.43548387	46.77419355	23.79032258
2PH_1AJ2A	2PH.sdf	355.17	20.22	35.61	22.07	0.61	1.08	33	22	34	23	6	0	2	5	0.147	6	0	7	5	8	0	0	0	0	3	0	7	13	2.807	5.018	70.526	209.45	229.07	-3.489	1	1AJ2A	29.07801418	38.29787234	32.62411348	37.94326241	40.42553191	21.63120567	34.04255319	32.9787234	32.9787234	32.62411348	45.74468085	21.63120567
2PU_1GIJA	2PU.sdf	366.47	30.77	49.33	32.03	0.63	1.01	49	27	53	31	13	0.355	5	3	0.057	2	11	19	6	2	0	1	9	0	0	0	4	7	3.807	1.734	100.967	102.15	102.15	1.482	0	1GIJA	28.8590604	35.90604027	35.23489933	35.23489933	37.58389262	27.18120805	38.59060403	28.8590604	32.55033557	27.85234899	44.96644295	27.18120805
2PY_2OH0E	2PY.sdf	383.49	33.26	49.91	34.57	0.67	1	50	29	54	33	20	0.485	5	6	0.111	4	16	23	5	1	0	1	12	0	0	0	3	5	4.392	0.857	116.37	89.18	89.18	2.183	0	2OH0E	35.61253561	31.90883191	32.47863248	31.05413105	37.32193732	31.62393162	36.46723647	25.35612536	38.17663818	26.4957265	41.88034188	31.62393162
2SC_2R3OA	2SC.sdf	331.41	28.07	42.14	29.05	0.67	1	42	25	45	28	22	0.786	4	5	0.111	0	22	19	5	1	0	1	17	0	1	0	2	5	4.524	0.273	96.937	75.34	75.34	2.191	0	2R3OA	29.29292929	35.35353535	35.35353535	34.68013468	37.71043771	27.60942761	38.72053872	28.61952862	32.65993266	27.60942761	44.78114478	27.60942761
2SK_2F7PA	2SK.sdf	269.4	22	37.11	23.87	0.59	1	37	18	38	19	6	0.316	2	4	0.105	0	6	13	1	3	0	1	6	0	3	0	4	4	2.807	2.05	71.783	72.72	98.02	0.325	0	2F7PA	31.10047847	38.27751196	30.62200957	37.1291866	34.83253589	28.03827751	34.25837321	29.85645933	35.88516746	30.04784689	41.9138756	28.03827751
2TH_2GJ4A	2TH.sdf	332.83	24.39	35.56	25.99	0.7	1.02	35	22	38	25	16	0.6	4	2	0.053	1	15	16	2	2	1	1	12	0	1	0	3	3	4.087	1.069	84.208	65.12	93.36	2.798	0	2GJ4A	35.31553398	32.03883495	32.64563107	31.7961165	39.68446602	28.51941748	37.01456311	25	37.98543689	26.69902913	44.7815534	28.51941748
2TN_2NUVA	2TN.sdf	266.38	23.5	41.02	24.99	0.57	1	41	19	41	19	7	0.316	1	8	0.195	1	6	14	2	3	0	1	6	1	1	0	4	5	3	1.986	73.504	84.58	84.58	0.669	0	2NUVA	32.46376812	37.97101449	29.56521739	45.2173913	33.62318841	21.15942029	32.46376812	33.33333333	34.20289855	35.94202899	42.89855072	21.15942029
2TN_2OTFA	2TN.sdf	266.38	23.5	41.02	24.99	0.57	1	41	19	41	19	7	0.316	1	8	0.195	1	6	14	2	3	0	1	6	1	1	0	4	5	3	1.986	73.504	84.58	84.58	0.669	0	2OTFA	32.23140496	36.36363636	31.40495868	45.45454545	25.61983471	28.92561983	38.84297521	28.09917355	33.05785124	29.75206612	41.32231405	28.92561983
2TP_2C3UA	2TP.sdf	441.36	28	48.06	31.14	0.61	1.04	46	27	47	28	13	0.393	2	9	0.191	2	11	12	4	8	0	0	7	0	4	0	5	11	3.807	2.804	97.801	175.21	223.07	-1.683	0	2C3UA	29.6506905	41.754671	28.59463851	43.86677498	31.1941511	24.93907392	31.92526401	36.63688058	31.4378554	37.61169781	37.44922827	24.93907392
2UN_2H02A	2UN.sdf	407.48	30.64	50.31	32.45	0.63	1.03	49	28	50	29	16	0.414	2	10	0.2	4	12	19	1	7	0	2	12	0	1	0	2	8	4.087	0.318	102.697	119	127.38	2.734	0	2H02A	35.7827476	32.90734824	31.30990415	34.50479233	38.65814696	26.8370607	36.10223642	23.96166134	39.93610224	27.15654952	46.00638978	26.8370607
2VA_1WNZA	2VA.sdf	365.45	28.79	50.09	29.95	0.59	1.02	49	26	51	28	11	0.357	3	5	0.098	1	10	15	7	4	0	0	5	0	2	0	7	10	3.585	4.499	91.253	174.43	174.43	-1.816	1	1WNZA	27.95698925	41.93548387	30.10752688	38.70967742	37.6344086	23.65591398	35.48387097	34.94623656	29.56989247	30.64516129	45.69892473	23.65591398
32P_1TQFA	32P.sdf	571.73	45.82	75	48.51	0.62	1.01	74	40	76	42	22	0.429	3	15	0.197	4	18	29	3	6	1	3	18	0	0	0	4	10	4.524	1.456	149.977	136.82	145.2	3.873	0	1TQFA	27.90123457	40.24691358	31.85185185	40.74074074	35.55555556	23.7037037	36.54320988	33.82716049	29.62962963	33.82716049	42.4691358	23.7037037
33A_2OJIA	33A.sdf	376.87	30.37	44.24	31.67	0.69	1.01	44	27	47	30	23	0.733	4	5	0.106	1	22	21	4	1	1	2	19	0	0	0	3	3	4.585	0.908	107.177	73.57	73.57	4.58	0	2OJIA	31.31578947	36.84210526	31.84210526	34.73684211	36.84210526	28.42105263	36.84210526	26.57894737	36.57894737	27.36842105	44.21052632	28.42105263
33A_2OK1A	33A.sdf	376.87	30.37	44.24	31.67	0.69	1.01	44	27	47	30	23	0.733	4	5	0.106	1	22	21	4	1	1	2	19	0	0	0	3	3	4.585	0.908	107.177	73.57	73.57	4.58	0	2OK1A	33.69863014	32.05479452	34.24657534	32.32876712	39.17808219	28.49315068	39.17808219	24.38356164	36.43835616	24.93150685	46.57534247	28.49315068
33P_1LC8A	33P.sdf	386.27	25.34	45.93	28.08	0.58	1.04	44	24	44	24	8	0.25	1	9	0.205	2	6	11	2	9	0	0	5	0	4	1	6	11	3.17	3.801	83.245	178.67	198.29	-2.155	1	1LC8A	29.3956044	37.36263736	33.24175824	40.10989011	37.91208791	21.97802198	36.26373626	32.14285714	31.59340659	31.86813187	46.15384615	21.97802198
33Z_2PJAA	33Z.sdf	623.71	50.6	82.8	53.84	0.62	1.01	82	44	84	46	23	0.391	3	16	0.19	5	18	31	5	7	0	3	18	0	2	0	8	12	4.585	4.506	166.262	203.93	213.74	3.278	1	2PJAA	28.10457516	45.09803922	26.79738562	42.15686275	30.71895425	27.12418301	34.64052288	35.29411765	30.06535948	35.94771242	36.92810458	27.12418301
34C_1HT8A	34C.sdf	228.69	17.42	28.49	18.55	0.62	1.02	28	15	28	15	7	0.4	1	5	0.179	1	6	11	0	3	1	1	6	0	1	0	1	3	3	-0.2	57.906	46.53	46.53	2.99	0	1HT8A	27.9491833	37.38656987	34.66424682	35.57168784	35.20871143	29.21960073	39.56442831	29.21960073	31.21597096	26.13430127	44.646098	29.21960073
34D_2BX7B	34D.sdf	154.13	10.84	17.96	11.1	0.64	1.06	17	11	17	11	7	0.545	1	1	0.059	1	6	7	0	4	0	1	6	0	1	2	3	4	3	1.661	36.205	77.76	77.76	0.9	0	2BX7B	29.90353698	37.62057878	32.47588424	37.62057878	39.22829582	23.1511254	36.01286174	32.47588424	31.51125402	31.18971061	45.65916399	23.1511254
34Z_2QW0X	34Z.sdf	191.01	11.22	15.95	11.91	0.75	1.06	15	11	15	11	7	0.545	1	1	0.067	1	6	7	0	2	2	1	6	0	1	0	1	2	3	-0.031	42.426	37.3	37.3	2.763	0	2QW0X	26.98412698	41.46825397	31.54761905	42.06349206	38.0952381	19.84126984	33.53174603	36.9047619	29.56349206	35.91269841	44.24603175	19.84126984
35G_1BHNA	35G.sdf	345.24	21.83	37.31	22.94	0.62	1.07	35	23	38	26	8	0.192	4	1	0.026	3	5	10	5	7	0	0	3	0	2	0	5	11	3.17	2.975	69.741	174.81	184.62	-2.455	0	1BHNA	32.89473684	32.23684211	34.86842105	32.89473684	37.5	29.60526316	37.5	26.97368421	35.52631579	27.63157895	42.76315789	29.60526316
35G_2OUUA	35G.sdf	345.24	21.83	37.31	22.94	0.62	1.07	35	23	38	26	8	0.192	4	1	0.026	3	5	10	5	7	0	0	3	0	2	0	5	11	3.17	2.975	69.741	174.81	184.62	-2.455	0	2OUUA	29.30513595	34.74320242	35.95166163	34.44108761	37.76435045	27.79456193	39.57703927	26.88821752	33.5347432	26.88821752	45.31722054	27.79456193
37A_2HU6A	37A.sdf	383.44	30.92	49.89	32.14	0.63	1.02	49	28	52	31	14	0.387	4	4	0.077	2	12	20	3	5	0	2	12	0	1	0	3	8	3.907	0.953	99.63	100.13	100.13	1.021	0	2HU6A	25.78616352	45.28301887	28.93081761	44.02515723	26.41509434	29.55974843	33.33333333	35.22012579	31.44654088	40.25157233	30.18867925	29.55974843
37T_2EFJA	37T.sdf	180.19	13.19	21.83	13.45	0.63	1.04	21	13	22	14	7	0.357	2	0	0	2	5	7	4	2	0	0	3	0	0	0	1	5	3	0.022	44.437	72.68	72.68	-0.306	0	2EFJA	32.29166667	34.63541667	33.07291667	35.9375	39.0625	25	36.45833333	28.125	35.41666667	28.90625	46.09375	25
39A_1PU7A	39A.sdf	164.22	13.46	22.22	13.93	0.61	1.01	22	12	23	13	10	0.769	2	0	0	0	10	7	5	0	0	0	5	0	0	0	2	3	3.459	0.752	47.225	60.61	60.61	-0.273	0	1PU7A	37.78801843	25.80645161	36.40552995	27.64976959	46.08294931	26.26728111	40.0921659	21.19815668	38.70967742	24.88479263	48.84792627	26.26728111
39Z_2PE0A	39Z.sdf	240.28	20	30.28	20.73	0.67	1.01	30	18	32	20	14	0.55	3	2	0.063	3	11	14	2	2	0	1	10	0	0	1	2	3	3.907	0.374	63.886	65.98	65.98	2.708	0	2PE0A	33.68421053	34.03508772	32.28070175	32.98245614	36.84210526	30.1754386	36.84210526	27.01754386	36.14035088	26.31578947	43.50877193	30.1754386
3A3_2CGUA	3A3.sdf	343.31	25.16	39.69	25.76	0.66	1.04	38	25	40	27	15	0.444	3	6	0.15	3	12	17	1	7	0	2	12	0	3	0	3	8	4	1.045	84.515	125.65	125.65	2.316	0	2CGUA	34.34343434	33.67003367	31.98653199	33.33333333	37.71043771	28.95622896	35.35353535	25.25252525	39.39393939	25.25252525	45.79124579	28.95622896
3AC_2B5JA	3AC.sdf	406.24	25.62	37.11	27.91	0.69	1	37	22	38	23	11	0.261	2	4	0.105	4	6	17	2	2	1	1	6	0	0	0	1	4	3.585	-0.31	97.35	65.88	65.88	2.986	0	2B5JA	36.42857143	33.39285714	30.17857143	32.5	41.60714286	25.89285714	34.10714286	28.03571429	37.85714286	25.53571429	48.57142857	25.89285714
3AD_1FA0A	3AD.sdf	251.28	18.9	32.03	19.44	0.61	1.03	31	18	33	20	10	0.5	3	2	0.061	0	10	10	5	3	0	0	5	0	2	0	4	7	3.459	2.214	62.131	119.31	119.31	-1.447	0	1FA0A	35.19553073	31.47113594	33.33333333	34.07821229	38.91992551	27.0018622	36.4990689	26.62942272	36.87150838	27.56052142	45.43761639	27.0018622
3AG_1N20A	3AG.sdf	314.22	21.02	38.24	23.78	0.57	1.03	37	19	36	18	3	0	0	9	0.25	3	0	9	1	7	0	0	0	0	0	0	0	8	2	-0.466	64.743	125.02	144.64	-1.055	0	1N20A	32.24043716	33.87978142	33.87978142	32.60473588	38.43351548	28.96174863	39.3442623	24.59016393	36.06557377	27.86885246	43.16939891	28.96174863
3AN_1HIYA	3AN.sdf	426.26	25.92	45.81	28.06	0.6	1.07	43	27	45	29	12	0.345	3	6	0.133	2	10	10	6	9	0	0	5	0	4	0	8	14	3.7	5.59	87.169	238.39	258.01	-3.93	1	1HIYA	29.03225806	38.06451613	32.90322581	37.41935484	38.70967742	23.87096774	34.83870968	34.19354839	30.96774194	31.61290323	44.51612903	23.87096774
3AR_1MMVA	3AR.sdf	217.34	19.08	36.07	20.4	0.53	1	36	15	35	14	2	0	0	9	0.257	2	0	9	4	2	0	0	0	0	1	0	7	5	1.585	5.458	55.729	112.97	112.97	-1.485	0	1MMVA	32.45823389	35.08353222	32.45823389	36.51551313	34.36754177	29.11694511	36.27684964	27.92362769	35.79952267	28.87828162	42.00477327	29.11694511
3AR_1QW4A	3AR.sdf	217.34	19.08	36.07	20.4	0.53	1	36	15	35	14	2	0	0	9	0.257	2	0	9	4	2	0	0	0	0	1	0	7	5	1.585	5.458	55.729	112.97	112.97	-1.485	0	1QW4A	30.31026253	36.75417661	32.93556086	35.56085919	36.27684964	28.16229117	36.9928401	28.87828162	34.12887828	27.92362769	43.91408115	28.16229117
3AT_1FA0A	3AT.sdf	491.22	27.94	49.55	30.86	0.61	1.08	46	30	48	32	13	0.313	3	8	0.167	3	10	10	5	12	0	0	5	0	5	0	7	16	3.807	4.532	95.556	258.9	288.33	-3.878	1	1FA0A	35.19553073	31.47113594	33.33333333	34.07821229	38.91992551	27.0018622	36.4990689	26.62942272	36.87150838	27.56052142	45.43761639	27.0018622
3AT_1Q79A	3AT.sdf	491.22	27.94	49.55	30.86	0.61	1.08	46	30	48	32	13	0.313	3	8	0.167	3	10	10	5	12	0	0	5	0	5	0	7	16	3.807	4.532	95.556	258.9	288.33	-3.878	1	1Q79A	33.85518591	30.72407045	35.42074364	31.3111546	42.66144814	26.02739726	37.76908023	25.83170254	36.39921722	24.85322896	49.11937378	26.02739726
3AT_1K90A	3AT.sdf	491.22	27.94	49.55	30.86	0.61	1.08	46	30	48	32	13	0.313	3	8	0.167	3	10	10	5	12	0	0	5	0	5	0	7	16	3.807	4.532	95.556	258.9	288.33	-3.878	1	1K90A	42.35294118	30.39215686	27.25490196	29.01960784	43.1372549	27.84313725	31.96078431	24.11764706	43.92156863	25.88235294	46.2745098	27.84313725
3B3_2CGVA	3B3.sdf	262.3	20.5	33.81	21.19	0.62	1.02	33	19	34	20	13	0.55	2	5	0.147	2	11	12	4	3	0	1	9	0	1	0	4	6	3.807	2.09	71.41	116.99	116.99	0.38	0	2CGVA	34.34343434	33.67003367	31.98653199	33.33333333	37.71043771	28.95622896	35.35353535	25.25252525	39.39393939	25.25252525	45.79124579	28.95622896
3BC_2FM2A	3BC.sdf	725	63	108.32	66.71	0.58	1	108	52	111	55	13	0.109	4	16	0.144	7	6	38	6	8	0	1	6	0	0	0	4	14	3.807	1.306	191.858	183.32	183.32	2.565	1	2FM2A	21	50	29	50	29.5	20.5	31.5	43	25.5	40.5	39	20.5
3BI_3BI1A	3BI.sdf	618.61	45.61	76.34	47.95	0.62	1.03	74	43	76	45	22	0.378	3	15	0.197	5	17	25	8	9	0	1	12	0	4	0	9	17	4.524	5.52	150.39	285.14	294.95	-1.199	1	3BI1A	30.60648801	40.62059238	28.77291961	38.36389281	33.99153738	27.64456982	34.27362482	33.00423131	32.72214386	31.59379408	40.76163611	27.64456982
3BP_1WTGH	3BP.sdf	592.79	48.58	78.58	51.38	0.62	1.01	78	42	80	44	24	0.409	3	15	0.188	6	18	30	6	5	0	3	18	1	0	0	8	11	4.644	4.56	160.567	197.33	205.71	1.767	1	1WTGH	25.19685039	39.37007874	35.43307087	41.33858268	36.22047244	22.44094488	38.18897638	33.07086614	28.74015748	32.28346457	45.27559055	22.44094488
3BT_1D1YA	3BT.sdf	282.48	22.34	35.75	24.65	0.62	0.99	36	18	36	18	8	0.333	1	8	0.222	2	6	12	4	0	0	1	6	0	0	0	6	4	3.17	4.004	82.1	99.74	150.34	2.764	0	1D1YA	28.6036036	42.11711712	29.27927928	43.01801802	34.00900901	22.97297297	32.20720721	36.26126126	31.53153153	31.53153153	45.4954955	22.97297297
3BZ_2QVZX	3BZ.sdf	156.57	10.52	15.63	11.05	0.7	1.04	15	10	15	10	7	0.6	1	1	0.067	1	6	7	0	2	1	1	6	0	1	0	1	2	3	-0.065	37.621	37.3	37.3	2.099	0	2QVZX	26.98412698	41.46825397	31.54761905	42.06349206	38.0952381	19.84126984	33.53174603	36.9047619	29.56349206	35.91269841	44.24603175	19.84126984
3C3_2CGWA	3C3.sdf	281.33	20.76	36.22	21.24	0.59	1.03	35	20	37	22	7	0.227	3	4	0.108	2	5	9	9	2	0	0	2	0	0	0	8	10	3	6.085	69.06	172.19	172.19	-2.564	1	2CGWA	34.34343434	33.67003367	31.98653199	33.33333333	37.71043771	28.95622896	35.35353535	25.25252525	39.39393939	25.25252525	45.79124579	28.95622896
3C4_2H6BA	3C4.sdf	186.6	12.63	19.84	13.27	0.66	1.04	19	12	19	12	7	0.5	1	2	0.105	1	6	8	0	3	1	1	6	0	1	1	2	3	3	0.671	43.865	57.53	57.53	1.866	0	2H6BA	30.8	36.4	32.8	35.2	37.2	27.6	38.4	28.8	32.8	30.4	42	27.6
3CA_2B77A	3CA.sdf	283.11	18.93	27.05	19.89	0.73	1.04	26	18	27	19	13	0.632	2	2	0.074	1	12	13	0	3	2	2	12	0	1	1	2	3	3.807	0.429	69.256	57.53	57.53	4.014	0	2B77A	25.19685039	48.81889764	25.98425197	46.45669291	30.70866142	22.83464567	29.92125984	41.73228346	28.34645669	39.37007874	37.79527559	22.83464567
3CB_1WSSH	3CB.sdf	587.78	47.08	79.01	49.84	0.6	1.01	78	41	79	42	19	0.286	2	16	0.203	7	12	27	7	6	0	2	12	0	1	0	10	13	4.322	6.417	153.211	241.41	249.79	0.854	1	1WSSH	25.19685039	39.37007874	35.43307087	41.33858268	36.22047244	22.44094488	38.18897638	33.07086614	28.74015748	32.28346457	45.27559055	22.44094488
3CC_2QO8A	3CC.sdf	338.52	28.78	48.87	31.16	0.59	1	49	23	50	24	9	0.25	2	7	0.14	3	6	17	2	3	0	1	6	0	0	0	3	5	3.322	1.032	92.657	89.26	97.64	3.164	0	2QO8A	32.43243243	39.38223938	28.18532819	39.38223938	33.2046332	27.41312741	31.27413127	31.66023166	37.06563707	32.43243243	40.15444015	27.41312741
3CM_2HZAB	3CM.sdf	466.59	37.99	71.39	40.47	0.54	1.02	70	32	72	34	0	0	3	9	0.125	0	0	21	0	11	0	0	0	0	7	0	7	11	0	4.124	108.112	178.53	178.53	-0.818	1	2HZAB	35.8778626	36.64122137	27.48091603	37.40458015	39.69465649	22.90076336	29.77099237	25.19083969	45.03816794	35.11450382	41.98473282	22.90076336
3CP_6REQB	3CP.sdf	853.72	56.26	100.39	61.38	0.59	1.05	96	54	98	56	16	0.179	3	23	0.235	6	10	25	7	18	0	0	5	0	7	0	11	24	4.087	6.991	184.205	383.86	438.59	-4.419	1	6REQB	31.711146	40.03139717	28.25745683	45.05494505	33.28100471	21.66405024	29.98430141	37.04866562	32.96703297	39.71742543	38.61852433	21.66405024
3CP_6REQA	3CP.sdf	853.72	56.26	100.39	61.38	0.59	1.05	96	54	98	56	16	0.179	3	23	0.235	6	10	25	7	18	0	0	5	0	7	0	11	24	4.087	6.991	184.205	383.86	438.59	-4.419	1	6REQA	31.36176066	39.75240715	28.88583219	41.81568088	34.80055021	23.38376891	31.91196699	35.07565337	33.01237964	36.31361761	40.30261348	23.38376891
3CY_1RHUA	3CY.sdf	638.76	49.64	80.68	52.18	0.63	1.02	79	45	82	48	19	0.25	4	14	0.171	7	12	31	4	9	0	2	12	0	2	0	5	13	4.322	2.132	161.543	199.28	224.58	1.038	1	1RHUA	37.41496599	31.29251701	31.29251701	38.0952381	35.37414966	26.53061224	33.33333333	27.21088435	39.45578231	32.65306122	40.81632653	26.53061224
3CY_1RHUB	3CY.sdf	638.76	49.64	80.68	52.18	0.63	1.02	79	45	82	48	19	0.25	4	14	0.171	7	12	31	4	9	0	2	12	0	2	0	5	13	4.322	2.132	161.543	199.28	224.58	1.038	1	1RHUB	27.45098039	39.21568627	33.33333333	38.23529412	26.47058824	35.29411765	40.19607843	28.43137255	31.37254902	32.35294118	32.35294118	35.29411765
3D1_1S2GA	3D1.sdf	251.28	18.9	32.03	19.44	0.61	1.03	31	18	33	20	10	0.5	3	2	0.061	0	10	10	5	3	0	0	5	0	2	0	4	7	3.459	2.214	61.717	119.31	119.31	-1.254	0	1S2GA	32.33532934	37.7245509	29.94011976	40.71856287	31.73652695	27.54491018	34.13173653	31.73652695	34.13173653	32.93413174	39.52095808	27.54491018
3D3_2CGXA	3D3.sdf	224.28	15.16	23.9	15.9	0.66	1.04	23	15	24	16	11	0.625	2	3	0.125	1	10	7	6	1	0	0	5	1	0	0	5	6	3.585	3.459	55.626	123.57	148.87	-0.294	0	2CGXA	34.34343434	33.67003367	31.98653199	33.33333333	37.71043771	28.95622896	35.35353535	25.25252525	39.39393939	25.25252525	45.79124579	28.95622896
3DD_2H5LA	3DD.sdf	252.26	18.41	31.25	18.89	0.61	1.04	30	18	31	19	11	0.526	2	4	0.129	1	10	10	4	4	0	0	6	0	3	0	5	7	3.585	3.135	60.882	134.49	134.49	-1.159	0	2H5LA	29.93039443	36.19489559	33.87470998	38.05104408	37.58700696	24.36194896	36.65893271	30.16241299	33.17865429	32.25058005	43.387471	24.36194896
3DE_1Y2CA	3DE.sdf	245.33	21.49	34.99	22.63	0.61	1	35	18	36	19	12	0.579	2	4	0.111	1	11	14	2	2	0	1	9	0	0	0	1	2	3.7	-0.28	70.928	45.37	45.37	2.585	0	1Y2CA	32.3782235	33.81088825	33.81088825	33.5243553	40.97421203	25.50143266	36.10315186	24.92836676	38.96848138	29.51289398	44.98567335	25.50143266
3DG_1V45E	3DG.sdf	267.28	19.41	33.35	19.89	0.61	1.04	32	19	34	21	7	0.238	3	2	0.059	2	5	10	5	4	0	0	3	0	2	0	5	8	3	3.099	61.012	139.28	139.28	-1.838	0	1V45E	29.16666667	38.19444444	32.63888889	38.19444444	35.76388889	26.04166667	35.76388889	32.29166667	31.94444444	31.59722222	42.36111111	26.04166667
3DP_2FIMA	3DP.sdf	279.5	24.99	46.53	27.68	0.53	0.99	47	18	46	17	2	0	0	11	0.239	2	0	13	1	3	0	0	0	0	0	0	0	3	1.585	-0.709	72.299	57.2	65.58	0.883	0	2FIMA	33.69565217	36.95652174	29.34782609	36.5942029	35.14492754	28.26086957	32.97101449	30.07246377	36.95652174	30.43478261	41.30434783	28.26086957
3DR_1Q9XA	3DR.sdf	198.13	12.54	24.24	13.98	0.55	1.05	23	12	23	12	1	0	1	3	0.13	1	0	5	0	6	0	0	0	0	3	0	3	6	1	1.797	38.976	96.22	106.03	-1.9	0	1Q9XA	35.21594684	33.88704319	30.89700997	33.66555925	36.65559247	29.67884828	36.76633444	26.46733112	36.76633444	28.01771872	42.303433	29.67884828
3EA_2ATHA	3EA.sdf	476.49	36.05	58.98	37.23	0.63	1.03	57	34	60	37	21	0.541	4	10	0.167	1	20	24	2	5	3	2	15	0	1	0	1	9	4.459	-0.304	117.771	86.72	86.72	6.1	0	2ATHA	34.31734317	29.5202952	36.16236162	31.36531365	42.80442804	25.8302583	39.11439114	24.35424354	36.53136531	27.30627306	46.86346863	25.8302583
3FC_1YT7A	3FC.sdf	583.63	43.85	75.59	45.44	0.6	1.04	73	41	75	43	15	0.256	3	13	0.173	4	11	26	5	7	3	1	8	0	0	0	2	15	4	0.258	137.915	152.96	152.96	4.438	1	1YT7A	33.95348837	40	26.04651163	40.93023256	33.95348837	25.11627907	32.09302326	33.02325581	34.88372093	33.48837209	41.39534884	25.11627907
3FP_1V1KA	3FP.sdf	465.5	35.01	57.93	36.06	0.63	1.03	56	33	58	35	18	0.514	3	9	0.155	0	18	22	5	2	4	2	16	0	1	0	3	11	4.248	0.922	116.989	82.54	82.54	4.989	0	1V1KA	29.19463087	35.23489933	35.5704698	34.89932886	37.58389262	27.51677852	38.9261745	28.52348993	32.55033557	27.51677852	44.96644295	27.51677852
3GA_1YYY1	3GA.sdf	214.31	18.18	33.25	19.26	0.55	1.01	33	15	33	15	2	0	1	4	0.121	2	0	9	4	2	0	0	0	0	1	0	6	6	1.585	4.368	56.218	116.43	116.43	-0.207	0	1YYY1	23.31838565	46.6367713	30.04484305	48.87892377	34.08071749	17.04035874	34.52914798	40.80717489	24.66367713	39.9103139	43.04932735	17.04035874
3GC_2BU3A	3GC.sdf	250.31	17.22	31.22	18.5	0.57	1.04	30	16	29	15	3	0	0	7	0.241	3	0	8	2	5	0	0	0	0	2	0	5	7	2	4.356	56.406	129.72	168.52	-1.19	0	2BU3A	33.60323887	38.05668016	28.34008097	34.41295547	38.46153846	27.12550607	31.98380567	28.74493927	39.27125506	30.36437247	42.51012146	27.12550607
3GC_1M0WA	3GC.sdf	250.31	17.22	31.22	18.5	0.57	1.04	30	16	29	15	3	0	0	7	0.241	3	0	8	2	5	0	0	0	0	2	0	5	7	2	4.356	56.406	129.72	168.52	-1.19	0	1M0WA	36.25254582	34.41955193	29.32790224	35.23421589	40.32586558	24.43991853	34.41955193	28.51323829	37.06720978	30.34623218	45.21384929	24.43991853
3GP_1GOYA	3GP.sdf	363.26	22.93	40.52	24.15	0.6	1.07	38	24	40	26	8	0.192	3	4	0.1	3	5	10	5	8	0	0	3	0	4	0	7	12	3.17	4.78	73.251	206.04	215.85	-3.221	1	1GOYA	29.31034483	44.82758621	25.86206897	45.68965517	26.72413793	27.5862069	31.89655172	37.93103448	30.17241379	42.24137931	30.17241379	27.5862069
3GP_2SARA	3GP.sdf	363.26	22.93	40.52	24.15	0.6	1.07	38	24	40	26	8	0.192	3	4	0.1	3	5	10	5	8	0	0	3	0	4	0	7	12	3.17	4.78	73.251	206.04	215.85	-3.221	1	2SARA	25	51.04166667	23.95833333	51.04166667	30.20833333	18.75	32.29166667	40.625	27.08333333	41.66666667	39.58333333	18.75
3GP_1LOVA	3GP.sdf	363.26	22.93	40.52	24.15	0.6	1.07	38	24	40	26	8	0.192	3	4	0.1	3	5	10	5	8	0	0	3	0	4	0	7	12	3.17	4.78	73.251	206.04	215.85	-3.221	1	1LOVA	24.03846154	54.80769231	21.15384615	52.88461538	27.88461538	19.23076923	29.80769231	43.26923077	26.92307692	45.19230769	35.57692308	19.23076923
3GP_1RMSA	3GP.sdf	363.26	22.93	40.52	24.15	0.6	1.07	38	24	40	26	8	0.192	3	4	0.1	3	5	10	5	8	0	0	3	0	4	0	7	12	3.17	4.78	73.251	206.04	215.85	-3.221	1	1RMSA	22.85714286	56.19047619	20.95238095	58.0952381	19.04761905	22.85714286	32.38095238	41.9047619	25.71428571	50.47619048	26.66666667	22.85714286
3GP_1XZ8B	3GP.sdf	363.26	22.93	40.52	24.15	0.6	1.07	38	24	40	26	8	0.192	3	4	0.1	3	5	10	5	8	0	0	3	0	4	0	7	12	3.17	4.78	73.251	206.04	215.85	-3.221	1	1XZ8B	35.19553073	29.60893855	35.19553073	35.19553073	43.57541899	21.22905028	36.31284916	26.25698324	37.4301676	30.72625698	48.04469274	21.22905028
3HA_1U1WA	3HA.sdf	153.15	11.32	18.73	11.65	0.63	1.04	18	11	18	11	7	0.545	1	1	0.056	1	6	7	1	3	0	1	6	0	1	1	4	4	3	2.675	39.211	83.55	83.55	0.42	0	1U1WA	23.82550336	45.63758389	30.53691275	42.95302013	33.55704698	23.48993289	31.87919463	38.25503356	29.86577181	36.24161074	40.26845638	23.48993289
3HB_3PCBA	3HB.sdf	138.13	10.33	16.63	10.65	0.65	1.04	16	10	16	10	7	0.6	1	1	0.063	1	6	7	0	3	0	1	6	0	1	1	2	3	3	0.743	34.511	57.53	57.53	1.167	0	3PCBA	32.5	39	28.5	39.5	39	21.5	31.5	32.5	36	32.5	46	21.5
3HB_2DKHA	3HB.sdf	138.13	10.33	16.63	10.65	0.65	1.04	16	10	16	10	7	0.6	1	1	0.063	1	6	7	0	3	0	1	6	0	1	1	2	3	3	0.743	34.511	57.53	57.53	1.167	0	2DKHA	30.51643192	38.81064163	30.67292645	41.78403756	34.58528951	23.63067293	33.33333333	33.02034429	33.64632238	33.64632238	42.72300469	23.63067293
3HB_3PCBM	3HB.sdf	138.13	10.33	16.63	10.65	0.65	1.04	16	10	16	10	7	0.6	1	1	0.063	1	6	7	0	3	0	1	6	0	1	1	2	3	3	0.743	34.511	57.53	57.53	1.167	0	3PCBM	30.67226891	40.75630252	28.57142857	41.59663866	32.77310924	25.6302521	32.35294118	33.61344538	34.03361345	30.67226891	43.69747899	25.6302521
3HC_1F12A	3HC.sdf	853.72	56.26	100.39	61.38	0.59	1.05	96	54	98	56	16	0.179	3	22	0.224	6	10	25	7	18	0	0	5	0	7	0	11	24	4.087	6.991	184.155	383.86	438.59	-4.706	1	1F12A	29.35483871	40.96774194	29.67741935	40.32258065	33.87096774	25.80645161	31.61290323	34.51612903	33.87096774	35.80645161	38.38709677	25.80645161
3HG_2CW6A	3HG.sdf	148.13	9.95	19.17	10.32	0.55	1.07	18	10	17	9	2	0	0	4	0.235	2	0	5	0	5	0	0	0	0	3	0	3	5	1.585	1.882	29.5	94.83	94.83	-0.921	0	2CW6A	25.83892617	40.26845638	33.89261745	41.94630872	38.59060403	19.46308725	36.57718121	36.24161074	27.18120805	34.89932886	45.63758389	19.46308725
3HP_3PCEM	3HP.sdf	152.16	11.93	19.52	12.41	0.63	1.03	19	11	19	11	7	0.545	1	2	0.105	1	6	8	0	3	0	1	6	0	1	1	2	3	3	0.66	39.06	57.53	57.53	1.202	0	3PCEM	30.67226891	40.75630252	28.57142857	41.59663866	32.77310924	25.6302521	32.35294118	33.61344538	34.03361345	30.67226891	43.69747899	25.6302521
3HP_3PCEC	3HP.sdf	152.16	11.93	19.52	12.41	0.63	1.03	19	11	19	11	7	0.545	1	2	0.105	1	6	8	0	3	0	1	6	0	1	1	2	3	3	0.66	39.06	57.53	57.53	1.202	0	3PCEC	32.5	39	28.5	39.5	39	21.5	31.5	32.5	36	32.5	46	21.5
3HX_2HX2A	3HX.sdf	263.36	20.68	39.88	21.73	0.53	1.02	39	18	38	17	3	0	0	11	0.289	3	0	8	7	3	0	0	0	0	1	0	8	9	2	6.317	66.153	169.24	169.24	-1.511	0	2HX2A	29.32692308	39.66346154	31.00961538	40.86538462	35.57692308	23.55769231	34.13461538	33.89423077	31.97115385	30.76923077	45.67307692	23.55769231
3HX_2HX3A	3HX.sdf	263.36	20.68	39.88	21.73	0.53	1.02	39	18	38	17	3	0	0	11	0.289	3	0	8	7	3	0	0	0	0	1	0	8	9	2	6.317	66.153	169.24	169.24	-1.511	0	2HX3A	32.22748815	35.30805687	32.46445498	36.96682464	34.12322275	28.90995261	36.25592417	28.19905213	35.5450237	28.90995261	42.18009479	28.90995261
3IB_2GJ6A	3IB.sdf	203.26	17.6	28.06	18.48	0.63	1	28	15	29	16	11	0.625	2	4	0.138	1	10	12	1	2	0	1	8	0	1	0	2	2	3.585	0.431	57.654	53.09	53.09	2.675	0	2GJ6A	33.45454545	43.27272727	23.27272727	41.45454545	28.36363636	30.18181818	28.36363636	33.45454545	38.18181818	36	33.81818182	30.18181818
3IB_2AY6A	3IB.sdf	203.26	17.6	28.06	18.48	0.63	1	28	15	29	16	11	0.625	2	4	0.138	1	10	12	1	2	0	1	8	0	1	0	2	2	3.585	0.431	57.654	53.09	53.09	2.675	0	2AY6A	28.68020305	40.35532995	30.96446701	43.14720812	34.26395939	22.58883249	32.99492386	36.54822335	30.45685279	37.56345178	39.84771574	22.58883249
3IB_2GJ6D	3IB.sdf	203.26	17.6	28.06	18.48	0.63	1	28	15	29	16	11	0.625	2	4	0.138	1	10	12	1	2	0	1	8	0	1	0	2	2	3.585	0.431	57.654	53.09	53.09	2.675	0	2GJ6D	32.5	41	26.5	48.5	30.5	21	30.5	37	32.5	42	37	21
3ID_1OYOA	3ID.sdf	149.16	11.81	18.41	12.2	0.66	1.02	18	11	19	12	10	0.833	2	0	0	0	10	8	1	2	0	1	8	0	0	2	3	2	3.459	1.574	40.533	56.25	56.25	1.589	0	1OYOA	22.22222222	55.55555556	22.22222222	54.48028674	26.16487455	19.35483871	28.31541219	48.02867384	23.65591398	49.46236559	31.1827957	19.35483871
3ID_1F9BA	3ID.sdf	149.16	11.81	18.41	12.2	0.66	1.02	18	11	19	12	10	0.833	2	0	0	0	10	8	1	2	0	1	8	0	0	2	3	2	3.459	1.574	40.533	56.25	56.25	1.589	0	1F9BA	32.51798561	38.70503597	28.77697842	44.17266187	33.52517986	22.30215827	31.65467626	34.38848921	33.95683453	34.10071942	43.5971223	22.30215827
3IG_2G1RA	3IG.sdf	398.52	33.48	55.43	35.01	0.61	1.01	55	29	57	31	14	0.387	3	5	0.088	2	12	20	6	3	0	1	10	0	0	0	5	9	3.907	2.494	111.22	136.46	136.46	1.07	0	2G1RA	24.32432432	43.54354354	32.13213213	43.54354354	33.03303303	23.42342342	37.23723724	36.63663664	26.12612613	37.83783784	38.73873874	23.42342342
3IH_2HOBA	3IH.sdf	680.89	57.61	97.78	60.66	0.59	1.01	97	49	99	51	18	0.216	3	18	0.182	7	11	35	6	8	0	1	9	0	0	0	5	14	4.248	2.046	180.937	197.83	197.83	2.774	1	2HOBA	26.79738562	38.23529412	34.96732026	41.50326797	35.29411765	23.20261438	38.5620915	32.02614379	29.41176471	33.33333333	43.46405229	23.20261438
3IL_2A7PA	3IL.sdf	205.23	16.52	26.5	17.18	0.64	1.02	26	15	27	16	11	0.625	2	3	0.111	1	10	11	1	3	0	1	8	0	2	0	3	3	3.585	1.313	54.62	73.32	73.32	1.538	0	2A7PA	31.05263158	37.10526316	31.84210526	39.21052632	36.05263158	24.73684211	34.21052632	31.05263158	34.73684211	34.47368421	40.78947368	24.73684211
3IN_1C6XA	3IN.sdf	727.45	62.56	105.98	66.45	0.59	1	106	51	110	55	15	0.218	5	12	0.109	3	12	37	8	5	1	1	10	0	2	0	4	13	4	1.322	198.619	154.47	154.47	2.918	1	1C6XA	27.27272727	33.33333333	39.39393939	38.38383838	44.44444444	17.17171717	40.4040404	31.31313131	28.28282828	29.29292929	53.53535354	17.17171717
3IN_2BPYA	3IN.sdf	727.45	62.56	105.98	66.45	0.59	1	106	51	110	55	15	0.218	5	12	0.109	3	12	37	8	5	1	1	10	0	2	0	4	13	4	1.322	198.619	154.47	154.47	2.918	1	2BPYA	27.27272727	33.33333333	39.39393939	37.37373737	44.44444444	18.18181818	40.4040404	31.31313131	28.28282828	29.29292929	52.52525253	18.18181818
3IO_1XESA	3IO.sdf	203.21	15.92	24.62	16.41	0.66	1.03	24	15	25	16	12	0.625	2	3	0.12	2	10	11	1	3	0	1	8	0	1	0	2	3	3.7	0.496	53.798	70.16	70.16	1.499	0	1XESA	27.60290557	39.7094431	32.68765133	41.40435835	35.35108959	23.24455206	33.89830508	34.86682809	31.23486683	34.38256659	42.37288136	23.24455206
3IP_1W7HA	3IP.sdf	200.26	17.49	26.95	18.27	0.65	1	27	15	28	16	12	0.75	2	3	0.107	0	12	12	2	1	0	1	11	0	0	0	2	3	3.7	0.431	59.991	48.14	48.14	2.039	0	1W7HA	32.5	34.16666667	33.33333333	35.27777778	38.61111111	26.11111111	37.5	26.66666667	35.83333333	29.44444444	44.44444444	26.11111111
3LG_2G26B	3LG.sdf	573.7	48.13	77.73	50.38	0.63	1.01	77	42	81	46	24	0.478	5	14	0.173	2	22	32	3	7	0	3	20	0	1	0	2	9	4.644	0.125	156.241	111.49	111.49	3.97	0	2G26B	24.32432432	43.54354354	32.13213213	43.54354354	33.03303303	23.42342342	37.23723724	36.63663664	26.12612613	37.83783784	38.73873874	23.42342342
3LP_2P6GC	3LP.sdf	340.56	33.47	55.78	35.89	0.59	0.98	57	25	60	28	10	0.357	4	5	0.083	0	10	22	2	1	0	1	8	0	1	0	2	2	3.459	0.154	104.091	37.19	37.19	5.149	0	2P6GC	38.24175824	29.01098901	32.74725275	33.40659341	37.14285714	29.45054945	36.26373626	23.95604396	39.78021978	27.25274725	43.2967033	29.45054945
3MA_3MAGA	3MA.sdf	150.19	11.87	19.33	12.17	0.62	1.02	19	11	20	12	10	0.833	2	0	0	0	10	6	5	0	0	0	5	0	0	0	3	3	3.459	1.749	42.328	71.47	71.47	-0.479	0	3MAGA	31.9218241	33.5504886	34.5276873	30.61889251	38.43648208	30.94462541	40.71661238	24.42996743	34.8534202	24.75570033	44.29967427	30.94462541
3MB_3PAXA	3MB.sdf	151.18	12.41	20.29	12.96	0.62	1.01	20	11	20	11	7	0.545	1	2	0.1	1	6	8	1	2	0	1	6	0	0	0	2	3	3	0.66	41.102	52.32	52.32	0.816	0	3PAXA	33.24099723	36.01108033	30.74792244	35.73407202	39.33518006	24.93074792	35.45706371	29.08587258	35.45706371	31.02493075	44.04432133	24.93074792
3MD_1I9CB	3MD.sdf	147.15	10.43	19.95	10.87	0.55	1.05	19	10	18	9	2	0	0	3	0.167	2	0	5	1	4	0	0	0	0	2	0	4	5	1.585	2.934	31.182	100.62	100.62	-0.783	0	1I9CB	34.36853002	35.19668737	30.43478261	36.4389234	38.92339545	24.63768116	33.54037267	30.64182195	35.81780538	30.64182195	44.72049689	24.63768116
3MD_1KKRA	3MD.sdf	147.15	10.43	19.95	10.87	0.55	1.05	19	10	18	9	2	0	0	3	0.167	2	0	5	1	4	0	0	0	0	2	0	4	5	1.585	2.934	31.182	100.62	100.62	-0.783	0	1KKRA	30.27295285	37.71712159	32.00992556	41.68734491	37.46898263	20.84367246	35.48387097	31.51364764	33.00248139	34.49131514	44.66501241	20.84367246
3MF_1XYCA	3MF.sdf	194.21	14.26	28.15	15.06	0.53	1.04	27	13	26	12	1	0	0	6	0.231	1	0	7	0	6	0	0	0	0	4	0	4	6	1	2.566	42.538	107.22	107.22	-2.285	0	1XYCA	32.64248705	39.89637306	27.4611399	44.30051813	30.56994819	25.12953368	29.79274611	34.97409326	35.23316062	38.86010363	36.01036269	25.12953368
3MN_2F0YB	3MN.sdf	463.58	39.97	60	41.55	0.67	1	60	35	64	39	25	0.564	5	7	0.109	2	22	28	5	2	0	3	19	0	0	0	0	6	4.7	-0.794	133.517	82.23	82.23	3.457	0	2F0YB	26.31578947	41.18993135	32.49427918	40.73226545	35.92677346	23.3409611	37.07093822	32.95194508	29.9771167	30.66361556	45.99542334	23.3409611
3NA_1Z3NA	3NA.sdf	376.38	26.02	38.77	26.95	0.7	1.05	37	26	40	29	21	0.69	4	4	0.1	1	20	18	2	2	3	2	15	0	1	0	1	6	4.459	-0.256	91.196	55.12	83.36	4.659	0	1Z3NA	31.97492163	34.48275862	33.54231975	34.79623824	40.12539185	25.07836991	36.99059561	27.89968652	35.10971787	26.3322884	48.58934169	25.07836991
3NH_1NPAA	3NH.sdf	629.82	54.52	89.27	57.43	0.61	1	89	46	94	51	20	0.353	6	13	0.138	2	18	36	3	7	0	3	18	0	2	0	6	10	4.392	2.769	171.921	152.37	152.37	3.225	1	1NPAA	27.27272727	33.33333333	39.39393939	37.37373737	44.44444444	18.18181818	40.4040404	31.31313131	28.28282828	29.29292929	52.52525253	18.18181818
3NT_2BMRA	3NT.sdf	137.15	10.81	17.41	11.2	0.64	1.02	17	10	17	10	8	0.6	1	1	0.059	2	6	7	1	2	0	1	6	0	0	0	0	2	3.17	-0.672	38.424	45.82	45.82	2.211	0	2BMRA	29.75391499	41.8344519	28.41163311	40.71588367	31.54362416	27.74049217	33.10961969	34.45190157	32.43847875	35.79418345	36.46532438	27.74049217
3NT_2HMOA	3NT.sdf	137.15	10.81	17.41	11.2	0.64	1.02	17	10	17	10	8	0.6	1	1	0.059	2	6	7	1	2	0	1	6	0	0	0	0	2	3.17	-0.672	38.424	45.82	45.82	2.211	0	2HMOA	29.17594655	41.87082405	28.9532294	41.42538976	32.51670379	26.05790646	32.96213808	34.52115813	32.51670379	36.30289532	37.63919822	26.05790646
3OD_2H59B	3OD.sdf	601.41	37.99	68.09	40.58	0.59	1.06	64	39	67	42	13	0.238	4	11	0.164	3	10	17	5	15	0	0	5	0	6	0	8	19	3.807	4.941	121.114	297.59	317.21	-4.498	1	2H59B	31.70731707	32.92682927	35.36585366	34.95934959	41.46341463	23.57723577	39.02439024	28.04878049	32.92682927	28.45528455	47.96747967	23.57723577
3P4_2CHMA	3P4.sdf	437.58	37.37	61.25	39.15	0.61	1	61	32	64	35	15	0.314	4	9	0.141	4	11	23	6	3	0	0	8	0	1	0	3	7	4	0.884	123.828	111.01	111.01	2.914	0	2CHMA	35.88957055	28.52760736	35.58282209	31.59509202	43.55828221	24.84662577	37.42331288	23.6196319	38.95705521	26.3803681	48.77300614	24.84662577
3PC_1P6DA	3PC.sdf	451.61	39.01	71.92	42.86	0.54	1	72	30	71	29	3	0	0	20	0.282	3	0	21	1	7	0	0	0	0	0	0	0	7	2	-0.693	112.837	101.96	111.77	1.378	0	1P6DA	36.32653061	39.18367347	24.48979592	36.32653061	31.83673469	31.83673469	31.83673469	28.97959184	39.18367347	33.46938776	34.69387755	31.83673469
3PE_1P84C	3PE.sdf	748.21	71.48	130.92	78.54	0.54	0.98	133	51	132	50	3	0	0	43	0.326	3	0	41	1	8	0	0	0	0	0	0	3	8	2	0.609	205.559	138.83	148.64	11.801	0	1P84C	14.80519481	37.66233766	47.53246753	31.94805195	38.96103896	29.09090909	52.98701299	28.83116883	18.18181818	25.97402597	44.93506494	29.09090909
3PE_1P84G	3PE.sdf	748.21	71.48	130.92	78.54	0.54	0.98	133	51	132	50	3	0	0	43	0.326	3	0	41	1	8	0	0	0	0	0	0	3	8	2	0.609	205.559	138.83	148.64	11.801	0	1P84G	36	33.6	30.4	32.8	43.2	24	35.2	26.4	38.4	26.4	49.6	24
3PE_1P84H	3PE.sdf	748.21	71.48	130.92	78.54	0.54	0.98	133	51	132	50	3	0	0	43	0.326	3	0	41	1	8	0	0	0	0	0	0	3	8	2	0.609	205.559	138.83	148.64	11.801	0	1P84H	27.95698925	43.01075269	29.03225806	32.25806452	31.1827957	36.55913978	37.6344086	32.25806452	30.10752688	25.80645161	37.6344086	36.55913978
3PG_13PKA	3PG.sdf	186.07	9.86	19.8	10.91	0.55	1.1	18	11	17	10	2	0	0	4	0.235	2	0	3	0	7	0	0	0	0	4	0	4	7	1.585	3.026	31.6	124.29	134.1	-2.01	0	13PKA	29.63855422	39.75903614	30.60240964	41.68674699	33.4939759	24.81927711	33.25301205	35.18072289	31.56626506	35.42168675	39.75903614	24.81927711
3PG_1QHFA	3PG.sdf	186.07	9.86	19.8	10.91	0.55	1.1	18	11	17	10	2	0	0	4	0.235	2	0	3	0	7	0	0	0	0	4	0	4	7	1.585	3.026	31.6	124.29	134.1	-2.01	0	1QHFA	35	37.08333333	27.91666667	38.33333333	37.08333333	24.58333333	31.66666667	31.66666667	36.66666667	31.66666667	43.75	24.58333333
3PG_1KF0A	3PG.sdf	186.07	9.86	19.8	10.91	0.55	1.1	18	11	17	10	2	0	0	4	0.235	2	0	3	0	7	0	0	0	0	4	0	4	7	1.585	3.026	31.6	124.29	134.1	-2.01	0	1KF0A	31.49038462	36.05769231	32.45192308	40.86538462	35.81730769	23.31730769	33.41346154	33.65384615	32.93269231	35.09615385	41.58653846	23.31730769
3PG_1M7OA	3PG.sdf	186.07	9.86	19.8	10.91	0.55	1.1	18	11	17	10	2	0	0	4	0.235	2	0	3	0	7	0	0	0	0	4	0	4	7	1.585	3.026	31.6	124.29	134.1	-2.01	0	1M7OA	37.09677419	30.24193548	32.66129032	32.66129032	43.5483871	23.79032258	35.48387097	25.40322581	39.11290323	29.43548387	46.77419355	23.79032258
3PG_2JDDA	3PG.sdf	186.07	9.86	19.8	10.91	0.55	1.1	18	11	17	10	2	0	0	4	0.235	2	0	3	0	7	0	0	0	0	4	0	4	7	1.585	3.026	31.6	124.29	134.1	-2.01	0	2JDDA	32.19178082	40.4109589	27.39726027	34.93150685	35.61643836	29.45205479	32.87671233	30.82191781	36.30136986	29.45205479	41.09589041	29.45205479
3PG_1AA1B	3PG.sdf	186.07	9.86	19.8	10.91	0.55	1.1	18	11	17	10	2	0	0	4	0.235	2	0	3	0	7	0	0	0	0	4	0	4	7	1.585	3.026	31.6	124.29	134.1	-2.01	0	1AA1B	28.69198312	41.56118143	29.74683544	41.7721519	32.27848101	25.94936709	33.75527426	34.38818565	31.85654008	35.23206751	38.8185654	25.94936709
3PG_1HDIA	3PG.sdf	186.07	9.86	19.8	10.91	0.55	1.1	18	11	17	10	2	0	0	4	0.235	2	0	3	0	7	0	0	0	0	4	0	4	7	1.585	3.026	31.6	124.29	134.1	-2.01	0	1HDIA	29.05569007	39.2251816	31.71912833	44.06779661	33.89830508	22.03389831	32.68765133	37.04600484	30.26634383	38.2566586	39.7094431	22.03389831
3PG_3PGMA	3PG.sdf	186.07	9.86	19.8	10.91	0.55	1.1	18	11	17	10	2	0	0	4	0.235	2	0	3	0	7	0	0	0	0	4	0	4	7	1.585	3.026	31.6	124.29	134.1	-2.01	0	3PGMA	35.6557377	36.8852459	27.45901639	38.1147541	37.70491803	24.18032787	30.73770492	31.96721311	37.29508197	31.96721311	43.85245902	24.18032787
3PG_2CUNA	3PG.sdf	186.07	9.86	19.8	10.91	0.55	1.1	18	11	17	10	2	0	0	4	0.235	2	0	3	0	7	0	0	0	0	4	0	4	7	1.585	3.026	31.6	124.29	134.1	-2.01	0	2CUNA	33.41463415	32.92682927	33.65853659	31.70731707	39.26829268	29.02439024	37.80487805	26.58536585	35.6097561	28.53658537	42.43902439	29.02439024
3PG_1QPGA	3PG.sdf	186.07	9.86	19.8	10.91	0.55	1.1	18	11	17	10	2	0	0	4	0.235	2	0	3	0	7	0	0	0	0	4	0	4	7	1.585	3.026	31.6	124.29	134.1	-2.01	0	1QPGA	31.80722892	37.59036145	30.60240964	40.48192771	37.10843373	22.40963855	32.28915663	33.97590361	33.73493976	36.14457831	41.44578313	22.40963855
3PG_1EJJA	3PG.sdf	186.07	9.86	19.8	10.91	0.55	1.1	18	11	17	10	2	0	0	4	0.235	2	0	3	0	7	0	0	0	0	4	0	4	7	1.585	3.026	31.6	124.29	134.1	-2.01	0	1EJJA	31.89823875	38.94324853	29.15851272	38.35616438	36.2035225	25.44031311	33.46379648	30.91976517	35.61643836	32.09393346	42.46575342	25.44031311
3PG_1RUSA	3PG.sdf	186.07	9.86	19.8	10.91	0.55	1.1	18	11	17	10	2	0	0	4	0.235	2	0	3	0	7	0	0	0	0	4	0	4	7	1.585	3.026	31.6	124.29	134.1	-2.01	0	1RUSA	27.55102041	45.30612245	27.14285714	46.12244898	28.57142857	25.30612245	30.81632653	38.97959184	30.20408163	39.79591837	34.89795918	25.30612245
3PG_2HHJA	3PG.sdf	186.07	9.86	19.8	10.91	0.55	1.1	18	11	17	10	2	0	0	4	0.235	2	0	3	0	7	0	0	0	0	4	0	4	7	1.585	3.026	31.6	124.29	134.1	-2.01	0	2HHJA	37.59398496	31.20300752	31.20300752	28.57142857	44.73684211	26.69172932	34.21052632	23.30827068	42.48120301	22.93233083	50.37593985	26.69172932
3PG_1VPEA	3PG.sdf	186.07	9.86	19.8	10.91	0.55	1.1	18	11	17	10	2	0	0	4	0.235	2	0	3	0	7	0	0	0	0	4	0	4	7	1.585	3.026	31.6	124.29	134.1	-2.01	0	1VPEA	32.66331658	33.91959799	33.41708543	37.43718593	39.1959799	23.36683417	34.17085427	31.65829146	34.17085427	32.91457286	43.71859296	23.36683417
3PG_1IIHB	3PG.sdf	186.07	9.86	19.8	10.91	0.55	1.1	18	11	17	10	2	0	0	4	0.235	2	0	3	0	7	0	0	0	0	4	0	4	7	1.585	3.026	31.6	124.29	134.1	-2.01	0	1IIHB	28	40	32	40.4	38.8	20.8	34	36	30	36.4	42.8	20.8
3PH_1P84C	3PH.sdf	704.12	66.99	122.11	73.63	0.54	0.98	124	48	123	47	3	0	0	40	0.325	3	0	39	0	8	0	0	0	0	1	0	1	8	2	-0.448	194.68	122.19	132	13.226	1	1P84C	14.80519481	37.66233766	47.53246753	31.94805195	38.96103896	29.09090909	52.98701299	28.83116883	18.18181818	25.97402597	44.93506494	29.09090909
3PH_1P84D	3PH.sdf	704.12	66.99	122.11	73.63	0.54	0.98	124	48	123	47	3	0	0	40	0.325	3	0	39	0	8	0	0	0	0	1	0	1	8	2	-0.448	194.68	122.19	132	13.226	1	1P84D	29.26829268	44.30894309	26.42276423	43.49593496	29.67479675	26.82926829	31.30081301	36.17886179	32.5203252	32.92682927	40.24390244	26.82926829
3PH_1P84E	3PH.sdf	704.12	66.99	122.11	73.63	0.54	0.98	124	48	123	47	3	0	0	40	0.325	3	0	39	0	8	0	0	0	0	1	0	1	8	2	-0.448	194.68	122.19	132	13.226	1	1P84E	28.10810811	40.54054054	31.35135135	44.86486486	30.81081081	24.32432432	34.05405405	35.13513514	30.81081081	36.75675676	38.91891892	24.32432432
3PH_1Y5IC	3PH.sdf	704.12	66.99	122.11	73.63	0.54	0.98	124	48	123	47	3	0	0	40	0.325	3	0	39	0	8	0	0	0	0	1	0	1	8	2	-0.448	194.68	122.19	132	13.226	1	1Y5IC	17.41071429	37.94642857	44.64285714	33.92857143	35.26785714	30.80357143	48.21428571	30.35714286	21.42857143	29.91071429	39.28571429	30.80357143
3PH_1SIWA	3PH.sdf	704.12	66.99	122.11	73.63	0.54	0.98	124	48	123	47	3	0	0	40	0.325	3	0	39	0	8	0	0	0	0	1	0	1	8	2	-0.448	194.68	122.19	132	13.226	1	1SIWA	31.78170144	40.12841091	28.08988764	39.96789727	33.38683788	26.64526485	32.3434992	32.98555377	34.67094703	34.1894061	39.16532905	26.64526485
3PH_1P84A	3PH.sdf	704.12	66.99	122.11	73.63	0.54	0.98	124	48	123	47	3	0	0	40	0.325	3	0	39	0	8	0	0	0	0	1	0	1	8	2	-0.448	194.68	122.19	132	13.226	1	1P84A	32.71461717	36.19489559	31.09048724	37.81902552	41.53132251	20.64965197	32.94663573	32.25058005	34.80278422	34.80278422	44.54756381	20.64965197
3PH_1SIWB	3PH.sdf	704.12	66.99	122.11	73.63	0.54	0.98	124	48	123	47	3	0	0	40	0.325	3	0	39	0	8	0	0	0	0	1	0	1	8	2	-0.448	194.68	122.19	132	13.226	1	1SIWB	34.1796875	35.7421875	30.078125	39.0625	33.984375	26.953125	34.375	29.6875	35.9375	29.296875	43.75	26.953125
3PI_1ZVRA	3PI.sdf	636.43	40.73	77.93	45.15	0.55	1.05	74	39	74	39	4	0	1	18	0.243	4	0	17	0	19	0	0	0	0	9	0	9	19	2.322	5.824	124.351	305.73	335.16	-3.496	1	1ZVRA	31.62878788	36.5530303	31.81818182	33.71212121	36.93181818	29.35606061	36.36363636	28.03030303	35.60606061	27.46212121	43.18181818	29.35606061
3PL_1Y3GE	3PL.sdf	134.19	12.5	19.75	13.26	0.63	0.99	20	10	20	10	7	0.6	1	3	0.15	1	6	9	0	1	0	1	6	0	0	0	0	1	3	-0.864	41.041	17.07	17.07	1.973	0	1Y3GE	27.21518987	50.3164557	22.46835443	46.51898734	30.69620253	22.78481013	31.32911392	38.92405063	29.74683544	43.98734177	33.2278481	22.78481013
3PO_2PX8A	3PO.sdf	257.96	10.16	20.73	12.64	0.56	1.15	18	13	17	12	3	0	0	4	0.235	3	0	0	0	10	0	0	0	0	5	0	5	10	2	4.119	36.936	170.82	200.25	-3.197	0	2PX8A	32.83018868	36.60377358	30.56603774	36.22641509	35.47169811	28.30188679	33.96226415	31.69811321	34.33962264	30.56603774	41.13207547	28.30188679
3PO_1WPLA	3PO.sdf	257.96	10.16	20.73	12.64	0.56	1.15	18	13	17	12	3	0	0	4	0.235	3	0	0	0	10	0	0	0	0	5	0	5	10	2	4.119	36.936	170.82	200.25	-3.197	0	1WPLA	33.47826087	36.08695652	30.43478261	37.82608696	36.95652174	25.2173913	32.17391304	32.17391304	35.65217391	30.43478261	44.34782609	25.2173913
3PO_1F5AA	3PO.sdf	257.96	10.16	20.73	12.64	0.56	1.15	18	13	17	12	3	0	0	4	0.235	3	0	0	0	10	0	0	0	0	5	0	5	10	2	4.119	36.936	170.82	200.25	-3.197	0	1F5AA	34.12698413	31.15079365	34.72222222	32.34126984	43.25396825	24.4047619	37.1031746	26.19047619	36.70634921	25.1984127	50.3968254	24.4047619
3PO_1CULA	3PO.sdf	257.96	10.16	20.73	12.64	0.56	1.15	18	13	17	12	3	0	0	4	0.235	3	0	0	0	10	0	0	0	0	5	0	5	10	2	4.119	36.936	170.82	200.25	-3.197	0	1CULA	32.25806452	32.71889401	35.02304147	34.56221198	36.86635945	28.57142857	37.78801843	25.34562212	36.86635945	29.49308756	41.93548387	28.57142857
3PO_1CULB	3PO.sdf	257.96	10.16	20.73	12.64	0.56	1.15	18	13	17	12	3	0	0	4	0.235	3	0	0	0	10	0	0	0	0	5	0	5	10	2	4.119	36.936	170.82	200.25	-3.197	0	1CULB	31.25	36.05769231	32.69230769	37.5	38.46153846	24.03846154	37.01923077	29.32692308	33.65384615	32.21153846	43.75	24.03846154
3QC_2FMEA	3QC.sdf	324.46	29.59	47.58	31.3	0.62	0.99	48	24	50	26	13	0.462	3	1	0.02	1	12	20	2	2	0	2	12	0	0	1	1	4	3.807	-0.383	96.995	43.78	43.78	3.496	0	2FMEA	34.7826087	36.68478261	28.5326087	37.5	39.40217391	23.09782609	31.25	32.06521739	36.68478261	32.88043478	44.02173913	23.09782609
3SA_1XCWA	3SA.sdf	483.53	36.21	68.49	38.1	0.55	1.04	66	33	68	35	1	0	3	6	0.088	1	0	19	1	13	0	0	0	0	10	0	11	14	1	7.905	105.189	242.02	242.02	-5.091	1	1XCWA	31.91919192	37.37373737	30.70707071	40	32.92929293	27.07070707	34.94949495	30.90909091	34.14141414	33.13131313	39.7979798	27.07070707
3SC_2R3PA	3SC.sdf	427.34	29.84	40.87	31.44	0.75	1.02	40	28	43	31	23	0.71	4	5	0.116	0	22	19	6	0	2	1	17	0	0	0	1	5	4.585	-0.252	113.139	78.9	104.2	4.599	0	2R3PA	29.29292929	35.35353535	35.35353535	34.68013468	37.71043771	27.60942761	38.72053872	28.61952862	32.65993266	27.60942761	44.78114478	27.60942761
3SL_1VR0A	3SL.sdf	170.16	8.95	17.69	9.66	0.56	1.11	16	10	15	9	3	0	0	3	0.2	3	0	3	0	6	0	0	0	0	3	0	3	6	2	2.075	29.1	111.9	120.28	-1.624	0	1VR0A	35.9832636	33.47280335	30.54393305	35.56485356	39.74895397	24.68619247	34.72803347	26.35983264	38.91213389	32.21757322	43.09623431	24.68619247
3TC_2NOAA	3TC.sdf	229.29	16	26.9	17.07	0.62	1.03	26	15	27	16	3	0	2	2	0.074	3	0	8	3	3	0	0	0	0	1	0	3	6	2	1.508	55.18	90.37	115.67	-0.621	0	2NOAA	33.92857143	36.78571429	29.28571429	32.85714286	38.57142857	28.57142857	33.57142857	28.21428571	38.21428571	28.21428571	43.21428571	28.57142857
3TH_2GM9A	3TH.sdf	345.83	24.78	35.78	26.24	0.71	1.02	35	23	38	26	17	0.577	4	2	0.053	2	15	16	3	2	1	1	12	0	0	0	3	4	4.17	1.075	86.364	73.99	102.23	2.575	0	2GM9A	35.27272727	32.12121212	32.60606061	31.87878788	39.63636364	28.48484848	36.96969697	25.09090909	37.93939394	26.78787879	44.72727273	28.48484848
3TL_2P3BA	3TL.sdf	909.2	78.42	130.51	82.66	0.6	1	130	66	133	69	30	0.348	4	25	0.188	6	24	50	6	10	0	4	24	0	2	0	8	16	4.954	3.955	246.708	233.52	233.52	6.154	1	2P3BA	27.27272727	33.33333333	39.39393939	37.37373737	43.43434343	19.19191919	40.4040404	31.31313131	28.28282828	29.29292929	51.51515152	19.19191919
3TL_2P3CA	3TL.sdf	909.2	78.42	130.51	82.66	0.6	1	130	66	133	69	30	0.348	4	25	0.188	6	24	50	6	10	0	4	24	0	2	0	8	16	4.954	3.955	246.708	233.52	233.52	6.154	1	2P3CA	27.55102041	34.69387755	37.75510204	37.75510204	42.85714286	19.3877551	38.7755102	32.65306122	28.57142857	30.6122449	50	19.3877551
3TL_2P3DA	3TL.sdf	909.2	78.42	130.51	82.66	0.6	1	130	66	133	69	30	0.348	4	25	0.188	6	24	50	6	10	0	4	24	0	2	0	8	16	4.954	3.955	246.708	233.52	233.52	6.154	1	2P3DA	30.3030303	31.31313131	38.38383838	36.36363636	44.44444444	19.19191919	39.39393939	29.29292929	31.31313131	29.29292929	51.51515152	19.19191919
3TL_2P3AA	3TL.sdf	909.2	78.42	130.51	82.66	0.6	1	130	66	133	69	30	0.348	4	25	0.188	6	24	50	6	10	0	4	24	0	2	0	8	16	4.954	3.955	246.708	233.52	233.52	6.154	1	2P3AA	27.55102041	34.69387755	37.75510204	37.75510204	41.83673469	20.40816327	38.7755102	32.65306122	28.57142857	29.59183673	50	20.40816327
3TN_2P1TA	3TN.sdf	380.52	34.42	55.68	36.48	0.61	0.99	56	28	58	30	14	0.4	3	4	0.069	2	12	24	0	4	0	2	12	0	1	1	2	4	3.907	0.141	111.958	66.76	66.76	5.566	0	2P1TA	30	35.41666667	34.58333333	37.08333333	39.16666667	23.75	36.25	30.41666667	33.33333333	29.58333333	46.66666667	23.75
3TP_2HHAA	3TP.sdf	378.5	29.49	48.75	31.34	0.61	1.02	48	26	50	28	14	0.393	3	5	0.1	3	11	17	4	4	0	1	8	0	0	0	2	8	3.907	0.365	94.86	119.39	127.77	0.725	0	2HHAA	30.08241758	39.28571429	30.63186813	36.53846154	35.02747253	28.43406593	38.32417582	28.98351648	32.69230769	31.18131868	40.38461538	28.43406593
3UN_2H03A	3UN.sdf	488.62	37.65	66.48	40.17	0.58	1.02	65	33	65	33	11	0.182	1	15	0.231	5	6	21	2	9	0	1	6	0	1	0	3	11	3.585	0.952	120.555	157.33	165.71	2.48	0	2H03A	34.70790378	33.67697595	31.61512027	34.02061856	38.1443299	27.83505155	36.76975945	24.39862543	38.83161512	27.14776632	45.01718213	27.83505155
3YP_1ZZ3A	3YP.sdf	157.24	14.2	25.94	15.24	0.55	1	26	11	26	11	1	0	1	3	0.115	1	0	8	1	2	0	0	0	0	1	0	2	3	1	0.66	42.008	49.33	49.33	1.183	0	1ZZ3A	22.49322493	47.15447154	30.35230352	46.61246612	31.97831978	21.40921409	33.33333333	39.29539295	27.37127371	39.29539295	39.29539295	21.40921409
43A_2AYPA	43A.sdf	332.38	27.71	41.37	28.7	0.68	1.01	41	25	44	28	19	0.607	4	3	0.068	2	17	20	2	3	0	2	16	0	0	1	3	4	4.322	0.926	95.88	78.11	78.11	3.351	0	2AYPA	35.68773234	29.73977695	34.57249071	32.34200743	40.5204461	27.13754647	38.28996283	23.42007435	38.28996283	24.16356877	48.69888476	27.13754647
43P_1YC4A	43P.sdf	270.32	21.99	34.48	22.74	0.65	1.01	34	20	36	22	16	0.727	3	3	0.083	0	16	14	4	2	0	1	12	0	0	2	4	4	4.087	1.977	75.259	97.82	97.82	2.463	0	1YC4A	35.98484848	36.74242424	27.27272727	38.25757576	35.60606061	26.13636364	30.3030303	29.92424242	39.77272727	36.36363636	37.5	26.13636364
44B_1PQ9A	44B.sdf	341.2	18.29	34.11	17.99	0.61	1.14	30	22	30	22	6	0.273	1	3	0.1	0	6	11	1	1	9	1	6	0	1	0	2	11	2.807	0.572	58.978	32.26	32.26	3.941	0	1PQ9A	35.17786561	31.62055336	33.20158103	33.59683794	41.8972332	24.50592885	35.17786561	27.27272727	37.54940711	27.66798419	47.82608696	24.50592885
45P_1RS4A	45P.sdf	430.28	29.77	43.55	30.71	0.71	1.04	42	29	45	32	23	0.688	4	4	0.089	1	22	18	7	2	2	2	16	0	0	1	4	8	4.585	1.766	108.582	131.84	131.84	3.756	0	1RS4A	37.19008264	31.40495868	31.40495868	28.92561983	44.62809917	26.44628099	35.53719008	23.96694215	40.49586777	26.44628099	47.10743802	26.44628099
46D_1X1JA	46D.sdf	426.37	28.74	54.3	29.74	0.56	1.06	51	29	53	31	2	0	3	4	0.075	2	0	15	0	14	0	0	0	0	7	0	7	14	1.585	4.398	81.807	221.9	221.9	-3.607	1	1X1JA	24.73404255	49.73404255	25.53191489	49.73404255	29.5212766	20.74468085	30.98404255	43.21808511	25.79787234	46.27659574	32.9787234	20.74468085
46M_1X1IA	46M.sdf	250.23	17.28	32.8	17.97	0.56	1.06	31	17	32	18	1	0	2	1	0.031	1	0	9	0	8	0	0	0	0	4	0	4	8	1	2.293	49.451	125.68	125.68	-2.07	0	1X1IA	24.73404255	49.73404255	25.53191489	49.73404255	29.5212766	20.74468085	30.98404255	43.21808511	25.79787234	46.27659574	32.9787234	20.74468085
49A_1F8EA	49A.sdf	289.33	21.83	40.34	22.84	0.56	1.03	39	20	39	20	3	0	1	5	0.128	3	0	11	3	6	0	0	0	0	3	0	8	9	2	5.986	67.426	168.13	168.13	-3.762	0	1F8EA	30.15463918	40.97938144	28.86597938	44.84536082	31.18556701	23.96907216	33.50515464	34.53608247	31.95876289	34.53608247	41.49484536	23.96907216
4A3_2HDRA	4A3.sdf	153.15	11.32	18.73	11.65	0.63	1.04	18	11	18	11	7	0.545	1	1	0.056	1	6	7	1	3	0	1	6	0	1	1	4	4	3	2.675	39.211	83.55	83.55	0.42	0	2HDRA	28.49162011	42.73743017	28.77094972	41.06145251	36.59217877	22.34636872	32.96089385	37.15083799	29.88826816	33.79888268	43.8547486	22.34636872
4AA_1YFWA	4AA.sdf	187.59	12.02	19.06	12.51	0.67	1.06	18	12	18	12	7	0.5	1	1	0.056	1	6	7	1	3	1	1	6	0	1	1	4	4	3	2.617	44.016	83.55	83.55	1.085	0	1YFWA	31.6091954	37.35632184	31.03448276	38.50574713	32.75862069	28.73563218	34.48275862	28.16091954	37.35632184	27.01149425	44.25287356	28.73563218
4AB_1DWVA	4AB.sdf	240.31	18.98	33.68	19.75	0.58	1.02	33	17	34	18	6	0.333	2	2	0.059	0	6	9	6	2	0	0	4	0	2	0	8	8	2.807	6.363	67.458	142.34	142.34	-1.051	0	1DWVA	30.47619048	36.66666667	32.85714286	35.47619048	36.42857143	28.0952381	36.9047619	28.80952381	34.28571429	27.85714286	44.04761905	28.0952381
4AD_1X54A	4AD.sdf	462.39	30.93	54.76	32.52	0.59	1.05	52	31	54	33	13	0.303	3	9	0.167	3	10	14	7	9	0	0	5	1	3	0	10	14	3.807	7.184	97.485	262.87	272.68	-5.074	1	1X54A	34.33179724	32.71889401	32.94930876	32.71889401	38.01843318	29.26267281	37.09677419	26.49769585	36.40552995	27.18894009	43.5483871	29.26267281
4AF_1ZH6A	4AF.sdf	207.25	17.12	28.39	17.94	0.61	1.01	28	15	28	15	8	0.4	1	4	0.143	2	6	11	1	3	0	1	6	0	1	0	3	4	3.17	1.313	55.594	80.39	80.39	0.695	0	1ZH6A	37.2611465	30.57324841	32.1656051	28.34394904	41.71974522	29.93630573	36.30573248	22.29299363	41.40127389	23.56687898	46.49681529	29.93630573
4AH_2CENA	4AH.sdf	679.89	59	95.14	61.98	0.62	1	95	50	99	54	27	0.444	5	14	0.141	3	24	39	5	6	0	3	23	0	2	0	5	11	4.807	1.966	189.667	153.12	153.12	4.551	1	2CENA	27.27272727	33.33333333	39.39393939	37.37373737	44.44444444	18.18181818	40.4040404	31.31313131	28.28282828	29.29292929	52.52525253	18.18181818
4AM_1F8CA	4AM.sdf	290.31	21.35	39.56	22.28	0.56	1.04	38	20	38	20	3	0	1	5	0.132	3	0	11	2	7	0	0	0	0	4	0	7	9	2	4.953	65.768	162.34	162.34	-3.473	0	1F8CA	30.15463918	40.97938144	28.86597938	44.84536082	31.18556701	23.96907216	33.50515464	34.53608247	31.95876289	34.53608247	41.49484536	23.96907216
4AN_2PAXA	4AN.sdf	212.22	16.8	24.51	17.2	0.7	1.02	24	16	26	18	13	0.611	3	0	0	2	11	12	2	2	0	2	10	0	0	0	3	4	3.807	1.25	59.47	75.95	75.95	0.818	0	2PAXA	33.24099723	36.01108033	30.74792244	35.73407202	39.33518006	24.93074792	35.45706371	29.08587258	35.45706371	31.02493075	44.04432133	24.93074792
4BC_1YC1A	4BC.sdf	368.37	28.24	44.35	29.07	0.66	1.03	43	27	46	30	18	0.567	4	4	0.087	1	17	19	2	6	0	2	15	0	1	2	4	7	4.248	1.734	95.079	124.9	124.9	3.811	0	1YC1A	35.98484848	36.74242424	27.27272727	38.25757576	35.60606061	26.13636364	30.3030303	29.92424242	39.77272727	36.36363636	37.5	26.13636364
4BF_2AG6A	4BF.sdf	244.1	15.09	23.4	16.07	0.66	1.02	23	13	23	13	7	0.462	1	3	0.13	1	6	9	1	2	1	1	6	0	1	0	3	3	3	1.463	52.814	63.32	63.32	1.704	0	2AG6A	36.94267516	30.89171975	32.1656051	28.34394904	42.03821656	29.61783439	36.30573248	22.61146497	41.08280255	23.56687898	46.81528662	29.61783439
4BH_2CCSA	4BH.sdf	294.77	22.29	35.69	23.36	0.64	1.02	35	20	37	22	11	0.5	3	2	0.054	0	11	13	4	2	1	1	9	0	0	2	4	5	3.585	2.026	78.136	84.41	84.41	1.797	0	2CCSA	36.86440678	34.74576271	28.38983051	36.86440678	40.25423729	22.88135593	31.3559322	30.08474576	38.55932203	34.3220339	42.79661017	22.88135593
4BR_1PE7A	4BR.sdf	199.18	15.3	25.2	16.99	0.61	1.01	25	13	25	13	7	0.462	1	4	0.16	1	6	9	0	3	0	1	6	0	0	0	0	3	3	-0.673	49.064	49.36	72.83	0.364	0	1PE7A	27.21518987	50.3164557	22.46835443	46.83544304	30.37974684	22.78481013	31.32911392	38.92405063	29.74683544	44.30379747	32.91139241	22.78481013
4BT_1D1XA	4BT.sdf	282.48	22.34	35.75	24.65	0.62	0.99	36	18	36	18	8	0.333	1	8	0.222	2	6	12	4	0	0	1	6	0	0	0	6	4	3.17	4.004	82.1	99.74	150.34	2.764	0	1D1XA	28.6036036	42.11711712	29.27927928	43.01801802	34.00900901	22.97297297	32.20720721	36.26126126	31.53153153	31.53153153	45.4954955	22.97297297
4BZ_1S6HA	4BZ.sdf	150.2	12.89	21.07	13.51	0.61	1	21	11	21	11	7	0.545	1	2	0.095	1	6	8	2	1	0	1	6	0	1	0	4	3	3	2.587	43.634	70.1	70.1	0.251	0	1S6HA	24.66367713	43.94618834	31.39013453	46.6367713	37.21973094	16.14349776	34.97757848	38.56502242	26.4573991	37.21973094	46.6367713	16.14349776
4CA_1Q4UA	4CA.sdf	873.75	58.75	102.07	63.93	0.6	1.04	98	56	101	59	21	0.271	4	21	0.208	5	16	28	7	17	0	1	11	0	6	1	11	23	4.459	6.888	194.973	366.79	421.52	-3.128	1	1Q4UA	24.50331126	47.01986755	28.47682119	46.35761589	28.47682119	25.16556291	30.46357616	39.73509934	29.8013245	41.7218543	33.11258278	25.16556291
4CA_1LO8A	4CA.sdf	873.75	58.75	102.07	63.93	0.6	1.04	98	56	101	59	21	0.271	4	21	0.208	5	16	28	7	17	0	1	11	0	6	1	11	23	4.459	6.888	194.973	366.79	421.52	-3.128	1	1LO8A	30.4964539	34.75177305	34.75177305	40.42553191	33.33333333	26.24113475	38.29787234	29.78723404	31.91489362	31.20567376	42.55319149	26.24113475
4CB_1KDWA	4CB.sdf	165.95	11.94	19.73	13.2	0.63	1.04	19	12	19	12	7	0.5	1	2	0.105	1	6	7	0	4	0	1	6	0	3	0	3	4	3	1.636	37.362	77.76	77.76	1.388	0	1KDWA	28.49162011	42.73743017	28.77094972	41.06145251	36.59217877	22.34636872	32.96089385	37.15083799	29.88826816	33.79888268	43.8547486	22.34636872
4CM_1TX7A	4CM.sdf	198.18	14.88	24.25	16.41	0.62	1.01	24	13	24	13	8	0.462	1	2	0.083	2	6	8	2	2	0	1	6	0	1	0	4	4	3.17	2.492	51.469	87.17	96.98	-0.613	0	1TX7A	23.31838565	46.6367713	30.04484305	48.87892377	34.08071749	17.04035874	34.52914798	40.80717489	24.66367713	39.9103139	43.04932735	17.04035874
4CR_2C65A	4CR.sdf	287.42	26.29	43.64	27.92	0.6	0.99	44	21	45	22	9	0.273	2	5	0.111	3	6	17	2	2	0	1	6	0	0	0	0	3	3.322	-0.797	82.935	32.55	32.55	1.76	0	2C65A	29.61538462	37.69230769	32.69230769	36.34615385	36.92307692	26.73076923	37.11538462	30.76923077	32.11538462	29.03846154	44.23076923	26.73076923
4CS_2Q88A	4CS.sdf	142.18	11.4	20.39	11.97	0.57	1.02	20	10	20	10	2	0	1	1	0.05	2	0	6	2	2	0	0	0	0	1	0	2	4	1.585	0.839	35.118	61.69	61.69	-0.592	0	2Q88A	32.29571984	40.07782101	27.62645914	46.30350195	33.46303502	20.23346304	29.96108949	37.3540856	32.6848249	38.52140078	41.24513619	20.23346304
4DE_1Y2DA	4DE.sdf	274.35	23.31	38.25	24.47	0.61	1.01	38	20	39	21	12	0.524	2	5	0.128	1	11	15	2	3	0	1	9	0	0	0	0	4	3.7	-0.738	76.591	53.35	53.35	2.672	0	1Y2DA	32.3782235	33.81088825	33.81088825	33.5243553	40.97421203	25.50143266	36.10315186	24.92836676	38.96848138	29.51289398	44.98567335	25.50143266
4EA_2F7XE	4EA.sdf	370.49	32.87	49.69	34.33	0.66	0.99	50	28	53	31	23	0.71	4	7	0.132	1	22	23	4	1	0	1	18	0	0	0	3	4	4.585	0.847	111.736	76.82	76.82	2.897	0	2F7XE	35.61253561	31.90883191	32.47863248	31.05413105	37.32193732	31.62393162	36.46723647	25.35612536	38.17663818	26.4957265	41.88034188	31.62393162
4FA_1OWZA	4FA.sdf	140.17	11.61	19.26	12.2	0.61	1.01	19	10	19	10	6	0.6	1	2	0.105	0	6	8	0	1	1	1	6	0	1	0	1	2	2.807	-0.161	37.845	20.23	20.23	1.752	0	1OWZA	37.80487805	32.92682927	29.26829268	35.97560976	36.58536585	27.43902439	32.92682927	28.65853659	38.41463415	32.92682927	39.63414634	27.43902439
4FP_2OHNA	4FP.sdf	193.29	17.89	29.68	19.03	0.6	0.99	30	14	31	15	6	0.4	2	2	0.065	0	6	12	1	0	1	1	6	0	0	0	1	2	2.807	-0.305	56.296	12.03	12.03	2.647	0	2OHNA	28.60696517	39.80099502	31.5920398	40.29850746	35.82089552	23.88059701	36.31840796	33.33333333	30.34825871	33.58208955	42.53731343	23.88059701
4GP_2F3PA	4GP.sdf	251.22	16.68	32.02	17.21	0.56	1.07	30	17	30	17	2	0	1	3	0.1	2	0	8	1	8	0	0	0	0	5	0	6	9	1.585	4.286	48.82	156.55	156.55	-3.031	0	2F3PA	35.74821853	32.06650831	32.18527316	32.06650831	39.42992874	28.50356295	36.4608076	25.17814727	38.36104513	26.72209026	44.77434679	28.50356295
4HC_1V5YA	4HC.sdf	162.15	12.33	18.63	12.65	0.68	1.04	18	12	19	13	8	0.462	2	0	0	2	6	9	0	3	0	1	6	0	1	0	1	3	3.17	-0.164	43.229	50.44	50.44	1.337	0	1V5YA	33.640553	37.78801843	28.57142857	37.32718894	36.40552995	26.26728111	32.25806452	29.03225806	38.70967742	32.25806452	41.47465438	26.26728111
4HF_2FMNA	4HF.sdf	449.54	33.51	55.5	35.26	0.62	1.03	54	31	56	33	11	0.152	3	9	0.161	6	5	19	5	6	0	0	4	0	2	0	7	11	3.585	4.21	110.52	187.5	215.74	0.734	1	2FMNA	31.57894737	37.17105263	31.25	39.14473684	33.55263158	27.30263158	33.55263158	30.59210526	35.85526316	33.55263158	39.14473684	27.30263158
4HG_2G19A	4HG.sdf	372.13	19.85	29.12	21.53	0.71	1.04	28	19	29	20	13	0.55	2	3	0.103	2	11	12	2	4	1	1	9	0	1	1	3	6	3.807	1.251	73.794	99.52	99.52	1.205	0	2G19A	33.60655738	37.70491803	28.68852459	39.75409836	30.73770492	29.50819672	32.78688525	29.09836066	38.1147541	31.96721311	38.52459016	29.50819672
4HM_1HU9A	4HM.sdf	156.15	11.44	19.84	11.86	0.6	1.04	19	11	19	11	6	0.545	1	2	0.105	0	6	7	0	4	0	1	6	0	1	1	2	4	2.807	0.748	37.546	58.92	58.92	0.967	0	1HU9A	31.50525088	37.33955659	31.15519253	37.80630105	36.98949825	25.2042007	34.77246208	30.80513419	34.42240373	31.03850642	43.75729288	25.2042007
4HP_3PCGM	4HP.sdf	152.16	11.93	19.52	12.41	0.63	1.03	19	11	19	11	7	0.545	1	2	0.105	1	6	8	0	3	0	1	6	0	1	1	2	3	3	0.66	39.06	57.53	57.53	1.202	0	3PCGM	30.67226891	40.75630252	28.57142857	41.59663866	32.77310924	25.6302521	32.35294118	33.61344538	34.03361345	30.67226891	43.69747899	25.6302521
4HP_2JBTA	4HP.sdf	152.16	11.93	19.52	12.41	0.63	1.03	19	11	19	11	7	0.545	1	2	0.105	1	6	8	0	3	0	1	6	0	1	1	2	3	3	0.66	39.06	57.53	57.53	1.202	0	2JBTA	29.38388626	39.81042654	30.8056872	40.04739336	33.88625592	26.06635071	34.83412322	32.93838863	32.22748815	34.36018957	39.57345972	26.06635071
4HP_1AI6B	4HP.sdf	152.16	11.93	19.52	12.41	0.63	1.03	19	11	19	11	7	0.545	1	2	0.105	1	6	8	0	3	0	1	6	0	1	1	2	3	3	0.66	39.06	57.53	57.53	1.202	0	1AI6B	31.77737882	41.47217235	26.75044883	41.65170557	33.75224417	24.59605027	30.70017953	35.5475763	33.75224417	36.26570916	39.13824057	24.59605027
4HP_3PCGA	4HP.sdf	152.16	11.93	19.52	12.41	0.63	1.03	19	11	19	11	7	0.545	1	2	0.105	1	6	8	0	3	0	1	6	0	1	1	2	3	3	0.66	39.06	57.53	57.53	1.202	0	3PCGA	32.5	39	28.5	39.5	39	21.5	31.5	32.5	36	32.5	46	21.5
4HP_2YYJA	4HP.sdf	152.16	11.93	19.52	12.41	0.63	1.03	19	11	19	11	7	0.545	1	2	0.105	1	6	8	0	3	0	1	6	0	1	1	2	3	3	0.66	39.06	57.53	57.53	1.202	0	2YYJA	31.18503119	38.66943867	30.14553015	36.7983368	35.75883576	27.44282744	35.34303534	31.6008316	33.05613306	30.35343035	42.2037422	27.44282744
4HX_2HX4A	4HX.sdf	346.41	25.69	47.64	26.65	0.56	1.04	46	24	46	24	5	0	1	10	0.217	5	0	11	8	5	0	0	0	1	1	0	9	12	2.585	6.728	81.053	215.41	215.41	-2.733	1	2HX4A	32.22748815	35.30805687	32.46445498	36.96682464	34.12322275	28.90995261	36.25592417	28.19905213	35.5450237	28.90995261	42.18009479	28.90995261
4HY_1NQ0A	4HY.sdf	621.93	23.92	30.82	28.36	0.8	1.03	30	21	31	22	13	0.545	2	4	0.129	1	12	14	0	4	3	2	12	0	1	1	2	4	3.807	0.425	102.525	66.76	66.76	4.497	0	1NQ0A	30.03802281	33.84030418	36.121673	36.50190114	37.64258555	25.85551331	37.64258555	28.51711027	33.84030418	28.51711027	45.62737643	25.85551331
4IG_2G1SA	4IG.sdf	469.54	37.3	60.24	38.64	0.63	1.02	59	34	62	37	19	0.486	4	7	0.113	1	18	24	5	3	2	2	16	0	0	0	4	10	4.322	1.575	125.395	116.59	116.59	3.25	0	2G1SA	24.32432432	43.54354354	32.13213213	43.54354354	33.03303303	23.42342342	37.23723724	36.63663664	26.12612613	37.83783784	38.73873874	23.42342342
4IP_1U27A	4IP.sdf	500.1	24.72	48.63	28.52	0.56	1.11	44	28	44	28	4	0	1	8	0.182	4	0	6	0	18	0	0	0	0	10	0	10	18	2.322	7.644	80.342	307.5	346.74	-6.305	1	1U27A	36.43410853	34.88372093	28.68217054	34.10852713	34.88372093	31.00775194	32.55813953	25.58139535	41.86046512	26.35658915	42.63565891	31.00775194
4IP_1FAOA	4IP.sdf	500.1	24.72	48.63	28.52	0.56	1.11	44	28	44	28	4	0	1	8	0.182	4	0	6	0	18	0	0	0	0	10	0	10	18	2.322	7.644	80.342	307.5	346.74	-6.305	1	1FAOA	35.71428571	30.95238095	33.33333333	34.92063492	35.71428571	29.36507937	36.50793651	26.98412698	36.50793651	27.77777778	42.85714286	29.36507937
4IP_1FGYA	4IP.sdf	500.1	24.72	48.63	28.52	0.56	1.11	44	28	44	28	4	0	1	8	0.182	4	0	6	0	18	0	0	0	0	10	0	10	18	2.322	7.644	80.342	307.5	346.74	-6.305	1	1FGYA	37.6	32.8	29.6	34.4	34.4	31.2	34.4	26.4	39.2	24.8	44	31.2
4IP_1UPRA	4IP.sdf	500.1	24.72	48.63	28.52	0.56	1.11	44	28	44	28	4	0	1	8	0.182	4	0	6	0	18	0	0	0	0	10	0	10	18	2.322	7.644	80.342	307.5	346.74	-6.305	1	1UPRA	31.70731707	42.27642276	26.01626016	42.27642276	26.01626016	31.70731707	30.08130081	34.95934959	34.95934959	34.14634146	34.14634146	31.70731707
4IP_1BWNA	4IP.sdf	500.1	24.72	48.63	28.52	0.56	1.11	44	28	44	28	4	0	1	8	0.182	4	0	6	0	18	0	0	0	0	10	0	10	18	2.322	7.644	80.342	307.5	346.74	-6.305	1	1BWNA	37.86982249	30.76923077	31.36094675	29.58579882	39.64497041	30.76923077	36.68639053	23.66863905	39.64497041	20.1183432	49.11242604	30.76923077
4IP_2UZSA	4IP.sdf	500.1	24.72	48.63	28.52	0.56	1.11	44	28	44	28	4	0	1	8	0.182	4	0	6	0	18	0	0	0	0	10	0	10	18	2.322	7.644	80.342	307.5	346.74	-6.305	1	2UZSA	41.12903226	29.83870968	29.03225806	32.25806452	37.09677419	30.64516129	31.4516129	25.80645161	42.74193548	25.80645161	43.5483871	30.64516129
4IP_1W2DA	4IP.sdf	500.1	24.72	48.63	28.52	0.56	1.11	44	28	44	28	4	0	1	8	0.182	4	0	6	0	18	0	0	0	0	10	0	10	18	2.322	7.644	80.342	307.5	346.74	-6.305	1	1W2DA	36.22641509	32.83018868	30.94339623	36.98113208	35.47169811	27.54716981	33.58490566	27.54716981	38.86792453	30.56603774	41.88679245	27.54716981
4LG_2G27A	4LG.sdf	587.73	49.73	80.62	52.14	0.62	1.01	80	43	84	47	24	0.468	5	15	0.179	2	22	33	3	7	0	3	20	0	0	0	1	9	4.644	-0.392	161.01	100.49	100.49	4.222	0	2G27A	24.32432432	43.54354354	32.13213213	43.54354354	33.03303303	23.42342342	37.23723724	36.63663664	26.12612613	37.83783784	38.73873874	23.42342342
4MA_2HRGA	4MA.sdf	136.16	11.41	18.19	11.95	0.63	1.01	18	10	18	10	7	0.6	1	1	0.056	1	6	8	0	2	0	1	6	0	1	0	1	2	3	-0.161	37.858	37.3	37.3	1.921	0	2HRGA	23.18548387	47.78225806	29.03225806	50	31.4516129	18.5483871	32.05645161	41.12903226	26.81451613	40.92741935	40.52419355	18.5483871
4MB_2HDSA	4MB.sdf	215.25	14.52	24.02	15.52	0.63	1.04	23	14	23	14	9	0.429	1	3	0.13	3	6	8	1	4	0	1	6	0	1	0	2	5	3.322	0.686	51.652	83.47	91.85	0.818	0	2HDSA	28.49162011	42.73743017	28.77094972	41.06145251	36.59217877	22.34636872	32.96089385	37.15083799	29.88826816	33.79888268	43.8547486	22.34636872
4MP_2AL5A	4MP.sdf	219.26	18.12	29.39	18.94	0.62	1.01	29	16	30	17	8	0.353	2	2	0.067	2	6	12	1	3	0	1	6	0	0	0	0	4	3.17	-0.734	58.459	46.61	46.61	1.267	0	2AL5A	31.9391635	38.02281369	30.03802281	38.78326996	33.07984791	28.13688213	34.98098859	32.31939164	32.69961977	34.60076046	37.26235741	28.13688213
4MR_2OVXA	4MR.sdf	458.52	36.79	56.99	37.94	0.66	1.02	56	34	60	38	21	0.474	5	5	0.083	3	18	24	6	4	0	2	16	0	0	0	2	10	4.459	0.235	123.017	116.76	116.76	2.457	0	2OVXA	25.1572327	45.28301887	29.55974843	43.39622642	27.67295597	28.93081761	34.59119497	33.33333333	32.0754717	37.10691824	33.96226415	28.93081761
4NA_1YY4A	4NA.sdf	270.72	21.31	30.28	22.34	0.71	1.01	30	19	32	21	17	0.81	3	1	0.031	0	17	16	0	2	1	3	16	0	0	2	2	2	4.17	0.29	75.837	40.46	40.46	4.386	0	1YY4A	27.98507463	33.20895522	38.80597015	35.44776119	40.29850746	24.25373134	39.92537313	28.73134328	31.34328358	28.73134328	47.01492537	24.25373134
4NC_2BUUB	4NC.sdf	155.12	10.24	17.18	10.35	0.64	1.07	16	11	16	11	8	0.545	1	1	0.063	2	6	6	1	4	0	1	6	0	0	2	2	4	3.17	0.836	36.771	86.28	86.28	1.19	0	2BUUB	32.36514523	40.24896266	27.38589212	40.66390041	31.95020747	27.38589212	32.78008299	32.36514523	34.85477178	32.78008299	39.8340249	27.38589212
4NC_1NO3A	4NC.sdf	155.12	10.24	17.18	10.35	0.64	1.07	16	11	16	11	8	0.545	1	1	0.063	2	6	6	1	4	0	1	6	0	0	2	2	4	3.17	0.836	36.771	86.28	86.28	1.19	0	1NO3A	31.50525088	37.33955659	31.15519253	37.80630105	36.98949825	25.2042007	34.77246208	30.80513419	34.42240373	31.03850642	43.75729288	25.2042007
4NC_2BUUA	4NC.sdf	155.12	10.24	17.18	10.35	0.64	1.07	16	11	16	11	8	0.545	1	1	0.063	2	6	6	1	4	0	1	6	0	0	2	2	4	3.17	0.836	36.771	86.28	86.28	1.19	0	2BUUA	36.36363636	33.97129187	29.66507177	36.84210526	41.14832536	22.00956938	31.57894737	30.14354067	38.27751196	32.05741627	45.93301435	22.00956938
4NH_2A8HA	4NH.sdf	413.57	30.69	50.93	33.2	0.61	1.02	50	27	51	28	10	0.214	2	5	0.098	3	6	17	3	5	0	1	6	0	1	0	4	8	3.459	1.808	105.18	121.96	155.64	0.971	0	2A8HA	34.31734317	40.95940959	24.72324723	38.37638376	32.47232472	29.15129151	30.62730627	29.88929889	39.48339483	32.10332103	38.74538745	29.15129151
4NP_1D1QA	4NP.sdf	219.1	12.74	21.69	13.7	0.64	1.08	20	14	20	14	9	0.429	1	3	0.15	3	6	6	1	6	0	1	6	0	2	0	2	6	3.322	0.825	46.237	112.58	122.39	0.489	0	1D1QA	39.13043478	31.05590062	29.8136646	31.67701863	37.26708075	31.05590062	33.54037267	23.60248447	42.85714286	26.70807453	42.23602484	31.05590062
4NP_2I6PA	4NP.sdf	219.1	12.74	21.69	13.7	0.64	1.08	20	14	20	14	9	0.429	1	3	0.15	3	6	6	1	6	0	1	6	0	2	0	2	6	3.322	0.825	46.237	112.58	122.39	0.489	0	2I6PA	31.67701863	33.54037267	34.7826087	31.67701863	43.47826087	24.8447205	39.13043478	27.95031056	32.91925466	27.32919255	47.82608696	24.8447205
4NP_1VE7A	4NP.sdf	219.1	12.74	21.69	13.7	0.64	1.08	20	14	20	14	9	0.429	1	3	0.15	3	6	6	1	6	0	1	6	0	2	0	2	6	3.322	0.825	46.237	112.58	122.39	0.489	0	1VE7A	26.80412371	41.92439863	31.27147766	43.29896907	34.19243986	22.50859107	33.84879725	37.62886598	28.52233677	37.45704467	40.03436426	22.50859107
4OX_1GJPA	4OX.sdf	216.26	17.34	31.71	18.36	0.56	1.02	31	15	30	14	3	0	0	9	0.3	3	0	10	0	5	0	0	0	0	2	0	2	5	2	0.561	51.784	91.67	91.67	0.764	0	1GJPA	28.23529412	39.70588235	32.05882353	42.64705882	33.52941176	23.82352941	36.17647059	32.94117647	30.88235294	34.11764706	42.05882353	23.82352941
4OX_1L6YA	4OX.sdf	216.26	17.34	31.71	18.36	0.56	1.02	31	15	30	14	3	0	0	9	0.3	3	0	10	0	5	0	0	0	0	2	0	2	5	2	0.561	51.784	91.67	91.67	0.764	0	1L6YA	31.36645963	38.50931677	30.1242236	41.92546584	33.54037267	24.53416149	32.91925466	33.85093168	33.22981366	36.95652174	38.50931677	24.53416149
4PB_1TSIA	4PB.sdf	181.1	10.83	20.25	12.01	0.57	1.07	19	11	18	10	2	0	0	4	0.222	2	0	4	1	5	0	0	0	0	1	0	2	6	1.585	1.011	31.546	112.52	122.33	-2.923	0	1TSIA	28.4	39.6	32	40	38.8	21.2	34	35.6	30.4	36	42.8	21.2
4PG_2R2WU	4PG.sdf	253.33	22.08	33.93	23.04	0.65	1	34	19	35	20	14	0.6	2	5	0.143	2	12	15	3	1	0	2	12	0	0	0	4	4	3.907	1.935	76.902	78.97	78.97	2.675	0	2R2WU	28.06324111	41.8972332	30.03952569	41.8972332	32.41106719	25.6916996	34.7826087	33.59683794	31.62055336	33.20158103	41.10671937	25.6916996
4PN_1K4YA	4PN.sdf	168.32	17.37	31.16	18.86	0.54	0.97	32	12	33	13	0	0	2	1	0.03	0	0	10	2	0	0	0	0	0	0	0	1	2	0	-0.244	52.286	15.27	15.27	0.812	0	1K4YA	27.52808989	40.26217228	32.20973783	39.88764045	34.83146067	25.28089888	35.58052434	34.64419476	29.7752809	32.9588015	41.76029963	25.28089888
4PP_1XKAC	4PP.sdf	388.51	33.98	52.9	35.55	0.64	1	53	29	55	31	20	0.581	3	9	0.164	2	18	23	4	2	0	2	17	0	1	0	5	6	4.392	2.391	114.8	112.09	112.09	3.008	0	1XKAC	33.19148936	36.17021277	30.63829787	39.14893617	32.76595745	28.08510638	34.04255319	30.63829787	35.31914894	32.76595745	39.14893617	28.08510638
4PR_2BDLA	4PR.sdf	543.74	46.8	80.38	49.46	0.59	1	80	39	82	41	14	0.268	3	11	0.134	3	11	28	5	6	0	1	9	0	1	0	4	11	3.907	1.478	144.919	146.03	146.03	3.169	1	2BDLA	33.95348837	40	26.04651163	40.93023256	33.95348837	25.11627907	32.09302326	33.02325581	34.88372093	33.48837209	41.39534884	25.11627907
4PY_2OJFE	4PY.sdf	384.48	32.66	49.12	33.82	0.67	1	49	29	53	33	14	0.182	5	6	0.113	8	6	22	6	1	0	0	5	0	0	0	2	7	3.907	0.228	115.95	99.17	99.17	1.113	0	2OJFE	35.61253561	31.90883191	32.47863248	31.05413105	37.32193732	31.62393162	36.46723647	25.35612536	38.17663818	26.4957265	41.88034188	31.62393162
4QB_1RWNA	4QB.sdf	505.63	42.3	68.63	44.2	0.62	1.01	68	37	70	39	21	0.436	3	14	0.2	4	17	27	5	5	0	2	14	0	1	0	4	10	4.459	1.498	136.126	150.38	150.38	3.502	0	1RWNA	33.14606742	34.83146067	32.02247191	39.88764045	35.95505618	24.15730337	33.14606742	31.46067416	35.39325843	32.02247191	43.82022472	24.15730337
4QB_1RWNB	4QB.sdf	505.63	42.3	68.63	44.2	0.62	1.01	68	37	70	39	21	0.436	3	14	0.2	4	17	27	5	5	0	2	14	0	1	0	4	10	4.459	1.498	136.126	150.38	150.38	3.502	0	1RWNB	29.54545455	36.36363636	34.09090909	38.63636364	28.40909091	32.95454545	36.36363636	29.54545455	34.09090909	28.40909091	38.63636364	32.95454545
4QC_2G00A	4QC.sdf	533.6	42.5	66.3	43.89	0.65	1.02	65	39	69	43	25	0.535	5	6	0.087	2	23	29	5	2	3	3	21	0	0	0	2	9	4.7	0.162	143.619	84.46	84.46	5.378	0	2G00A	32.90598291	36.32478632	30.76923077	39.31623932	32.90598291	27.77777778	34.18803419	30.76923077	35.04273504	32.90598291	39.31623932	27.77777778
4SP_2IW9A	4SP.sdf	402.53	31.37	50.74	33.14	0.63	1.01	50	28	53	31	18	0.516	4	6	0.113	2	16	18	6	3	0	1	11	0	0	0	4	8	4.248	1.768	105.881	135.88	144.26	3.237	0	2IW9A	28.57142857	36.21262458	35.21594684	35.88039867	37.20930233	26.910299	38.53820598	29.56810631	31.89368771	28.23920266	44.85049834	26.910299
4SR_1XN0A	4SR.sdf	275.38	24.51	40.92	25.98	0.6	1	41	20	43	22	7	0.273	3	4	0.093	1	6	16	1	3	0	1	6	0	0	0	1	4	3	-0.32	76.163	47.56	47.56	2.35	0	1XN0A	33.41772152	35.18987342	31.39240506	35.18987342	38.48101266	26.32911392	33.92405063	26.58227848	39.49367089	31.39240506	42.27848101	26.32911392
4ST_2HZ4A	4ST.sdf	470.62	41.28	64.88	43.28	0.64	1	65	35	72	42	20	0.452	8	2	0.028	1	19	28	4	3	0	2	14	0	0	0	2	5	4.392	0.134	132.855	69.45	69.45	4.003	0	2HZ4A	31.86813187	35.16483516	32.96703297	32.96703297	36.996337	30.03663004	38.82783883	27.10622711	34.06593407	26.73992674	43.22344322	30.03663004
4ST_1YVJA	4ST.sdf	470.62	41.28	64.88	43.28	0.64	1	65	35	72	42	20	0.452	8	2	0.028	1	19	28	4	3	0	2	14	0	0	0	2	5	4.392	0.134	132.855	69.45	69.45	4.003	0	1YVJA	30.90277778	35.41666667	33.68055556	38.88888889	35.41666667	25.69444444	37.15277778	29.51388889	33.33333333	28.47222222	45.83333333	25.69444444
4ST_2J0JA	4ST.sdf	470.62	41.28	64.88	43.28	0.64	1	65	35	72	42	20	0.452	8	2	0.028	1	19	28	4	3	0	2	14	0	0	0	2	5	4.392	0.134	132.855	69.45	69.45	4.003	0	2J0JA	34.29878049	32.92682927	32.77439024	34.29878049	38.7195122	26.98170732	36.43292683	27.13414634	36.43292683	27.59146341	45.42682927	26.98170732
4TA_2ORVA	4TA.sdf	807.39	47.3	81.88	51.23	0.62	1.08	76	51	80	55	17	0.182	5	14	0.175	7	10	20	7	20	0	0	5	0	3	0	6	26	4.17	3.066	149.438	410.3	449.54	-7.068	1	2ORVA	28.63247863	38.46153846	32.90598291	43.16239316	34.18803419	22.64957265	35.47008547	35.04273504	29.48717949	32.05128205	45.2991453	22.64957265
4TA_2ORWA	4TA.sdf	807.39	47.3	81.88	51.23	0.62	1.08	76	51	80	55	17	0.182	5	14	0.175	7	10	20	7	20	0	0	5	0	3	0	6	26	4.17	3.066	149.438	410.3	449.54	-7.068	1	2ORWA	32.60869565	33.69565217	33.69565217	35.32608696	37.5	27.17391304	37.5	27.17391304	35.32608696	29.89130435	42.93478261	27.17391304
4TA_1P73A	4TA.sdf	807.39	47.3	81.88	51.23	0.62	1.08	76	51	80	55	17	0.182	5	14	0.175	7	10	20	7	20	0	0	5	0	3	0	6	26	4.17	3.066	149.438	410.3	449.54	-7.068	1	1P73A	25.4491018	41.01796407	33.53293413	42.81437126	33.53293413	23.65269461	36.52694611	35.32934132	28.14371257	37.1257485	39.22155689	23.65269461
4TB_2AY8A	4TB.sdf	170.25	13.1	21.15	14.36	0.62	1.01	21	11	21	11	6	0.455	1	4	0.19	1	5	8	0	2	0	0	4	0	1	0	1	2	2.807	-0.119	45.35	37.3	65.54	1.914	0	2AY8A	28.68020305	40.35532995	30.96446701	43.14720812	34.26395939	22.58883249	32.99492386	36.54822335	30.45685279	37.56345178	39.84771574	22.58883249
4TC_2J4JF	4TC.sdf	811.43	48.49	85.64	52.76	0.61	1.07	80	51	84	55	17	0.182	5	14	0.167	7	10	20	7	20	0	0	5	0	8	0	11	26	4.17	7.168	159.071	409.98	449.22	-7.401	1	2J4JF	30.53097345	33.62831858	35.84070796	34.51327434	44.24778761	21.23893805	39.38053097	28.76106195	31.85840708	31.85840708	46.90265487	21.23893805
4TN_2P1UA	4TN.sdf	394.55	36.01	58.56	38.24	0.61	0.99	59	29	61	31	14	0.387	3	5	0.082	2	12	25	0	4	0	2	12	0	1	1	2	4	3.907	0.125	116.706	66.76	66.76	5.915	0	2P1UA	30	35.41666667	34.58333333	37.08333333	39.16666667	23.75	36.25	30.41666667	33.33333333	29.58333333	46.66666667	23.75
4TP_1PS6A	4TP.sdf	215.12	12.45	24.79	13.68	0.54	1.08	23	13	22	12	2	0	0	5	0.227	2	0	4	1	7	0	0	0	0	4	0	6	8	1.585	4.912	39.22	150.31	160.12	-2.81	0	1PS6A	24.69512195	41.76829268	33.53658537	42.37804878	39.93902439	17.68292683	35.06097561	36.8902439	28.04878049	34.14634146	48.17073171	17.68292683
4TR_1XQ0A	4TR.sdf	449.32	28.06	41.43	29.44	0.7	1.04	40	27	42	29	20	0.586	3	6	0.143	2	17	16	6	3	1	2	14	0	0	0	2	8	4.392	0.414	105.061	127.13	135.51	2.276	0	1XQ0A	32.43243243	39.38223938	28.18532819	39.38223938	33.2046332	27.41312741	31.27413127	31.66023166	37.06563707	32.43243243	40.15444015	27.41312741
4TZ_1XPZA	4TZ.sdf	370.43	26.98	41.2	28.09	0.67	1.03	40	26	42	28	20	0.607	3	6	0.143	2	17	16	6	3	0	2	14	0	0	0	2	8	4.392	0.403	97.438	127.13	135.51	1.528	0	1XPZA	32.55813953	39.14728682	28.29457364	39.14728682	33.33333333	27.51937985	31.39534884	31.39534884	37.20930233	32.17054264	40.31007752	27.51937985
4UN_2H04A	4UN.sdf	455.54	34.4	54.29	36.04	0.65	1.02	53	32	56	35	24	0.629	4	8	0.143	2	22	21	5	5	0	2	16	0	1	0	2	10	4.644	0.301	114.348	144.24	152.62	2.325	0	2H04A	35.7827476	32.90734824	31.30990415	34.50479233	38.65814696	26.8370607	36.10223642	23.96166134	39.93610224	27.15654952	46.00638978	26.8370607
59A_2DC8A	59A.sdf	273.32	21.44	39.02	22.59	0.56	1.03	38	19	38	19	3	0	1	8	0.211	3	0	12	1	6	0	0	0	0	1	0	2	7	2	0.497	63.34	105.23	105.23	0.815	0	2DC8A	26.5625	44.140625	29.296875	46.875	29.6875	23.4375	33.59375	36.328125	30.078125	34.765625	41.796875	23.4375
5AD_1I9CB	5AD.sdf	251.28	18.9	32.03	19.44	0.61	1.03	31	18	33	20	10	0.5	3	1	0.03	0	10	10	5	3	0	0	5	0	2	0	4	7	3.459	2.214	61.683	119.31	119.31	-1.132	0	1I9CB	34.36853002	35.19668737	30.43478261	36.4389234	38.92339545	24.63768116	33.54037267	30.64182195	35.81780538	30.64182195	44.72049689	24.63768116
5AD_4REQA	5AD.sdf	251.28	18.9	32.03	19.44	0.61	1.03	31	18	33	20	10	0.5	3	1	0.03	0	10	10	5	3	0	0	5	0	2	0	4	7	3.459	2.214	61.683	119.31	119.31	-1.132	0	4REQA	31.36176066	39.75240715	28.88583219	41.81568088	34.80055021	23.38376891	31.91196699	35.07565337	33.01237964	36.31361761	40.30261348	23.38376891
5AD_2FB3A	5AD.sdf	251.28	18.9	32.03	19.44	0.61	1.03	31	18	33	20	10	0.5	3	1	0.03	0	10	10	5	3	0	0	5	0	2	0	4	7	3.459	2.214	61.683	119.31	119.31	-1.132	0	2FB3A	38.82352941	26.76470588	34.41176471	33.23529412	39.11764706	27.64705882	37.64705882	22.35294118	40	29.41176471	42.94117647	27.64705882
5AM_2GDDA	5AM.sdf	578.79	50.28	84.15	53.01	0.6	1	84	42	87	45	19	0.378	4	16	0.184	2	17	31	6	5	0	2	14	0	1	0	4	11	4.322	1.415	157.945	147.05	147.05	3.152	1	2GDDA	25.71428571	41.2244898	33.06122449	41.63265306	33.87755102	24.48979592	37.14285714	32.24489796	30.6122449	28.97959184	46.53061224	24.48979592
5AP_1RWQA	5AP.sdf	405.31	30.18	45.78	31.74	0.67	1.02	45	27	47	29	18	0.621	3	5	0.106	0	18	19	4	2	2	2	16	0	0	0	4	6	4.248	1.734	105.806	96.28	96.28	3.813	0	1RWQA	30.08241758	39.28571429	30.63186813	36.53846154	35.02747253	28.43406593	38.32417582	28.98351648	32.69230769	31.18131868	40.38461538	28.43406593
5AS_1RZYA	5AS.sdf	374.43	25.71	44.95	26.98	0.6	1.05	43	25	45	27	12	0.37	3	6	0.133	2	10	12	6	6	0	0	5	0	2	0	5	11	3.7	2.844	84.668	174.71	183.09	-2.108	0	1RZYA	29.36507937	38.88888889	31.74603175	40.47619048	34.12698413	25.3968254	33.33333333	31.74603175	34.92063492	33.33333333	41.26984127	25.3968254
5AX_2J2PE	5AX.sdf	205.24	15.74	29.92	16.61	0.54	1.03	29	14	29	14	1	0	1	2	0.069	1	0	8	1	5	0	0	0	0	3	0	4	6	1	2.451	45.995	99.02	99.02	-2.442	0	2J2PE	32.56880734	39.44954128	27.98165138	42.66055046	28.44036697	28.89908257	33.02752294	31.65137615	35.32110092	37.6146789	33.48623853	28.89908257
5AX_2IH9A	5AX.sdf	205.24	15.74	29.92	16.61	0.54	1.03	29	14	29	14	1	0	1	2	0.069	1	0	8	1	5	0	0	0	0	3	0	4	6	1	2.451	45.995	99.02	99.02	-2.442	0	2IH9A	27.90697674	41.86046512	30.23255814	44.54382826	34.3470483	21.10912343	33.63148479	34.88372093	31.48479428	35.06261181	43.82826476	21.10912343
5BN_1P2AA	5BN.sdf	310.36	25.18	38.55	25.98	0.66	1.01	38	23	41	26	17	0.615	4	4	0.098	1	16	17	4	1	1	2	14	0	0	0	5	5	4.17	2.675	87.838	86.7	86.7	1.782	0	1P2AA	29.19463087	35.23489933	35.5704698	34.89932886	37.58389262	27.51677852	38.9261745	28.52348993	32.55033557	27.51677852	44.96644295	27.51677852
5BU_2QCGA	5BU.sdf	403.1	21.15	36.65	22.7	0.62	1.08	34	22	35	23	4	0	2	4	0.114	4	0	9	2	9	1	0	0	0	4	0	5	11	2.322	3.048	71.317	171.31	181.12	-2.808	0	2QCGA	28.07692308	37.30769231	34.61538462	38.84615385	38.46153846	22.69230769	36.53846154	32.69230769	30.76923077	34.23076923	43.07692308	22.69230769
5CA_1NJ1A	5CA.sdf	449.53	29.3	50.46	31.09	0.61	1.05	48	29	50	31	13	0.323	3	7	0.14	3	10	13	7	7	0	0	5	0	2	0	7	13	3.807	5.39	100.189	217.8	264.98	-3.155	1	1NJ1A	33.93213573	35.12974052	30.93812375	33.33333333	36.52694611	30.13972056	34.13173653	27.14570858	38.72255489	27.34530938	42.51497006	30.13972056
5CA_2Z0XA	5CA.sdf	449.53	29.3	50.46	31.09	0.61	1.05	48	29	50	31	13	0.323	3	7	0.14	3	10	13	7	7	0	0	5	0	2	0	7	13	3.807	5.39	100.189	217.8	264.98	-3.155	1	2Z0XA	25.94936709	45.56962025	28.48101266	44.93670886	36.07594937	18.98734177	30.37974684	42.40506329	27.21518987	37.97468354	43.03797468	18.98734177
5CA_2I4NA	5CA.sdf	449.53	29.3	50.46	31.09	0.61	1.05	48	29	50	31	13	0.323	3	7	0.14	3	10	13	7	7	0	0	5	0	2	0	7	13	3.807	5.39	100.189	217.8	264.98	-3.155	1	2I4NA	31.87772926	39.08296943	29.03930131	38.4279476	34.27947598	27.29257642	33.18777293	31.44104803	35.37117904	33.18777293	39.51965066	27.29257642
5CD_2Q6IA	5CD.sdf	285.72	19.6	32.35	20.3	0.63	1.04	31	19	33	21	10	0.476	3	1	0.03	0	10	10	5	3	1	0	5	0	2	0	4	7	3.459	2.193	66.279	119.31	119.31	-0.817	0	2Q6IA	24.38162544	42.40282686	33.2155477	44.87632509	37.80918728	17.31448763	35.33568905	37.1024735	27.56183746	35.68904594	46.99646643	17.31448763
5CL_2GQXA	5CL.sdf	250.32	11.3	13.27	12.57	0.94	1.11	12	11	12	11	6	0.545	1	0	0	0	6	6	0	0	5	1	6	0	0	0	0	0	2.807	-0.526	50.082	0	0	5.152	0	2GQXA	31.11111111	36.54320988	32.34567901	38.51851852	38.51851852	22.96296296	34.32098765	31.35802469	34.32098765	29.38271605	47.65432099	22.96296296
5CN_2I1MA	5CN.sdf	339.43	28.9	46.24	30.23	0.63	1.01	46	25	48	27	13	0.407	3	4	0.083	1	11	19	3	3	0	1	10	0	1	0	2	6	3.807	0.273	95.253	89.5	89.5	2.907	0	2I1MA	31.23123123	36.33633634	32.43243243	36.33633634	36.63663664	27.02702703	36.93693694	29.42942943	33.63363363	30.03003003	42.94294294	27.02702703
5CN_2I0YA	5CN.sdf	339.43	28.9	46.24	30.23	0.63	1.01	46	25	48	27	13	0.407	3	4	0.083	1	11	19	3	3	0	1	10	0	1	0	2	6	3.807	0.273	95.253	89.5	89.5	2.907	0	2I0YA	31.94029851	36.41791045	31.64179104	35.2238806	37.31343284	27.46268657	36.71641791	28.65671642	34.62686567	28.05970149	44.47761194	27.46268657
5CY_3BEPB	5CY.sdf	471.72	45.07	72.7	48.01	0.61	0.98	74	35	77	38	16	0.316	4	9	0.117	4	12	31	2	2	0	2	12	0	2	0	2	3	4.087	0.049	148.791	46.71	46.71	3.506	0	3BEPB	31.42076503	34.9726776	33.60655738	37.43169399	40.43715847	22.13114754	35.51912568	31.14754098	33.33333333	30.87431694	46.99453552	22.13114754
5DE_1Y2EA	5DE.sdf	259.34	22.19	36.15	23.26	0.62	1	36	19	37	20	12	0.55	2	4	0.108	1	11	14	3	2	0	1	9	0	0	0	2	4	3.7	0.393	74.828	70.14	70.14	1.942	0	1Y2EA	32.3782235	33.81088825	33.81088825	33.5243553	40.97421203	25.50143266	36.10315186	24.92836676	38.96848138	29.51289398	44.98567335	25.50143266
5DS_2EU2A	5DS.sdf	237.35	14.96	25.97	16.52	0.6	1.04	25	14	25	14	7	0.357	1	3	0.12	2	5	5	5	2	0	0	2	0	0	0	4	7	3	2.66	57.67	115.2	151.82	-0.921	0	2EU2A	32.30769231	39.23076923	28.46153846	39.23076923	33.07692308	27.69230769	31.53846154	31.53846154	36.92307692	32.30769231	40	27.69230769
5EE_2AX1A	5EE.sdf	453.44	26.27	36.56	29.49	0.75	1.04	35	25	37	27	15	0.407	3	5	0.135	4	11	14	2	3	2	1	10	0	0	0	1	5	4	-0.119	107.154	66.48	160.49	5.143	0	2AX1A	27.24137931	43.10344828	29.65517241	42.75862069	30.86206897	26.37931034	33.62068966	35	31.37931034	34.48275862	39.13793103	26.37931034
5FA_1VC8A	5FA.sdf	667.17	34.49	62.55	38.93	0.61	1.1	57	39	59	41	15	0.244	3	12	0.203	5	10	10	5	19	0	0	5	0	8	0	10	23	4	6.911	118.937	372.19	421.24	-6.072	1	1VC8A	30.15873016	34.92063492	34.92063492	33.33333333	41.26984127	25.3968254	36.50793651	31.74603175	31.74603175	25.3968254	49.20634921	25.3968254
5FE_1XE5A	5FE.sdf	723.81	53.59	99.74	56.02	0.56	1.04	96	49	95	48	6	0	0	19	0.2	6	0	29	5	9	6	0	0	0	2	0	7	20	2.807	3.673	158.468	212.26	212.26	1.701	1	1XE5A	28.2674772	36.47416413	35.25835866	37.99392097	38.29787234	23.70820669	40.12158055	29.48328267	30.39513678	31.61094225	44.68085106	23.70820669
5FP_1XE6A	5FP.sdf	709.78	51.99	96.85	54.26	0.56	1.04	93	48	92	47	6	0	0	18	0.196	6	0	28	5	9	6	0	0	0	3	0	8	20	2.807	4.511	153.699	223.26	223.26	1.45	1	1XE6A	28.2674772	36.47416413	35.25835866	37.99392097	38.29787234	23.70820669	40.12158055	29.48328267	30.39513678	31.61094225	44.68085106	23.70820669
5FU_2QCFA	5FU.sdf	342.2	20.17	36.94	21.29	0.59	1.09	34	22	35	23	4	0	2	4	0.114	4	0	9	2	9	1	0	0	0	4	0	5	12	2.322	3.048	63.91	171.31	181.12	-3.351	0	2QCFA	28.07692308	37.30769231	34.61538462	38.46153846	38.84615385	22.69230769	36.53846154	32.69230769	30.76923077	33.84615385	43.46153846	22.69230769
5GP_1JXMA	5GP.sdf	363.26	22.93	40.52	24.15	0.6	1.07	38	24	40	26	8	0.192	3	4	0.1	3	5	10	5	8	0	0	3	0	4	0	7	12	3.17	4.78	73.251	206.04	215.85	-3.221	1	1JXMA	36.5448505	35.54817276	27.90697674	36.87707641	33.55481728	29.56810631	31.22923588	28.23920266	40.53156146	32.22591362	38.20598007	29.56810631
5GP_1SGXA	5GP.sdf	363.26	22.93	40.52	24.15	0.6	1.07	38	24	40	26	8	0.192	3	4	0.1	3	5	10	5	8	0	0	3	0	4	0	7	12	3.17	4.78	73.251	206.04	215.85	-3.221	1	1SGXA	31.06936416	36.70520231	32.22543353	39.59537572	38.15028902	22.25433526	34.68208092	33.09248555	32.22543353	34.24855491	43.49710983	22.25433526
5GP_2QORA	5GP.sdf	363.26	22.93	40.52	24.15	0.6	1.07	38	24	40	26	8	0.192	3	4	0.1	3	5	10	5	8	0	0	3	0	4	0	7	12	3.17	4.78	73.251	206.04	215.85	-3.221	1	2QORA	39.1959799	32.66331658	28.14070352	31.65829146	37.68844221	30.65326633	33.16582915	24.12060302	42.71356784	26.13065327	43.2160804	30.65326633
5GP_1EX7A	5GP.sdf	363.26	22.93	40.52	24.15	0.6	1.07	38	24	40	26	8	0.192	3	4	0.1	3	5	10	5	8	0	0	3	0	4	0	7	12	3.17	4.78	73.251	206.04	215.85	-3.221	1	1EX7A	34.40860215	38.17204301	27.41935484	40.86021505	33.87096774	25.2688172	30.64516129	34.40860215	34.94623656	36.55913978	38.17204301	25.2688172
5GP_1PZMA	5GP.sdf	363.26	22.93	40.52	24.15	0.6	1.07	38	24	40	26	8	0.192	3	4	0.1	3	5	10	5	8	0	0	3	0	4	0	7	12	3.17	4.78	73.251	206.04	215.85	-3.221	1	1PZMA	29.85781991	35.07109005	35.07109005	38.38862559	34.5971564	27.01421801	39.81042654	28.90995261	31.27962085	32.7014218	40.28436019	27.01421801
5GP_1AO0A	5GP.sdf	363.26	22.93	40.52	24.15	0.6	1.07	38	24	40	26	8	0.192	3	4	0.1	3	5	10	5	8	0	0	3	0	4	0	7	12	3.17	4.78	73.251	206.04	215.85	-3.221	1	1AO0A	28.75816993	40.95860566	30.2832244	39.86928105	38.34422658	21.78649237	33.76906318	34.42265795	31.80827887	35.29411765	42.91938998	21.78649237
5GP_1J1GA	5GP.sdf	363.26	22.93	40.52	24.15	0.6	1.07	38	24	40	26	8	0.192	3	4	0.1	3	5	10	5	8	0	0	3	0	4	0	7	12	3.17	4.78	73.251	206.04	215.85	-3.221	1	1J1GA	27.36842105	41.57894737	31.05263158	45.78947368	28.42105263	25.78947368	32.63157895	37.36842105	30	35.78947368	38.42105263	25.78947368
5GP_1HMPA	5GP.sdf	363.26	22.93	40.52	24.15	0.6	1.07	38	24	40	26	8	0.192	3	4	0.1	3	5	10	5	8	0	0	3	0	4	0	7	12	3.17	4.78	73.251	206.04	215.85	-3.221	1	1HMPA	31.79723502	33.640553	34.56221198	37.78801843	35.02304147	27.18894009	39.63133641	26.26728111	34.10138249	31.79723502	41.01382488	27.18894009
5GP_2YWTA	5GP.sdf	363.26	22.93	40.52	24.15	0.6	1.07	38	24	40	26	8	0.192	3	4	0.1	3	5	10	5	8	0	0	3	0	4	0	7	12	3.17	4.78	73.251	206.04	215.85	-3.221	1	2YWTA	29.28176796	36.4640884	34.25414365	37.01657459	39.22651934	23.75690608	38.67403315	30.38674033	30.93922652	30.38674033	45.85635359	23.75690608
5GP_1HGXA	5GP.sdf	363.26	22.93	40.52	24.15	0.6	1.07	38	24	40	26	8	0.192	3	4	0.1	3	5	10	5	8	0	0	3	0	4	0	7	12	3.17	4.78	73.251	206.04	215.85	-3.221	1	1HGXA	33.33333333	30.6010929	36.06557377	33.87978142	39.89071038	26.2295082	42.62295082	22.40437158	34.9726776	27.86885246	45.90163934	26.2295082
5GP_2CNWA	5GP.sdf	363.26	22.93	40.52	24.15	0.6	1.07	38	24	40	26	8	0.192	3	4	0.1	3	5	10	5	8	0	0	3	0	4	0	7	12	3.17	4.78	73.251	206.04	215.85	-3.221	1	2CNWA	34.69387755	34.01360544	31.29251701	37.07482993	41.15646259	21.76870748	32.99319728	31.97278912	35.03401361	32.99319728	45.23809524	21.76870748
5GP_1XZ8A	5GP.sdf	363.26	22.93	40.52	24.15	0.6	1.07	38	24	40	26	8	0.192	3	4	0.1	3	5	10	5	8	0	0	3	0	4	0	7	12	3.17	4.78	73.251	206.04	215.85	-3.221	1	1XZ8A	35.19553073	29.60893855	35.19553073	35.19553073	43.57541899	21.22905028	36.31284916	26.25698324	37.4301676	30.72625698	48.04469274	21.22905028
5GP_1ECBA	5GP.sdf	363.26	22.93	40.52	24.15	0.6	1.07	38	24	40	26	8	0.192	3	4	0.1	3	5	10	5	8	0	0	3	0	4	0	7	12	3.17	4.78	73.251	206.04	215.85	-3.221	1	1ECBA	34.92063492	33.92857143	31.15079365	37.1031746	39.68253968	23.21428571	34.52380952	28.57142857	36.9047619	31.94444444	44.84126984	23.21428571
5GP_3RHNA	5GP.sdf	363.26	22.93	40.52	24.15	0.6	1.07	38	24	40	26	8	0.192	3	4	0.1	3	5	10	5	8	0	0	3	0	4	0	7	12	3.17	4.78	73.251	206.04	215.85	-3.221	1	3RHNA	28.69565217	39.13043478	32.17391304	40	33.91304348	26.08695652	33.91304348	31.30434783	34.7826087	32.17391304	41.73913043	26.08695652
5GP_2A7RA	5GP.sdf	363.26	22.93	40.52	24.15	0.6	1.07	38	24	40	26	8	0.192	3	4	0.1	3	5	10	5	8	0	0	3	0	4	0	7	12	3.17	4.78	73.251	206.04	215.85	-3.221	1	2A7RA	27.59562842	41.53005464	30.87431694	42.07650273	31.42076503	26.50273224	33.60655738	34.42622951	31.96721311	36.33879781	37.15846995	26.50273224
5GP_2CNWD	5GP.sdf	363.26	22.93	40.52	24.15	0.6	1.07	38	24	40	26	8	0.192	3	4	0.1	3	5	10	5	8	0	0	3	0	4	0	7	12	3.17	4.78	73.251	206.04	215.85	-3.221	1	2CNWD	33.45070423	35.21126761	31.33802817	38.38028169	39.78873239	21.83098592	32.74647887	32.74647887	34.50704225	32.3943662	45.77464789	21.83098592
5GP_2B8WA	5GP.sdf	363.26	22.93	40.52	24.15	0.6	1.07	38	24	40	26	8	0.192	3	4	0.1	3	5	10	5	8	0	0	3	0	4	0	7	12	3.17	4.78	73.251	206.04	215.85	-3.221	1	2B8WA	30.79268293	35.67073171	33.53658537	36.8902439	36.58536585	26.52439024	36.2804878	29.26829268	34.45121951	30.18292683	43.29268293	26.52439024
5GP_1A97B	5GP.sdf	363.26	22.93	40.52	24.15	0.6	1.07	38	24	40	26	8	0.192	3	4	0.1	3	5	10	5	8	0	0	3	0	4	0	7	12	3.17	4.78	73.251	206.04	215.85	-3.221	1	1A97B	29.05405405	35.81081081	35.13513514	39.18918919	36.48648649	24.32432432	37.83783784	30.40540541	31.75675676	33.10810811	42.56756757	24.32432432
5GP_2ANBA	5GP.sdf	363.26	22.93	40.52	24.15	0.6	1.07	38	24	40	26	8	0.192	3	4	0.1	3	5	10	5	8	0	0	3	0	4	0	7	12	3.17	4.78	73.251	206.04	215.85	-3.221	1	2ANBA	34.29951691	37.19806763	28.50241546	36.71497585	36.23188406	27.0531401	32.36714976	29.46859903	38.16425121	33.33333333	39.61352657	27.0531401
5GP_1VCZA	5GP.sdf	363.26	22.93	40.52	24.15	0.6	1.07	38	24	40	26	8	0.192	3	4	0.1	3	5	10	5	8	0	0	3	0	4	0	7	12	3.17	4.78	73.251	206.04	215.85	-3.221	1	1VCZA	33.1797235	38.70967742	28.11059908	42.39631336	30.87557604	26.7281106	32.71889401	30.41474654	36.86635945	31.79723502	41.47465438	26.7281106
5GP_2BLEA	5GP.sdf	363.26	22.93	40.52	24.15	0.6	1.07	38	24	40	26	8	0.192	3	4	0.1	3	5	10	5	8	0	0	3	0	4	0	7	12	3.17	4.78	73.251	206.04	215.85	-3.221	1	2BLEA	26.97547684	41.41689373	31.60762943	41.6893733	32.69754768	25.61307902	34.0599455	34.33242507	31.60762943	36.78474114	37.60217984	25.61307902
5GP_1G9TA	5GP.sdf	363.26	22.93	40.52	24.15	0.6	1.07	38	24	40	26	8	0.192	3	4	0.1	3	5	10	5	8	0	0	3	0	4	0	7	12	3.17	4.78	73.251	206.04	215.85	-3.221	1	1G9TA	32.96703297	30.21978022	36.81318681	35.16483516	39.01098901	25.82417582	40.10989011	25.27472527	34.61538462	30.76923077	43.40659341	25.82417582
5GP_2FXVA	5GP.sdf	363.26	22.93	40.52	24.15	0.6	1.07	38	24	40	26	8	0.192	3	4	0.1	3	5	10	5	8	0	0	3	0	4	0	7	12	3.17	4.78	73.251	206.04	215.85	-3.221	1	2FXVA	29.89690722	35.56701031	34.53608247	37.11340206	42.78350515	20.10309278	35.56701031	31.44329897	32.98969072	35.05154639	44.84536082	20.10309278
5GP_1W25A	5GP.sdf	363.26	22.93	40.52	24.15	0.6	1.07	38	24	40	26	8	0.192	3	4	0.1	3	5	10	5	8	0	0	3	0	4	0	7	12	3.17	4.78	73.251	206.04	215.85	-3.221	1	1W25A	32.67973856	36.16557734	31.1546841	41.17647059	35.94771242	22.87581699	32.67973856	31.80827887	35.51198257	36.81917211	40.30501089	22.87581699
5GP_1T9SA	5GP.sdf	363.26	22.93	40.52	24.15	0.6	1.07	38	24	40	26	8	0.192	3	4	0.1	3	5	10	5	8	0	0	3	0	4	0	7	12	3.17	4.78	73.251	206.04	215.85	-3.221	1	1T9SA	34.00576369	31.41210375	34.58213256	32.27665706	41.49855908	26.22478386	36.31123919	24.78386167	38.90489914	27.08933718	46.68587896	26.22478386
5GP_1ZNXA	5GP.sdf	363.26	22.93	40.52	24.15	0.6	1.07	38	24	40	26	8	0.192	3	4	0.1	3	5	10	5	8	0	0	3	0	4	0	7	12	3.17	4.78	73.251	206.04	215.85	-3.221	1	1ZNXA	27.53623188	42.99516908	29.46859903	46.85990338	35.74879227	17.39130435	29.95169082	40.57971014	29.46859903	38.647343	43.96135266	17.39130435
5GP_1G7CA	5GP.sdf	363.26	22.93	40.52	24.15	0.6	1.07	38	24	40	26	8	0.192	3	4	0.1	3	5	10	5	8	0	0	3	0	4	0	7	12	3.17	4.78	73.251	206.04	215.85	-3.221	1	1G7CA	32.7510917	37.11790393	30.13100437	39.73799127	34.71615721	25.54585153	31.87772926	32.96943231	35.15283843	33.18777293	41.26637555	25.54585153
5GP_1WAJA	5GP.sdf	363.26	22.93	40.52	24.15	0.6	1.07	38	24	40	26	8	0.192	3	4	0.1	3	5	10	5	8	0	0	3	0	4	0	7	12	3.17	4.78	73.251	206.04	215.85	-3.221	1	1WAJA	35.43743079	33.66555925	30.89700997	33.66555925	36.65559247	29.67884828	36.76633444	26.24584718	36.98781838	28.01771872	42.303433	29.67884828
5GP_1RNCA	5GP.sdf	363.26	22.93	40.52	24.15	0.6	1.07	38	24	40	26	8	0.192	3	4	0.1	3	5	10	5	8	0	0	3	0	4	0	7	12	3.17	4.78	73.251	206.04	215.85	-3.221	1	1RNCA	33.06451613	43.5483871	23.38709677	45.96774194	29.03225806	25	28.22580645	35.48387097	36.29032258	36.29032258	38.70967742	25
5GP_1IYBA	5GP.sdf	363.26	22.93	40.52	24.15	0.6	1.07	38	24	40	26	8	0.192	3	4	0.1	3	5	10	5	8	0	0	3	0	4	0	7	12	3.17	4.78	73.251	206.04	215.85	-3.221	1	1IYBA	29.32692308	41.82692308	28.84615385	45.19230769	32.21153846	22.59615385	34.13461538	34.13461538	31.73076923	34.13461538	43.26923077	22.59615385
5GP_2P1DA	5GP.sdf	363.26	22.93	40.52	24.15	0.6	1.07	38	24	40	26	8	0.192	3	4	0.1	3	5	10	5	8	0	0	3	0	4	0	7	12	3.17	4.78	73.251	206.04	215.85	-3.221	1	2P1DA	33.1147541	37.70491803	29.18032787	35.40983607	37.04918033	27.54098361	31.80327869	30.49180328	37.70491803	29.83606557	42.62295082	27.54098361
5GP_1C9KA	5GP.sdf	363.26	22.93	40.52	24.15	0.6	1.07	38	24	40	26	8	0.192	3	4	0.1	3	5	10	5	8	0	0	3	0	4	0	7	12	3.17	4.78	73.251	206.04	215.85	-3.221	1	1C9KA	30.55555556	35.55555556	33.88888889	41.11111111	38.33333333	20.55555556	35	31.11111111	33.88888889	35.55555556	43.88888889	20.55555556
5GP_1LVGA	5GP.sdf	363.26	22.93	40.52	24.15	0.6	1.07	38	24	40	26	8	0.192	3	4	0.1	3	5	10	5	8	0	0	3	0	4	0	7	12	3.17	4.78	73.251	206.04	215.85	-3.221	1	1LVGA	33.83838384	37.87878788	28.28282828	40.90909091	34.84848485	24.24242424	30.80808081	33.33333333	35.85858586	35.35353535	40.4040404	24.24242424
5GP_2A1YA	5GP.sdf	363.26	22.93	40.52	24.15	0.6	1.07	38	24	40	26	8	0.192	3	4	0.1	3	5	10	5	8	0	0	3	0	4	0	7	12	3.17	4.78	73.251	206.04	215.85	-3.221	1	2A1YA	30.95238095	39.28571429	29.76190476	37.5	36.01190476	26.48809524	33.03571429	31.54761905	35.41666667	33.33333333	40.17857143	26.48809524
5H_2AWZA	5H.sdf	457.42	27.46	38.95	30.24	0.72	1.02	38	25	40	27	16	0.444	3	5	0.125	4	12	16	2	3	1	2	12	0	0	0	1	5	4.087	-0.198	106.957	66.48	132.25	4.776	0	2AWZA	27.24137931	43.10344828	29.65517241	42.75862069	30.86206897	26.37931034	33.62068966	35	31.37931034	34.48275862	39.13793103	26.37931034
5HA_2B8LA	5HA.sdf	578.8	48.79	79.14	51.89	0.62	1	79	41	82	44	22	0.409	4	13	0.159	4	18	31	4	5	0	3	18	0	1	0	4	9	4.524	1.411	160.048	127.84	136.22	3.459	0	2B8LA	27.90123457	40.24691358	31.85185185	40.74074074	35.55555556	23.7037037	36.54320988	33.82716049	29.62962963	33.82716049	42.4691358	23.7037037
5HG_2G1AA	5HG.sdf	273.22	18.29	31.33	19.57	0.61	1.04	30	18	31	19	11	0.526	2	5	0.161	1	10	8	5	4	0	0	5	0	2	0	4	8	3.585	2.323	62.961	136.38	146.19	-2.027	0	2G1AA	32.54716981	39.62264151	27.83018868	42.9245283	33.01886792	24.05660377	29.71698113	36.32075472	33.96226415	35.37735849	40.56603774	24.05660377
5HU_1MRSA	5HU.sdf	338.24	21.66	39.31	23.11	0.59	1.06	37	22	38	23	4	0	2	5	0.132	4	0	10	2	9	0	0	0	0	4	0	5	11	2.322	3.003	68.329	171.31	181.12	-3.139	0	1MRSA	27.57009346	46.72897196	25.70093458	48.13084112	30.8411215	21.02803738	28.97196262	41.58878505	29.43925234	43.92523364	35.04672897	21.02803738
5I5_2I6AA	5I5.sdf	376.18	20.93	32.88	22.85	0.65	1.03	32	19	34	21	10	0.476	3	1	0.029	0	10	11	4	3	1	0	6	0	2	0	4	6	3.459	2.142	76.267	106.42	106.42	0.224	0	2I6AA	34.20289855	34.7826087	31.01449275	37.39130435	35.94202899	26.66666667	33.62318841	29.27536232	37.10144928	32.17391304	41.15942029	26.66666667
5ID_2C47A	5ID.sdf	392.18	21.44	34.2	23.31	0.65	1.04	33	20	35	22	10	0.455	3	2	0.057	0	10	11	4	4	1	0	6	0	3	0	5	7	3.459	3.015	77.812	126.65	126.65	-0.664	0	2C47A	33.01282051	36.53846154	30.44871795	34.29487179	33.33333333	32.37179487	36.85897436	27.24358974	35.8974359	27.24358974	40.38461538	32.37179487
5IG_2G1YA	5IG.sdf	385.52	33.08	55.21	34.77	0.6	1	55	28	57	30	13	0.4	3	6	0.105	1	12	20	5	3	0	1	10	0	0	0	4	8	3.807	1.698	109.735	116.59	116.59	1.809	0	2G1YA	24.32432432	43.54354354	32.13213213	43.54354354	33.03303303	23.42342342	37.23723724	36.63663664	26.12612613	37.83783784	38.73873874	23.42342342
5IP_2I5FA	5IP.sdf	580.08	27.74	54.47	32.33	0.57	1.11	49	32	49	32	5	0	1	10	0.204	5	0	6	0	21	0	0	0	0	11	0	11	21	2.585	8.363	91.484	354.03	403.08	-7.116	1	2I5FA	34.86238532	36.69724771	28.44036697	34.86238532	36.69724771	28.44036697	32.11009174	29.35779817	38.53211009	29.35779817	42.20183486	28.44036697
5IQ_2F2TA	5IQ.sdf	144.19	12.78	18.85	13.3	0.67	0.99	19	11	20	12	11	0.917	2	0	0	0	11	9	2	0	0	1	9	0	0	0	2	2	3.585	0.573	45.052	38.91	38.91	0.841	0	2F2TA	34.64052288	37.25490196	28.10457516	38.5620915	33.33333333	28.10457516	32.02614379	28.75816993	39.21568627	31.37254902	40.52287582	28.10457516
5IU_3VTKA	5IU.sdf	434.1	20.98	35.17	23.56	0.64	1.07	33	21	34	22	4	0	2	4	0.118	4	0	9	2	8	1	0	0	0	3	0	4	10	2.322	2.203	74.591	151.08	160.89	-2.212	0	3VTKA	23.90670554	45.77259475	30.32069971	46.35568513	33.2361516	20.40816327	33.52769679	39.94169096	26.53061224	37.02623907	42.56559767	20.40816327
5IU_2QCHA	5IU.sdf	434.1	20.98	35.17	23.56	0.64	1.07	33	21	34	22	4	0	2	4	0.118	4	0	9	2	8	1	0	0	0	3	0	4	10	2.322	2.203	74.591	151.08	160.89	-2.212	0	2QCHA	28.07692308	37.30769231	34.61538462	38.84615385	38.46153846	22.69230769	36.53846154	32.69230769	30.76923077	34.23076923	43.07692308	22.69230769
5MB_1JHMA	5MB.sdf	132.18	11.78	17.85	12.3	0.65	0.99	18	10	19	11	10	0.909	2	0	0	0	10	8	2	0	0	1	7	0	0	0	1	1	3.459	-0.161	40.01	28.68	28.68	1.832	0	1JHMA	22.19101124	44.1011236	33.70786517	46.91011236	35.95505618	17.13483146	34.83146067	40.73033708	24.43820225	38.76404494	44.1011236	17.13483146
5MD_1F8YA	5MD.sdf	242.26	18.13	32.14	18.85	0.58	1.04	31	17	32	18	3	0	2	2	0.063	3	0	10	2	5	0	0	0	0	2	0	3	7	2	1.366	56.241	104.55	104.55	-2.153	0	1F8YA	36.30573248	33.75796178	29.93630573	33.75796178	37.57961783	28.66242038	37.57961783	24.84076433	37.57961783	28.66242038	42.67515924	28.66242038
5MR_2OVZA	5MR.sdf	556.6	45.19	69.51	47.88	0.65	1.01	69	40	73	44	30	0.614	5	11	0.151	3	27	30	4	5	0	3	23	1	1	0	5	8	4.954	2.16	151.695	151.31	161.12	3.186	0	2OVZA	25.1572327	45.28301887	29.55974843	43.39622642	27.67295597	28.93081761	34.59119497	33.33333333	32.0754717	37.10691824	33.96226415	28.93081761
5NH_2F9UA	5NH.sdf	739.03	64.6	111.2	68.47	0.58	1	111	53	114	56	13	0.107	4	17	0.149	7	6	39	6	8	0	1	6	0	0	0	4	14	3.807	1.292	196.762	183.32	183.32	3.988	1	2F9UA	21.10552764	50.25125628	28.64321608	50.25125628	29.64824121	20.10050251	31.15577889	43.2160804	25.6281407	40.70351759	39.1959799	20.10050251
5NI_1M8IA	5NI.sdf	163.15	11.6	17.84	11.69	0.68	1.05	17	12	18	13	12	0.769	2	1	0.056	2	10	7	3	2	0	1	7	0	0	0	1	3	3.7	-0.002	43.398	74.5	74.5	1.368	0	1M8IA	30.64516129	36.86635945	32.48847926	35.71428571	36.40552995	27.88018433	36.40552995	29.03225806	34.56221198	28.11059908	44.00921659	27.88018433
5NI_1M9QA	5NI.sdf	163.15	11.6	17.84	11.69	0.68	1.05	17	12	18	13	12	0.769	2	1	0.056	2	10	7	3	2	0	1	7	0	0	0	1	3	3.7	-0.002	43.398	74.5	74.5	1.368	0	1M9QA	30.12048193	39.27710843	30.60240964	40.24096386	35.42168675	24.3373494	33.97590361	33.4939759	32.53012048	29.87951807	45.78313253	24.3373494
5OB_1JHPA	5OB.sdf	148.18	12.29	19.18	12.75	0.65	1.01	19	11	20	12	10	0.833	2	1	0.05	0	10	8	2	1	0	1	7	0	0	0	1	2	3.459	-0.119	41.432	37.91	37.91	1.329	0	1JHPA	22.19101124	44.1011236	33.70786517	46.91011236	35.95505618	17.13483146	34.83146067	40.73033708	24.43820225	38.76404494	44.1011236	17.13483146
5OP_1V3VA	5OP.sdf	350.5	31.53	54.89	33.69	0.57	1	55	25	55	25	5	0	1	12	0.218	5	0	20	0	5	0	0	0	0	2	0	2	5	2.585	0.233	98.613	91.67	91.67	2.995	0	1V3VA	28.52852853	37.83783784	33.63363363	38.73873874	36.63663664	24.62462462	36.63663664	33.63363363	29.72972973	33.03303303	42.34234234	24.62462462
5PA_1J0DA	5PA.sdf	332.28	23.24	40.54	24.97	0.6	1.04	39	22	40	23	8	0.261	2	7	0.175	2	6	12	2	7	0	0	5	0	3	1	5	9	3.17	2.913	74.727	149.21	159.02	-1.167	0	1J0DA	29.91202346	39.88269795	30.20527859	41.34897361	36.36363636	22.28739003	34.31085044	34.01759531	31.67155425	34.8973607	42.81524927	22.28739003
5PA_1J0BA	5PA.sdf	332.28	23.24	40.54	24.97	0.6	1.04	39	22	40	23	8	0.261	2	7	0.175	2	6	12	2	7	0	0	5	0	3	1	5	9	3.17	2.913	74.727	149.21	159.02	-1.167	0	1J0BA	28	38.46153846	33.53846154	37.53846154	39.69230769	22.76923077	37.84615385	32.61538462	29.53846154	33.84615385	43.38461538	22.76923077
5PA_1D7RA	5PA.sdf	332.28	23.24	40.54	24.97	0.6	1.04	39	22	40	23	8	0.261	2	7	0.175	2	6	12	2	7	0	0	5	0	3	1	5	9	3.17	2.913	74.727	149.21	159.02	-1.167	0	1D7RA	25.86605081	41.80138568	32.33256351	44.80369515	33.48729792	21.70900693	35.1039261	37.41339492	27.48267898	39.26096998	39.03002309	21.70900693
5PH_1RWVA	5PH.sdf	520.61	39.45	65.71	41.65	0.62	1.03	64	36	65	37	18	0.324	2	14	0.215	6	12	24	2	9	0	2	12	0	2	1	5	11	4.248	2.328	127.934	187.17	195.55	1.697	1	1RWVA	33.14606742	34.83146067	32.02247191	39.88764045	35.95505618	24.15730337	33.14606742	31.46067416	35.39325843	32.02247191	43.82022472	24.15730337
5PH_1RWVB	5PH.sdf	520.61	39.45	65.71	41.65	0.62	1.03	64	36	65	37	18	0.324	2	14	0.215	6	12	24	2	9	0	2	12	0	2	1	5	11	4.248	2.328	127.934	187.17	195.55	1.697	1	1RWVB	29.54545455	36.36363636	34.09090909	38.63636364	28.40909091	32.95454545	36.36363636	29.54545455	34.09090909	28.40909091	38.63636364	32.95454545
5PI_1WV7H	5PI.sdf	613.82	49.68	82.89	52.6	0.61	1.01	82	43	84	45	22	0.356	3	17	0.202	6	16	29	7	6	0	2	14	1	0	0	9	12	4.524	5.427	162.253	222.35	230.73	1.398	1	1WV7H	25.19685039	39.37007874	35.43307087	41.33858268	36.22047244	22.44094488	38.18897638	33.07086614	28.74015748	32.28346457	45.27559055	22.44094488
5PV_2AY9A	5PV.sdf	178.25	16.21	26.84	17.24	0.6	0.99	27	13	27	13	7	0.462	1	5	0.185	1	6	11	0	2	0	1	6	0	1	0	1	2	3	-0.277	51.169	37.3	37.3	2.838	0	2AY9A	28.68020305	40.35532995	30.96446701	43.14720812	34.26395939	22.58883249	32.99492386	36.54822335	30.45685279	37.56345178	39.84771574	22.58883249
5QC_2FZZA	5QC.sdf	588.64	46	71.73	47.35	0.66	1.02	70	43	76	49	28	0.551	7	5	0.066	1	27	31	6	3	3	3	22	0	1	0	3	11	4.858	0.756	156.681	113.65	113.65	5.193	0	2FZZA	32.90598291	36.32478632	30.76923077	39.31623932	32.90598291	27.77777778	34.18803419	30.76923077	35.04273504	32.90598291	39.31623932	27.77777778
5RM_1XM6A	5RM.sdf	263.32	21.82	36.48	22.91	0.61	1.01	36	19	37	20	8	0.3	2	5	0.135	2	6	14	1	4	0	1	6	0	0	0	0	5	3.17	-0.724	69.675	57.12	57.12	3.062	0	1XM6A	33.41772152	35.18987342	31.39240506	35.18987342	38.48101266	26.32911392	33.92405063	26.58227848	39.49367089	31.39240506	42.27848101	26.32911392
5RP_1SNNA	5RP.sdf	230.13	13.56	26.89	14.89	0.54	1.08	25	14	24	13	2	0	0	6	0.25	2	0	5	0	8	0	0	0	0	5	0	5	8	1.585	3.663	42.966	144.52	154.33	-2.993	0	1SNNA	36.12334802	32.15859031	31.71806167	34.36123348	38.76651982	26.8722467	35.24229075	26.43171806	38.32599119	29.95594714	43.17180617	26.8722467
5RP_2IYPA	5RP.sdf	230.13	13.56	26.89	14.89	0.54	1.08	25	14	24	13	2	0	0	6	0.25	2	0	5	0	8	0	0	0	0	5	0	5	8	1.585	3.663	42.966	144.52	154.33	-2.993	0	2IYPA	32.55813953	38.05496829	29.38689218	39.32346723	35.94080338	24.73572939	34.24947146	31.71247357	34.03805497	35.72938689	39.53488372	24.73572939
5RP_1XBYA	5RP.sdf	230.13	13.56	26.89	14.89	0.54	1.08	25	14	24	13	2	0	0	6	0.25	2	0	5	0	8	0	0	0	0	5	0	5	8	1.585	3.663	42.966	144.52	154.33	-2.993	0	1XBYA	29.62962963	36.11111111	34.25925926	42.59259259	36.11111111	21.2962963	36.11111111	32.87037037	31.01851852	38.42592593	40.27777778	21.2962963
5RP_1UJ5A	5RP.sdf	230.13	13.56	26.89	14.89	0.54	1.08	25	14	24	13	2	0	0	6	0.25	2	0	5	0	8	0	0	0	0	5	0	5	8	1.585	3.663	42.966	144.52	154.33	-2.993	0	1UJ5A	26.43171806	40.52863436	33.03964758	42.2907489	37.44493392	20.26431718	35.24229075	36.56387665	28.1938326	34.80176211	44.9339207	20.26431718
5RP_1TKUA	5RP.sdf	230.13	13.56	26.89	14.89	0.54	1.08	25	14	24	13	2	0	0	6	0.25	2	0	5	0	8	0	0	0	0	5	0	5	8	1.585	3.663	42.966	144.52	154.33	-2.993	0	1TKUA	32.84313725	35.78431373	31.37254902	38.7254902	39.21568627	22.05882353	33.82352941	30.88235294	35.29411765	31.8627451	46.07843137	22.05882353
5SC_2R3QA	5SC.sdf	410.3	29.15	42.37	30.4	0.69	1.01	42	26	45	29	23	0.759	4	4	0.089	1	22	19	5	1	1	1	17	0	0	0	1	4	4.585	-0.294	104.542	67.68	67.68	3.186	0	2R3QA	29.29292929	35.35353535	35.35353535	34.68013468	37.71043771	27.60942761	38.72053872	28.61952862	32.65993266	27.60942761	44.78114478	27.60942761
5SD_1QYWA	5SD.sdf	288.47	28.39	48.03	30.57	0.58	0.98	49	21	52	24	2	0	4	0	0	2	0	19	0	2	0	0	0	0	0	0	0	2	1.585	-0.891	82.781	34.14	34.14	3.122	0	1QYWA	25.99388379	42.20183486	31.80428135	45.25993884	34.86238532	19.87767584	33.63914373	38.22629969	28.13455657	37.3088685	42.81345566	19.87767584
5SD_1OHSA	5SD.sdf	288.47	28.39	48.03	30.57	0.58	0.98	49	21	52	24	2	0	4	0	0	2	0	19	0	2	0	0	0	0	0	0	0	2	1.585	-0.891	82.781	34.14	34.14	3.122	0	1OHSA	28	40.8	31.2	40.8	36.8	22.4	32.8	36.8	30.4	36.8	40.8	22.4
5TN_2P1VA	5TN.sdf	408.58	37.61	61.45	40	0.61	0.99	62	30	64	32	14	0.375	3	6	0.094	2	12	26	0	4	0	2	12	0	1	1	2	4	3.907	0.111	121.23	66.76	66.76	6.439	0	2P1VA	30	35.41666667	34.58333333	37.08333333	39.16666667	23.75	36.25	30.41666667	33.33333333	29.58333333	46.66666667	23.75
5UD_1TGVA	5UD.sdf	262.22	17.16	31.1	17.48	0.59	1.07	29	18	30	19	3	0	2	2	0.067	3	0	9	2	6	1	0	0	0	3	0	4	9	2	2.268	52.769	124.78	124.78	-2.541	0	1TGVA	25.390625	43.75	30.859375	44.53125	34.375	21.09375	32.421875	39.0625	28.515625	39.453125	39.453125	21.09375
5X_2AX0A	5X.sdf	418.6	30.57	45.48	33.41	0.68	1.01	45	27	47	29	17	0.414	3	6	0.128	5	12	19	2	3	0	2	12	0	0	0	1	5	4.17	-0.272	113.935	66.48	132.25	4.942	0	2AX0A	27.24137931	43.10344828	29.65517241	42.75862069	30.86206897	26.37931034	33.62068966	35	31.37931034	34.48275862	39.13793103	26.37931034
5YL_1NQWA	5YL.sdf	411.4	29.64	54.83	31.93	0.56	1.03	53	27	53	27	4	0	1	12	0.226	4	0	14	3	9	0	0	0	0	6	0	9	12	2.322	6.42	91.922	216.2	226.01	-2.789	1	1NQWA	29.22077922	37.66233766	33.11688312	38.96103896	39.61038961	21.42857143	34.41558442	33.76623377	31.81818182	35.71428571	42.85714286	21.42857143
5Z5_2JAVA	5Z5.sdf	329.81	25.89	39.47	27.11	0.66	1.01	39	23	41	25	14	0.44	3	2	0.049	3	11	17	3	2	1	1	10	0	0	0	3	4	3.907	1.032	90.751	77.75	77.75	2.62	0	2JAVA	34.40860215	34.40860215	31.1827957	31.54121864	37.27598566	31.1827957	36.91756272	24.37275986	38.70967742	26.16487455	42.65232975	31.1827957
61E_3BIZA	61E.sdf	477.98	38.31	58.66	40.07	0.66	1.01	58	34	62	38	23	0.553	5	6	0.097	2	21	26	3	4	1	3	18	0	0	1	2	6	4.585	0.177	131.613	87.56	87.56	4.456	0	3BIZA	32.05574913	37.28222997	30.66202091	36.58536585	36.93379791	26.48083624	33.79790941	29.96515679	36.2369338	31.01045296	42.5087108	26.48083624
62A_1ZTKA	62A.sdf	482.63	37.95	60.83	39.91	0.63	1.01	60	34	62	36	17	0.306	3	11	0.177	6	11	22	8	3	0	1	9	0	0	0	7	11	4.17	4.052	130.15	181.87	210.11	-0.111	1	1ZTKA	30.25210084	39.49579832	30.25210084	39.07563025	36.13445378	24.78991597	34.87394958	31.51260504	33.61344538	32.35294118	42.85714286	24.78991597
62P_1Z8AA	62P.sdf	324.76	21.22	31.45	22.38	0.71	1.05	30	21	32	23	15	0.435	3	2	0.063	5	10	13	2	4	1	1	8	0	0	0	1	6	4	-0.151	76.815	93.03	101.41	2.596	0	1Z8AA	32.27848101	33.86075949	33.86075949	34.49367089	40.50632911	25	37.34177215	27.53164557	35.12658228	25.94936709	49.05063291	25
65B_1SV5A	65B.sdf	435.31	30.55	43.59	31.65	0.71	1.01	43	28	45	30	20	0.6	3	4	0.089	0	18	20	6	1	1	2	16	0	0	0	3	7	4.392	0.953	111.903	120.64	120.64	5.493	0	1SV5A	36.42857143	33.39285714	30.17857143	32.5	41.78571429	25.71428571	34.10714286	28.03571429	37.85714286	25.53571429	48.75	25.71428571
6C3_2I0VA	6C3.sdf	336.79	26.3	37.48	27.35	0.71	1.01	37	24	40	27	19	0.63	4	2	0.05	2	17	19	2	2	1	2	15	0	0	0	1	4	4.322	-0.342	93.043	58.89	58.89	3.902	0	2I0VA	31.94029851	36.41791045	31.64179104	35.2238806	37.31343284	27.46268657	36.71641791	28.65671642	34.62686567	28.05970149	44.47761194	27.46268657
6CM_2E3NA	6CM.sdf	397.72	40.28	73.41	43.88	0.54	0.98	75	28	74	27	2	0	0	20	0.27	2	0	24	1	3	0	0	0	0	2	0	3	4	1.585	0.811	119.766	69.56	69.56	6.881	0	2E3NA	32.54901961	34.50980392	32.94117647	34.90196078	41.17647059	23.92156863	36.07843137	28.23529412	35.68627451	27.84313725	48.23529412	23.92156863
6CP_1H1RA	6CP.sdf	357.88	28.96	45.23	30.43	0.64	1.01	45	25	48	28	16	0.571	4	5	0.104	0	16	18	5	1	1	1	11	0	0	0	2	5	4.087	0.312	95.901	75.72	75.72	5.209	0	1H1RA	28.80794702	35.7615894	35.43046358	35.43046358	37.41721854	27.15231788	38.74172185	29.13907285	32.1192053	27.81456954	45.03311258	27.15231788
6CS_2Q89A	6CS.sdf	158.18	11.91	21.72	12.42	0.57	1.03	21	11	21	11	2	0	1	1	0.048	2	0	6	2	3	0	0	0	0	2	0	3	5	1.585	1.749	36.215	81.92	81.92	-1.165	0	2Q89A	32.29571984	40.07782101	27.62645914	46.30350195	33.46303502	20.23346304	29.96108949	37.3540856	32.6848249	38.52140078	41.24513619	20.23346304
6DE_1Y2HA	6DE.sdf	278.76	21.9	34.37	23.11	0.64	1.01	34	19	35	20	12	0.55	2	4	0.114	1	11	14	2	2	1	1	9	0	0	0	0	3	3.7	-0.724	74.933	44.12	44.12	3.353	0	1Y2HA	33.24937028	35.01259446	31.73803526	35.5163728	38.28715365	26.19647355	34.25692695	26.44836272	39.29471033	31.23425693	42.56926952	26.19647355
6FA_1KDGA	6FA.sdf	801.62	53.67	91.59	56.59	0.62	1.05	87	54	92	59	22	0.271	6	13	0.141	6	16	27	9	16	0	1	11	0	7	1	11	24	4.524	6.954	178.149	383.16	402.78	-2.916	1	1KDGA	23.26007326	48.71794872	28.02197802	49.26739927	32.96703297	17.76556777	31.5018315	43.95604396	24.54212454	41.20879121	41.02564103	17.76556777
6GP_2F3QA	6GP.sdf	265.25	18.27	34.91	18.97	0.55	1.06	33	18	33	18	2	0	1	4	0.121	2	0	9	1	8	0	0	0	0	4	0	5	9	1.585	3.19	53.589	145.55	145.55	-2.78	0	2F3QA	35.74821853	32.06650831	32.18527316	32.06650831	39.42992874	28.50356295	36.4608076	25.17814727	38.36104513	26.72209026	44.77434679	28.50356295
6IG_2G22A	6IG.sdf	445.67	41.45	67.09	43.9	0.61	0.99	68	33	71	36	18	0.5	4	10	0.141	0	18	27	5	1	0	2	16	0	0	0	3	6	4.248	0.772	139.846	76.3	76.3	5.171	0	2G22A	24.32432432	43.54354354	32.13213213	43.54354354	33.03303303	23.42342342	37.23723724	36.63663664	26.12612613	37.83783784	38.73873874	23.42342342
6IN_1DB5A	6IN.sdf	380.48	32.61	52.23	34.2	0.63	1	52	28	54	30	18	0.533	3	9	0.167	2	16	22	2	4	0	2	14	1	1	0	3	5	4.248	0.882	106.626	94.55	94.55	3.105	0	1DB5A	32.25806452	42.74193548	25	48.38709677	18.5483871	33.06451613	31.4516129	33.06451613	35.48387097	35.48387097	31.4516129	33.06451613
6IP_2OHPA	6IP.sdf	237.33	21.57	32.61	22.59	0.65	0.99	33	18	35	20	16	0.8	3	3	0.086	0	16	15	3	0	0	1	13	0	0	0	3	2	4.087	1.088	73.916	54.7	54.7	3.203	0	2OHPA	28.60696517	39.80099502	31.5920398	40.29850746	35.82089552	23.88059701	36.31840796	33.33333333	30.34825871	33.58208955	42.53731343	23.88059701
6MP_2PUAA	6MP.sdf	134.16	10.57	16.29	10.78	0.66	1.02	16	10	17	11	10	0.909	2	0	0	0	10	6	4	0	0	0	5	0	0	0	1	3	3.459	0.031	34.766	54.46	54.46	0.045	0	2PUAA	31.17647059	38.23529412	30.58823529	37.94117647	35.88235294	26.17647059	34.11764706	32.35294118	33.52941176	32.05882353	41.76470588	26.17647059
6MP_1OTYA	6MP.sdf	134.16	10.57	16.29	10.78	0.66	1.02	16	10	17	11	10	0.909	2	0	0	0	10	6	4	0	0	0	5	0	0	0	1	3	3.459	0.031	34.766	54.46	54.46	0.045	0	1OTYA	28.57142857	37.81512605	33.61344538	42.43697479	31.93277311	25.6302521	36.13445378	32.77310924	31.09243697	38.23529412	36.13445378	25.6302521
6MR_2OW0A	6MR.sdf	546.41	34.93	50.61	37.99	0.7	1.01	50	31	53	34	25	0.647	4	7	0.132	3	22	23	2	4	1	3	20	0	1	0	3	5	4.7	0.876	127.016	99.26	107.64	4.929	0	2OW0A	25.1572327	45.28301887	29.55974843	43.39622642	27.67295597	28.93081761	34.59119497	33.33333333	32.0754717	37.10691824	33.96226415	28.93081761
6NH_2FLBH	6NH.sdf	318.37	25.87	38.47	26.53	0.68	1.01	38	24	41	27	22	0.778	4	3	0.073	1	21	17	6	1	0	2	16	0	0	1	6	5	4.524	3.554	90.365	127.46	127.46	2.711	0	2FLBH	25.19685039	39.37007874	35.43307087	41.33858268	36.22047244	22.44094488	38.18897638	33.07086614	28.74015748	32.28346457	45.27559055	22.44094488
6NI_1M9MA	6NI.sdf	163.15	11.6	17.84	11.69	0.68	1.05	17	12	18	13	12	0.769	2	1	0.056	2	10	7	3	2	0	1	7	0	0	0	1	3	3.7	-0.002	43.398	74.5	74.5	1.368	0	1M9MA	30.12048193	39.27710843	30.60240964	40.24096386	35.42168675	24.3373494	33.97590361	33.4939759	32.53012048	29.87951807	45.78313253	24.3373494
6NI_1M8HA	6NI.sdf	163.15	11.6	17.84	11.69	0.68	1.05	17	12	18	13	12	0.769	2	1	0.056	2	10	7	3	2	0	1	7	0	0	0	1	3	3.7	-0.002	43.398	74.5	74.5	1.368	0	1M8HA	30.64516129	36.86635945	32.48847926	35.71428571	36.40552995	27.88018433	36.40552995	29.03225806	34.56221198	28.11059908	44.00921659	27.88018433
6NP_1YQJA	6NP.sdf	457.62	41.54	61.23	43.4	0.67	0.99	62	35	67	40	29	0.725	6	5	0.075	0	29	30	5	0	0	3	25	0	0	0	1	5	4.907	-0.458	142.493	53.94	53.94	5.491	0	1YQJA	32.24043716	34.42622951	33.33333333	35.24590164	38.52459016	26.2295082	37.43169399	26.77595628	35.79234973	29.50819672	44.26229508	26.2295082
6PG_1QY4A	6PG.sdf	276.16	16.19	32.43	17.56	0.54	1.08	30	17	29	16	2	0	0	7	0.241	2	0	6	0	10	0	0	0	0	7	0	7	10	1.585	5.447	49.488	184.98	194.79	-3.542	0	1QY4A	33.86243386	35.44973545	30.68783069	33.86243386	35.44973545	30.68783069	35.97883598	28.04232804	35.97883598	28.57142857	40.74074074	30.68783069
6PG_2CXRA	6PG.sdf	276.16	16.19	32.43	17.56	0.54	1.08	30	17	29	16	2	0	0	7	0.241	2	0	6	0	10	0	0	0	0	7	0	7	10	1.585	5.447	49.488	184.98	194.79	-3.542	0	2CXRA	30.87971275	37.16337522	31.95691203	36.26570916	36.8043088	26.92998205	34.29084381	31.05924596	34.64991023	31.23877917	41.83123878	26.92998205
6PG_1DQRA	6PG.sdf	276.16	16.19	32.43	17.56	0.54	1.08	30	17	29	16	2	0	0	7	0.241	2	0	6	0	10	0	0	0	0	7	0	7	10	1.585	5.447	49.488	184.98	194.79	-3.542	0	1DQRA	30.87971275	36.98384201	32.13644524	36.62477558	36.8043088	26.57091562	34.11131059	30.87971275	35.00897666	31.5978456	41.83123878	26.57091562
6PG_1PGPA	6PG.sdf	276.16	16.19	32.43	17.56	0.54	1.08	30	17	29	16	2	0	0	7	0.241	2	0	6	0	10	0	0	0	0	7	0	7	10	1.585	5.447	49.488	184.98	194.79	-3.542	0	1PGPA	29.87551867	37.34439834	32.78008299	40.45643154	33.81742739	25.72614108	35.47717842	32.15767635	32.36514523	35.47717842	38.7966805	25.72614108
6PG_1J3RA	6PG.sdf	276.16	16.19	32.43	17.56	0.54	1.08	30	17	29	16	2	0	0	7	0.241	2	0	6	0	10	0	0	0	0	7	0	7	10	1.585	5.447	49.488	184.98	194.79	-3.542	0	1J3RA	34.21052632	35.78947368	30	33.15789474	34.21052632	32.63157895	35.78947368	27.89473684	36.31578947	27.89473684	39.47368421	32.63157895
6PG_1KO8A	6PG.sdf	276.16	16.19	32.43	17.56	0.54	1.08	30	17	29	16	2	0	0	7	0.241	2	0	6	0	10	0	0	0	0	7	0	7	10	1.585	5.447	49.488	184.98	194.79	-3.542	0	1KO8A	33.71428571	34.85714286	31.42857143	37.14285714	36.57142857	26.28571429	33.14285714	28.57142857	38.28571429	33.14285714	40.57142857	26.28571429
6PG_2IYOA	6PG.sdf	276.16	16.19	32.43	17.56	0.54	1.08	30	17	29	16	2	0	0	7	0.241	2	0	6	0	10	0	0	0	0	7	0	7	10	1.585	5.447	49.488	184.98	194.79	-3.542	0	2IYOA	32.62711864	37.92372881	29.44915254	39.40677966	36.01694915	24.57627119	34.3220339	31.77966102	33.89830508	35.80508475	39.61864407	24.57627119
6PL_2H26A	6PL.sdf	763.25	73.38	134.75	80.68	0.54	0.98	137	52	136	51	3	0	0	42	0.309	3	0	42	1	8	0	0	0	0	1	0	1	8	2	-0.451	213.612	108.36	118.17	11.84	1	2H26A	27.40213523	39.50177936	33.09608541	41.28113879	35.58718861	23.1316726	35.9430605	34.51957295	29.53736655	34.16370107	42.70462633	23.1316726
6PR_2H3EA	6PR.sdf	254.16	15.44	28.89	16.68	0.57	1.07	27	16	26	15	4	0	0	6	0.231	4	0	6	2	7	0	0	0	1	3	0	6	9	2.322	4.478	49.014	167.02	176.83	-3.248	0	2H3EA	30.32258065	38.06451613	31.61290323	39.03225806	38.06451613	22.90322581	34.19354839	31.93548387	33.87096774	34.83870968	42.25806452	22.90322581
6SA_1XD1A	6SA.sdf	970	70.86	134.66	74.34	0.55	1.04	129	66	134	71	1	0	6	15	0.112	1	0	37	1	28	0	0	0	0	19	0	20	29	1	14.658	202.428	479.47	479.47	-10.332	1	1XD1A	31.91919192	37.37373737	30.70707071	40	32.92929293	27.07070707	34.94949495	30.90909091	34.14141414	33.13131313	39.7979798	27.07070707
6SC_2R3RA	6SC.sdf	380.27	27.04	38.16	28.19	0.71	1	38	24	41	27	22	0.815	4	4	0.098	0	22	18	5	0	1	1	17	0	0	0	1	4	4.524	-0.301	97.744	55.11	55.11	3.544	0	2R3RA	29.19463087	35.23489933	35.5704698	34.89932886	37.58389262	27.51677852	38.9261745	28.52348993	32.55033557	27.51677852	44.96644295	27.51677852
6UL_2H26A	6UL.sdf	593.2	64.94	118	71.36	0.53	0.97	122	42	121	41	1	0	0	38	0.314	1	0	40	0	2	0	0	0	0	0	0	0	2	1	-0.946	187.746	26.3	26.3	17.071	1	2H26A	27.40213523	39.50177936	33.09608541	41.28113879	35.58718861	23.1316726	35.9430605	34.51957295	29.53736655	34.16370107	42.70462633	23.1316726
73V_2DC6A	73V.sdf	473.63	40.62	69.41	42.93	0.59	1.01	69	34	71	36	10	0.167	3	12	0.169	4	6	25	3	6	0	1	6	0	0	0	2	9	3.459	0.206	124.256	117.34	117.34	2.495	0	2DC6A	26.5625	44.140625	29.296875	46.875	29.6875	23.4375	33.59375	36.328125	30.078125	34.765625	41.796875	23.4375
74M_2DC9A	74M.sdf	397.53	33.42	59.64	35.4	0.57	1.01	59	28	60	29	4	0	2	10	0.167	4	0	19	3	6	0	0	0	0	0	0	2	9	2.322	0.318	99.643	117.34	117.34	0.911	0	2DC9A	26.5625	44.140625	29.296875	46.875	29.6875	23.4375	33.59375	36.328125	30.078125	34.765625	41.796875	23.4375
75V_2DCAA	75V.sdf	344.41	27.15	49.21	28.57	0.57	1.03	48	24	48	24	4	0	1	10	0.208	4	0	15	2	7	0	0	0	0	1	0	3	9	2.322	1.121	80.711	134.33	134.33	0.466	0	2DCAA	26.5625	44.140625	29.296875	46.875	29.6875	23.4375	33.59375	36.328125	30.078125	34.765625	41.796875	23.4375
76A_2E9NA	76A.sdf	465.59	40.69	61.89	42.52	0.66	1	62	35	67	40	24	0.575	6	4	0.06	1	23	29	3	3	0	3	21	0	1	1	4	5	4.644	1.435	136.192	98.24	98.24	5.256	0	2E9NA	36.05947955	29.73977695	34.20074349	32.34200743	40.5204461	27.13754647	37.91821561	23.42007435	38.66171004	24.16356877	48.69888476	27.13754647
76V_2DCBA	76V.sdf	386.5	31.94	57.87	33.85	0.56	1.02	57	27	57	27	4	0	1	12	0.211	4	0	18	2	7	0	0	0	0	1	0	3	9	2.322	1.018	94.308	134.33	134.33	1.765	0	2DCBA	26.5625	44.140625	29.296875	46.875	29.6875	23.4375	33.59375	36.328125	30.078125	34.765625	41.796875	23.4375
77A_2E9PA	77A.sdf	379.89	29.59	48.77	31.1	0.62	1.02	48	26	49	27	13	0.444	2	7	0.143	1	12	17	5	3	1	1	10	0	0	0	2	8	3.807	0.365	98.973	88.61	88.61	2.448	0	2E9PA	36.05947955	29.73977695	34.20074349	32.34200743	40.5204461	27.13754647	37.91821561	23.42007435	38.66171004	24.16356877	48.69888476	27.13754647
77B_2DCCA	77B.sdf	521.67	44.62	73.41	46.93	0.61	1.01	73	38	76	41	16	0.293	4	12	0.158	4	12	29	3	6	0	2	12	0	0	0	2	9	4.087	0.149	139.596	117.34	117.34	3.206	0	2DCCA	26.5625	44.140625	29.296875	46.875	29.6875	23.4375	33.59375	36.328125	30.078125	34.765625	41.796875	23.4375
78A_2DCDA	78A.sdf	431.54	35.82	60.76	37.64	0.6	1.01	60	31	62	33	10	0.182	3	9	0.145	4	6	22	3	6	0	1	6	0	1	0	3	9	3.459	0.908	110.215	128.34	128.34	1.371	0	2DCDA	26.5625	44.140625	29.296875	46.875	29.6875	23.4375	33.59375	36.328125	30.078125	34.765625	41.796875	23.4375
7A8_1N22A	7A8.sdf	139.27	14.78	26.17	16.1	0.55	0.97	27	10	27	10	1	0	1	1	0.037	1	0	9	1	0	0	0	0	0	0	0	0	1	1	-0.864	46.4	3.24	3.24	2.18	0	1N22A	32.24043716	33.87978142	33.87978142	32.60473588	38.43351548	28.96174863	39.3442623	24.59016393	36.06557377	27.86885246	43.16939891	28.96174863
7AP_2G6JA	7AP.sdf	236.27	17.78	29.92	18.23	0.61	1.03	29	17	30	18	11	0.611	2	2	0.067	0	11	9	6	2	0	0	6	0	2	0	6	8	3.585	4.228	59.11	144.06	144.06	-1.031	0	2G6JA	32.61904762	35.23809524	32.14285714	36.66666667	34.28571429	29.04761905	35.95238095	28.0952381	35.95238095	29.04761905	41.9047619	29.04761905
7CA_2H44A	7CA.sdf	516.59	41.68	70.41	43.73	0.6	1.02	69	37	72	40	14	0.3	4	7	0.097	2	12	27	0	10	0	2	12	0	3	2	5	10	3.907	2.243	133.052	159.05	159.05	2.926	0	2H44A	35.88957055	29.14110429	34.96932515	31.28834356	42.63803681	26.07361963	37.11656442	23.31288344	39.57055215	25.76687117	48.1595092	26.07361963
7CP_3BHYA	7CP.sdf	377.3	28.67	43.45	30.28	0.67	1.01	43	25	46	28	12	0.357	4	0	0	1	10	18	4	1	2	1	8	0	0	0	1	4	3.7	-0.277	98.721	61.06	61.06	2.768	0	3BHYA	37.1024735	30.74204947	32.15547703	31.09540636	41.69611307	27.20848057	34.62897527	25.44169611	39.92932862	27.56183746	45.22968198	27.20848057
7DE_1Y2KA	7DE.sdf	289.32	22.62	36.92	23.4	0.63	1.03	36	21	37	22	14	0.5	2	5	0.135	3	11	14	3	4	0	1	9	0	0	0	0	5	3.907	-0.657	77.452	89.94	89.94	2.583	0	1Y2KA	32.3782235	33.81088825	33.81088825	33.5243553	40.97421203	25.50143266	36.10315186	24.92836676	38.96848138	29.51289398	44.98567335	25.50143266
7DE_1Y2JA	7DE.sdf	289.32	22.62	36.92	23.4	0.63	1.03	36	21	37	22	14	0.5	2	5	0.135	3	11	14	3	4	0	1	9	0	0	0	0	5	3.907	-0.657	77.452	89.94	89.94	2.583	0	1Y2JA	33.24937028	35.01259446	31.73803526	35.5163728	38.28715365	26.19647355	34.25692695	26.44836272	39.29471033	31.23425693	42.56926952	26.19647355
7DG_1IL3A	7DG.sdf	150.16	11.08	17.62	11.24	0.65	1.04	17	11	18	12	4	0	2	0	0	4	0	6	4	1	0	0	0	0	0	0	3	5	2.322	1.749	37.903	84.13	84.13	-0.653	0	1IL3A	28.83895131	41.19850187	29.96254682	38.20224719	39.70037453	22.09737828	35.20599251	34.45692884	30.33707865	31.83520599	46.06741573	22.09737828
7GP_2F3SA	7GP.sdf	279.28	19.87	37.79	20.73	0.55	1.05	36	19	36	19	2	0	1	5	0.139	2	0	10	1	8	0	0	0	0	4	0	5	9	1.585	3.099	58.337	145.55	145.55	-2.432	0	2F3SA	35.74821853	32.06650831	32.18527316	32.06650831	39.42992874	28.50356295	36.4608076	25.17814727	38.36104513	26.72209026	44.77434679	28.50356295
7HP_1PVSA	7HP.sdf	136.13	9.49	14.73	9.48	0.68	1.05	14	10	15	11	10	0.909	2	0	0	0	10	5	4	1	0	0	5	0	0	1	2	4	3.459	0.935	34.405	74.69	74.69	0.395	0	1PVSA	26.24113475	41.84397163	31.91489362	42.19858156	32.9787234	24.82269504	36.17021277	36.17021277	27.65957447	33.68794326	41.4893617	24.82269504
7HP_1I0LA	7HP.sdf	136.13	9.49	14.73	9.48	0.68	1.05	14	10	15	11	10	0.909	2	0	0	0	10	5	4	1	0	0	5	0	0	1	2	4	3.459	0.935	34.405	74.69	74.69	0.395	0	1I0LA	33.4841629	34.38914027	32.12669683	34.38914027	35.29411765	30.31674208	38.00904977	26.24434389	35.74660633	29.41176471	40.27149321	30.31674208
7I2_1FOJA	7I2.sdf	205.2	14.59	23.05	14.7	0.66	1.05	22	15	23	16	13	0.625	2	2	0.087	3	10	8	5	2	0	1	7	0	0	0	3	5	3.807	1.508	53.57	113.51	113.51	1.309	0	1FOJA	28.6036036	42.11711712	29.27927928	43.01801802	34.00900901	22.97297297	32.20720721	36.26126126	31.53153153	31.53153153	45.4954955	22.97297297
7IG_2IKOA	7IG.sdf	355.43	28.97	45.6	29.99	0.64	1.01	45	26	47	28	18	0.643	3	5	0.106	0	18	19	5	0	2	2	16	0	0	0	5	7	4.248	2.558	101.976	89.85	89.85	3.889	0	2IKOA	24.11764706	43.82352941	32.05882353	43.82352941	33.23529412	22.94117647	37.05882353	37.05882353	25.88235294	38.23529412	38.82352941	22.94117647
7IP_2OHQA	7IP.sdf	304.42	27.88	42.48	29.32	0.65	0.99	43	23	45	25	18	0.72	3	5	0.111	0	18	20	2	1	0	2	17	0	0	0	2	3	4.248	0.193	94.429	48.14	48.14	4.412	0	2OHQA	28.60696517	39.80099502	31.5920398	40.29850746	35.82089552	23.88059701	36.31840796	33.33333333	30.34825871	33.58208955	42.53731343	23.88059701
7MG_1H2TZ	7MG.sdf	379.31	25.13	45.29	26.68	0.58	1.05	43	25	45	27	4	0	3	4	0.089	4	0	11	5	8	0	0	0	0	4	0	7	13	2.322	4.694	80.615	194.7	204.51	-3.123	1	1H2TZ	41.02564103	35.25641026	23.71794872	37.17948718	30.76923077	32.05128205	31.41025641	26.92307692	41.66666667	35.25641026	32.69230769	32.05128205
7MP_2HIWA	7MP.sdf	455.46	33.8	52.93	34.47	0.66	1.04	51	33	54	36	22	0.5	4	3	0.056	4	18	22	6	2	3	2	16	0	0	0	3	10	4.524	0.922	110.859	106.78	106.78	1.854	0	2HIWA	32.75261324	34.84320557	32.40418118	33.44947735	36.93379791	29.61672474	37.97909408	27.17770035	34.84320557	27.5261324	42.85714286	29.61672474
7MR_2OW1A	7MR.sdf	404.4	26.75	44.52	27.84	0.64	1.06	42	27	43	28	15	0.429	2	6	0.14	3	12	16	2	5	3	2	12	0	1	0	4	10	4	1.844	88.835	118.72	127.1	1.69	0	2OW1A	25.1572327	45.28301887	29.55974843	43.39622642	27.67295597	28.93081761	34.59119497	33.33333333	32.0754717	37.10691824	33.96226415	28.93081761
7NH_2FLRH	7NH.sdf	358.43	30.18	45.25	31.26	0.67	1.01	45	27	48	30	23	0.733	4	4	0.083	1	22	21	4	2	0	2	19	0	0	1	5	5	4.585	2.474	103.426	104.03	104.03	2.951	0	2FLRH	25.19685039	39.37007874	35.43307087	41.33858268	36.22047244	22.44094488	38.18897638	33.07086614	28.74015748	32.28346457	45.27559055	22.44094488
7NI_1FOJA	7NI.sdf	163.15	11.6	17.84	11.69	0.68	1.05	17	12	18	13	12	0.769	2	1	0.056	2	10	7	3	2	0	1	7	0	0	0	1	3	3.7	-0.002	43.398	74.5	74.5	1.368	0	1FOJA	28.6036036	42.11711712	29.27927928	43.01801802	34.00900901	22.97297297	32.20720721	36.26126126	31.53153153	31.53153153	45.4954955	22.97297297
7NI_1M9KA	7NI.sdf	163.15	11.6	17.84	11.69	0.68	1.05	17	12	18	13	12	0.769	2	1	0.056	2	10	7	3	2	0	1	7	0	0	0	1	3	3.7	-0.002	43.398	74.5	74.5	1.368	0	1M9KA	30.12048193	39.27710843	30.60240964	40.24096386	35.42168675	24.3373494	33.97590361	33.4939759	32.53012048	29.87951807	45.78313253	24.3373494
7NI_1M8EA	7NI.sdf	163.15	11.6	17.84	11.69	0.68	1.05	17	12	18	13	12	0.769	2	1	0.056	2	10	7	3	2	0	1	7	0	0	0	1	3	3.7	-0.002	43.398	74.5	74.5	1.368	0	1M8EA	30.64516129	36.86635945	32.48847926	35.71428571	36.40552995	27.88018433	36.40552995	29.03225806	34.56221198	28.11059908	44.00921659	27.88018433
7PA_2ONBA	7PA.sdf	204.07	11.42	22.21	13.66	0.54	1.06	21	11	20	10	2	0	0	4	0.2	2	0	3	0	6	0	0	0	0	4	0	4	6	1.585	3.026	37.995	115.06	134.68	-2.762	0	2ONBA	32.68608414	36.56957929	30.74433657	37.21682848	34.95145631	27.83171521	34.30420712	30.09708738	35.5987055	29.44983819	42.7184466	27.83171521
7PE_2DBPA	7PE.sdf	310.44	26.55	51.55	28.6	0.52	1.01	51	21	50	20	0	0	0	18	0.36	0	0	14	0	7	0	0	0	0	1	0	1	7	0	-0.197	79.27	75.61	75.61	-0.795	0	2DBPA	25.73529412	41.54411765	32.72058824	38.60294118	38.60294118	22.79411765	37.13235294	34.55882353	28.30882353	31.61764706	45.58823529	22.79411765
7PE_2OVJA	7PE.sdf	310.44	26.55	51.55	28.6	0.52	1.01	51	21	50	20	0	0	0	18	0.36	0	0	14	0	7	0	0	0	0	1	0	1	7	0	-0.197	79.27	75.61	75.61	-0.795	0	2OVJA	31.34328358	31.34328358	37.31343284	34.32835821	41.29353234	24.37810945	38.80597015	27.36318408	33.83084577	26.86567164	48.75621891	24.37810945
7PE_2OO1C	7PE.sdf	310.44	26.55	51.55	28.6	0.52	1.01	51	21	50	20	0	0	0	18	0.36	0	0	14	0	7	0	0	0	0	1	0	1	7	0	-0.197	79.27	75.61	75.61	-0.795	0	2OO1C	33.62831858	36.28318584	30.08849558	35.39823009	25.66371681	38.9380531	36.28318584	24.77876106	38.9380531	27.43362832	33.62831858	38.9380531
7PE_2Q8ZA	7PE.sdf	310.44	26.55	51.55	28.6	0.52	1.01	51	21	50	20	0	0	0	18	0.36	0	0	14	0	7	0	0	0	0	1	0	1	7	0	-0.197	79.27	75.61	75.61	-0.795	0	2Q8ZA	37.13450292	31.57894737	31.28654971	28.07017544	40.93567251	30.99415205	38.88888889	21.34502924	39.76608187	23.39181287	45.61403509	30.99415205
7PY_2ETMA	7PY.sdf	377.44	30.69	47.68	31.72	0.65	1.01	47	28	50	31	22	0.71	4	6	0.12	0	22	20	5	3	0	1	17	0	0	0	1	7	4.524	-0.288	104.414	83.32	83.32	3.597	0	2ETMA	32.02846975	34.16370107	33.80782918	35.58718861	37.01067616	27.40213523	37.72241993	28.46975089	33.80782918	27.75800712	44.83985765	27.40213523
7RA_1L5MA	7RA.sdf	347.26	22.42	39.19	23.7	0.61	1.06	37	23	39	25	11	0.4	3	4	0.103	1	10	10	5	7	0	0	5	0	4	0	6	11	3.585	3.88	72.527	186.07	195.88	-2.712	1	1L5MA	22.19101124	44.1011236	33.70786517	46.91011236	35.95505618	17.13483146	34.83146067	40.73033708	24.43820225	38.76404494	44.1011236	17.13483146
7RP_1L5LA	7RP.sdf	332.24	21.43	37.09	22.69	0.61	1.06	35	22	37	24	11	0.417	3	4	0.108	1	10	10	4	7	0	0	5	0	4	0	4	10	3.585	2.138	67.913	160.05	169.86	-2.487	0	1L5LA	22.19101124	44.1011236	33.70786517	46.91011236	35.95505618	17.13483146	34.83146067	40.73033708	24.43820225	38.76404494	44.1011236	17.13483146
81A_1T4UH	81A.sdf	483.62	35.32	58.47	37.87	0.62	1.03	57	32	59	34	17	0.353	3	11	0.186	5	12	20	3	7	0	2	12	0	0	0	4	10	4.17	1.694	117.891	157.87	174.63	2.549	0	1T4UH	33.59073359	33.59073359	32.81853282	36.67953668	33.59073359	29.72972973	36.67953668	27.7992278	35.52123552	28.57142857	41.6988417	29.72972973
82A_2OJJA	82A.sdf	459.33	33.29	49.29	34.68	0.69	1.03	48	31	51	34	23	0.647	4	6	0.118	1	22	22	4	2	3	2	19	0	1	0	4	5	4.585	1.632	118.161	93.8	93.8	4.94	0	2OJJA	31.31578947	36.84210526	31.84210526	34.73684211	36.84210526	28.42105263	36.84210526	26.57894737	36.57894737	27.36842105	44.21052632	28.42105263
85A_2E9VA	85A.sdf	479.97	36.98	57.09	38.35	0.66	1.02	56	34	59	37	20	0.486	4	3	0.051	1	18	23	7	3	1	1	15	0	0	0	3	10	4.392	0.899	126.692	134.08	134.08	3.398	0	2E9VA	35.82089552	29.85074627	34.32835821	32.46268657	40.67164179	26.86567164	38.05970149	23.50746269	38.43283582	24.25373134	48.88059701	26.86567164
86A_2PJ3A	86A.sdf	476.52	37.7	62.83	40.33	0.61	1.01	62	33	63	34	16	0.353	2	12	0.19	4	12	22	4	6	0	2	12	0	2	0	7	10	4.087	4.072	123.791	174.83	184.64	2.384	0	2PJ3A	28.10457516	45.09803922	26.79738562	42.15686275	30.71895425	27.12418301	34.64052288	35.29411765	30.06535948	35.94771242	36.92810458	27.12418301
87Y_1DY3A	87Y.sdf	313.4	26.18	42.35	27.27	0.62	1.01	42	23	44	25	10	0.24	3	4	0.091	4	6	16	5	2	0	1	6	0	1	0	5	7	3.459	2.718	86.519	116.39	116.39	0.727	0	1DY3A	31.64556962	35.44303797	32.91139241	35.44303797	41.7721519	22.78481013	35.44303797	30.37974684	34.17721519	27.84810127	49.36708861	22.78481013
89I_2I6BA	89I.sdf	400.53	34.85	53.89	36.34	0.65	1	54	30	57	33	19	0.545	4	3	0.053	0	18	23	6	1	0	1	15	0	0	0	2	7	4.322	0.21	122.32	80.4	80.4	3.3	0	2I6BA	34.20289855	34.7826087	31.01449275	37.39130435	35.94202899	26.66666667	33.62318841	29.27536232	37.10144928	32.17391304	41.15942029	26.66666667
8AP_2OHMA	8AP.sdf	199.28	17.97	27.72	18.82	0.64	0.99	28	15	29	16	12	0.75	2	3	0.103	0	12	12	3	0	0	1	11	0	0	0	3	3	3.7	1.247	63.721	50.94	50.94	1.864	0	2OHMA	28.60696517	39.80099502	31.5920398	40.29850746	35.82089552	23.88059701	36.31840796	33.33333333	30.34825871	33.58208955	42.53731343	23.88059701
8BR_1RO9A	8BR.sdf	426.15	23.51	39.42	25.05	0.64	1.07	37	24	39	26	11	0.385	3	4	0.103	1	10	10	5	7	1	0	5	0	4	0	6	11	3.585	3.842	81.994	186.07	195.88	-1.845	1	1RO9A	34.65608466	32.53968254	32.8042328	35.18518519	39.68253968	25.13227513	35.44973545	25.3968254	39.15343915	30.68783069	44.17989418	25.13227513
8BR_5RHNA	8BR.sdf	426.15	23.51	39.42	25.05	0.64	1.07	37	24	39	26	11	0.385	3	4	0.103	1	10	10	5	7	1	0	5	0	4	0	6	11	3.585	3.842	81.994	186.07	195.88	-1.845	1	5RHNA	28.69565217	39.13043478	32.17391304	40	33.91304348	26.08695652	33.91304348	31.30434783	34.7826087	32.17391304	41.73913043	26.08695652
8CM_2H8ZA	8CM.sdf	162.15	12.33	18.63	12.65	0.68	1.04	18	12	19	13	8	0.462	2	0	0	2	6	9	0	3	0	1	6	0	0	1	1	3	3.17	-0.164	43.318	50.44	50.44	1.632	0	2H8ZA	27.01949861	44.01114206	28.96935933	44.84679666	31.19777159	23.95543175	30.91922006	38.44011142	30.64066852	38.16155989	37.88300836	23.95543175
8DA_2A5CA	8DA.sdf	269.3	20.01	35.24	20.65	0.59	1.04	34	19	36	21	3	0	3	2	0.056	3	0	10	5	4	0	0	0	0	2	0	6	9	2	4.059	62.27	137.89	137.89	-2.607	0	2A5CA	30.89430894	39.83739837	29.26829268	43.90243902	31.70731707	24.3902439	30.08130081	38.21138211	31.70731707	40.6504065	34.95934959	24.3902439
8DG_1WURA	8DG.sdf	523.22	28.97	52.2	31.77	0.6	1.09	48	32	50	34	7	0	3	8	0.16	7	0	10	5	14	0	0	0	0	5	0	9	19	3	6.294	96.404	298.84	328.27	-4.843	1	1WURA	31.81818182	33.63636364	34.54545455	33.18181818	40.90909091	25.90909091	35.90909091	29.54545455	34.54545455	28.63636364	45.45454545	25.90909091
8GP_2F3UA	8GP.sdf	290.31	21.35	39.56	22.28	0.56	1.04	38	20	39	21	2	0	2	4	0.103	2	0	11	2	7	0	0	0	0	4	0	6	9	1.585	3.961	62.749	148.35	148.35	-2.938	0	2F3UA	35.74821853	32.06650831	32.18527316	32.06650831	39.42992874	28.50356295	36.4608076	25.17814727	38.36104513	26.72209026	44.77434679	28.50356295
8GT_1WUQA	8GT.sdf	539.22	29.48	53.53	32.22	0.6	1.09	49	33	51	35	7	0	3	8	0.157	7	0	10	5	15	0	0	0	0	6	0	10	20	3	7.198	97.915	319.07	348.5	-5.609	1	1WUQA	31.81818182	33.63636364	34.54545455	33.18181818	40.90909091	25.90909091	35.90909091	29.54545455	34.54545455	28.63636364	45.45454545	25.90909091
8HG_2A5BA	8HG.sdf	283.28	19.92	34.68	20.35	0.6	1.05	33	20	35	22	7	0.227	3	2	0.057	2	5	10	5	5	0	0	3	0	2	1	6	9	3	4.01	61.766	159.51	159.51	-1.37	0	2A5BA	31.4516129	39.51612903	29.03225806	43.5483871	31.4516129	25	29.83870968	37.90322581	32.25806452	40.32258065	34.67741935	25
8HG_1XQPA	8HG.sdf	283.28	19.92	34.68	20.35	0.6	1.05	33	20	35	22	7	0.227	3	2	0.057	2	5	10	5	5	0	0	3	0	2	1	6	9	3	4.01	61.766	159.51	159.51	-1.37	0	1XQPA	32.421875	32.421875	35.15625	32.421875	39.84375	27.734375	39.453125	26.171875	34.375	25	47.265625	27.734375
8ID_2HCYA	8ID.sdf	790.39	45.19	75.97	49.18	0.63	1.06	72	45	76	49	19	0.327	5	11	0.145	3	16	21	7	14	1	0	10	0	6	0	10	19	4.322	6.438	154.11	318.26	337.88	-3.627	1	2HCYA	25.36023055	43.51585014	31.12391931	43.51585014	34.870317	21.61383285	35.15850144	36.59942363	28.24207493	37.46397695	40.9221902	21.61383285
8IG_1C3XA	8IG.sdf	277.04	11.91	16.91	13.14	0.74	1.06	16	12	17	13	7	0.385	2	0	0	2	5	5	5	1	1	0	3	0	0	0	4	5	3	2.779	47.743	100.45	100.45	0.136	0	1C3XA	21.05263158	50	28.94736842	49.62406015	34.58646617	15.78947368	30.45112782	44.36090226	25.18796992	42.10526316	42.10526316	15.78947368
8IN_1DB4A	8IN.sdf	416.45	33.6	54.42	36.1	0.62	1.01	54	29	56	31	18	0.516	3	9	0.161	2	16	21	2	5	0	2	14	1	2	0	4	6	4.248	1.663	111.534	114.78	124.59	1.638	0	1DB4A	32.25806452	42.74193548	25	48.38709677	18.5483871	33.06451613	31.4516129	33.06451613	35.48387097	35.48387097	31.4516129	33.06451613
8IP_2OHRA	8IP.sdf	276.37	24.56	36.71	25.59	0.66	0.99	37	21	39	23	18	0.783	3	4	0.103	0	18	17	4	0	0	1	16	0	0	0	3	4	4.248	1.015	86.701	63.83	63.83	2.232	0	2OHRA	28.60696517	39.80099502	31.5920398	40.29850746	35.82089552	23.88059701	36.31840796	33.33333333	30.34825871	33.58208955	42.53731343	23.88059701
8MO_1Z11A	8MO.sdf	216.2	16.44	24.84	16.86	0.68	1.04	24	16	26	18	12	0.556	3	1	0.038	2	10	12	0	4	0	1	8	0	0	0	0	4	3.7	-0.734	56.928	52.58	52.58	2.187	0	1Z11A	33.19327731	33.82352941	32.98319328	34.03361345	34.87394958	31.09243697	35.29411765	28.78151261	35.92436975	27.94117647	40.96638655	31.09243697
8MR_2OW2A	8MR.sdf	294.3	19.05	32.92	20.13	0.61	1.06	31	19	31	19	9	0.316	1	5	0.161	3	6	11	0	5	2	1	6	0	1	0	1	7	3.322	-0.094	61.29	80.67	89.05	1.586	0	2OW2A	25.1572327	45.28301887	29.55974843	43.39622642	27.67295597	28.93081761	34.59119497	33.33333333	32.0754717	37.10691824	33.96226415	28.93081761
8PG_2G5WA	8PG.sdf	336.52	31.61	55.45	34	0.56	0.99	56	24	56	24	4	0	1	13	0.232	4	0	20	0	4	0	0	0	0	2	0	2	4	2.322	0.214	98.048	74.6	74.6	4.49	0	2G5WA	28.3887468	43.22250639	28.3887468	41.94373402	33.50383632	24.55242967	32.99232737	35.8056266	31.20204604	35.8056266	39.64194373	24.55242967
8PP_1Y0GA	8PP.sdf	639.16	67.43	113.25	73.1	0.58	0.97	117	47	117	47	14	0.128	1	23	0.197	8	6	46	0	1	0	1	6	0	0	1	1	1	3.907	-0.611	218.613	20.23	20.23	16.205	1	1Y0GA	34.03141361	38.7434555	27.22513089	43.97905759	31.41361257	24.60732984	29.31937173	34.55497382	36.12565445	41.36125654	34.03141361	24.60732984
93A_2B1IA	93A.sdf	400.3	23.05	41.15	24.7	0.61	1.08	38	25	40	27	9	0.185	3	4	0.1	4	5	9	4	10	0	0	3	0	4	0	6	13	3.322	3.846	76.552	209.54	227.73	-3.592	1	2B1IA	29.84822934	39.62900506	30.5227656	41.82124789	35.91905565	22.25969646	33.05227656	34.56998314	32.3777403	35.75042159	41.98988196	22.25969646
95A_1JD2H	95A.sdf	682.81	54.84	92.79	57.28	0.6	1.02	91	49	94	52	18	0.231	4	9	0.096	6	12	33	6	10	0	2	12	0	3	1	11	16	4.248	6.964	172.326	269.51	269.51	-0.676	1	1JD2H	27.02702703	42.79279279	30.18018018	42.34234234	36.48648649	21.17117117	33.78378378	35.58558559	30.63063063	37.83783784	40.99099099	21.17117117
95A_1JD2I	95A.sdf	682.81	54.84	92.79	57.28	0.6	1.02	91	49	94	52	18	0.231	4	9	0.096	6	12	33	6	10	0	2	12	0	3	1	11	16	4.248	6.964	172.326	269.51	269.51	-0.676	1	1JD2I	29.41176471	36.76470588	33.82352941	40.19607843	36.2745098	23.52941176	37.74509804	31.8627451	30.39215686	34.80392157	41.66666667	23.52941176
9AM_1F8DA	9AM.sdf	290.31	21.35	39.56	22.28	0.56	1.04	38	20	38	20	3	0	1	5	0.132	3	0	11	2	7	0	0	0	0	4	0	7	9	2	4.953	65.768	162.34	162.34	-3.473	0	1F8DA	30.15463918	40.97938144	28.86597938	44.84536082	31.18556701	23.96907216	33.50515464	34.53608247	31.95876289	34.53608247	41.49484536	23.96907216
9AP_1EGYA	9AP.sdf	193.26	17.98	25.52	18.81	0.69	0.98	26	15	28	17	16	0.941	3	0	0	0	16	14	1	0	0	3	14	0	0	0	2	1	4.087	0.301	63.659	26.02	26.02	2.9	0	1EGYA	30.0248139	38.2133995	31.7617866	42.9280397	36.4764268	20.5955335	33.99503722	33.99503722	32.00992556	35.98014888	43.42431762	20.5955335
9AR_1FV0A	9AR.sdf	357.29	25.08	39.14	25.45	0.68	1.06	37	26	40	29	19	0.552	4	3	0.075	3	16	17	1	8	0	3	14	0	1	1	2	8	4.322	0.365	86.966	131.04	131.04	2.63	0	1FV0A	32.23140496	36.36363636	31.40495868	45.45454545	25.61983471	28.92561983	38.84297521	28.09917355	33.05785124	29.75206612	41.32231405	28.92561983
9CA_2DE7B	9CA.sdf	167.22	15.39	21.64	16.05	0.7	0.98	22	13	24	15	15	1	3	0	0	0	15	12	1	0	0	2	12	0	0	0	1	0	4	-0.352	53.472	15.79	15.79	3.323	0	2DE7B	35.20408163	33.16326531	31.63265306	35.20408163	37.24489796	27.55102041	35.45918367	25.51020408	39.03061224	28.06122449	44.3877551	27.55102041
9DA_1L1QA	9DA.sdf	134.16	10.57	16.29	10.78	0.66	1.02	16	10	17	11	10	0.909	2	0	0	0	10	6	4	0	0	0	6	0	0	0	3	3	3.459	1.786	38.483	67.59	67.59	0.566	0	1L1QA	27.41935484	38.17204301	34.40860215	38.70967742	37.09677419	24.19354839	36.55913978	30.64516129	32.79569892	32.79569892	43.01075269	24.19354839
9DG_1IL4A	9DG.sdf	150.16	11.08	17.62	11.24	0.65	1.04	17	11	18	12	7	0.417	2	0	0	2	5	6	4	1	0	0	4	0	0	0	4	4	3	2.763	38.313	87.56	87.56	-0.027	0	1IL4A	28.83895131	41.19850187	29.96254682	38.20224719	39.70037453	22.09737828	35.20599251	34.45692884	30.33707865	31.83520599	46.06741573	22.09737828
9DG_1Q2RA	9DG.sdf	150.16	11.08	17.62	11.24	0.65	1.04	17	11	18	12	7	0.417	2	0	0	2	5	6	4	1	0	0	4	0	0	0	4	4	3	2.763	38.313	87.56	87.56	-0.027	0	1Q2RA	30.82901554	39.89637306	29.2746114	42.74611399	30.05181347	27.20207254	31.34715026	35.23316062	33.41968912	37.04663212	35.75129534	27.20207254
9HP_1PMUA	9HP.sdf	272.32	23.49	32.95	24.27	0.71	1	33	21	36	24	22	0.917	4	1	0.028	0	22	18	2	1	0	2	18	0	0	1	1	3	4.524	-0.385	81.103	46.01	46.01	3.025	0	1PMUA	33.51648352	32.14285714	34.34065934	32.41758242	39.01098901	28.57142857	39.28571429	24.45054945	36.26373626	25	46.42857143	28.57142857
9HX_1I80A	9HX.sdf	135.14	10.09	15.52	10.23	0.67	1.03	15	10	16	11	7	0.455	2	0	0	2	5	6	3	1	0	0	4	0	0	0	2	3	3	0.839	34.922	61.54	61.54	0.167	0	1I80A	20.89552239	50	29.10447761	49.25373134	35.07462687	15.67164179	30.97014925	44.40298507	24.62686567	42.1641791	42.1641791	15.67164179
9IN_2AMDA	9IN.sdf	631.86	54.22	94.57	57.42	0.58	1.01	94	45	95	46	12	0.109	2	18	0.189	7	5	32	5	8	0	0	4	0	0	0	5	13	3.7	2.11	166.671	184.94	184.94	2.458	1	2AMDA	26.36655949	38.90675241	34.7266881	42.1221865	35.04823151	22.82958199	38.26366559	32.79742765	28.93890675	33.76205788	43.40836013	22.82958199
9IP_2OHSA	9IP.sdf	306.4	26.67	40.92	27.81	0.65	1	41	23	43	25	18	0.72	3	5	0.116	0	18	18	4	1	0	1	16	0	0	0	3	5	4.248	0.989	93.164	73.06	73.06	2.216	0	2OHSA	28.60696517	39.80099502	31.5920398	40.29850746	35.82089552	23.88059701	36.31840796	33.33333333	30.34825871	33.58208955	42.53731343	23.88059701
9MG_1RRWA	9MG.sdf	165.18	12.08	19.72	12.24	0.64	1.04	19	12	20	13	10	0.769	2	0	0	0	10	6	5	1	0	0	5	0	0	1	3	5	3.459	1.717	43.136	89.85	89.85	-0.122	0	1RRWA	37.19008264	31.40495868	31.40495868	28.92561983	44.62809917	26.44628099	35.53719008	23.96694215	40.49586777	26.44628099	47.10743802	26.44628099
9NH_3B2WA	9NH.sdf	623.67	47.71	76.23	49.05	0.64	1.03	74	45	78	49	26	0.49	5	8	0.103	2	24	31	7	3	4	3	22	0	0	0	4	14	4.755	1.425	160.856	120.51	120.51	5.432	0	3B2WA	33.57400722	33.93501805	32.49097473	33.93501805	38.98916968	27.07581227	36.82310469	28.15884477	35.01805054	27.4368231	45.48736462	27.07581227
9OH_1IK3A	9OH.sdf	312.5	29.61	53.45	32	0.55	0.99	54	22	54	22	2	0	1	14	0.259	2	0	18	0	4	0	0	0	0	2	0	2	4	1.585	0.259	88.284	70.06	70.06	4.431	0	1IK3A	31.50525088	37.33955659	31.15519253	37.80630105	36.98949825	25.2042007	34.77246208	30.80513419	34.42240373	31.03850642	43.75729288	25.2042007
9PP_1LVUA	9PP.sdf	300.25	20.28	34.43	21.58	0.61	1.04	33	20	34	21	11	0.476	2	5	0.147	1	10	9	6	4	0	0	5	0	0	0	4	9	3.585	2.223	66.865	168.06	177.87	-2.543	0	1LVUA	29.75778547	37.71626298	32.52595156	36.67820069	38.06228374	25.25951557	35.64013841	31.83391003	32.52595156	30.44982699	44.29065744	25.25951557
A04_2Q94A	A04.sdf	272.19	17.37	28.27	17.44	0.67	1.09	26	19	27	20	12	0.55	2	3	0.111	1	11	12	0	4	3	1	10	0	1	0	1	7	3.7	-0.146	57.795	59.67	59.67	4.759	0	2Q94A	31.29770992	35.11450382	33.58778626	37.78625954	38.16793893	24.04580153	36.64122137	28.6259542	34.73282443	30.91603053	45.03816794	24.04580153
A05_2Q95A	A05.sdf	267.63	17.05	25.71	17.42	0.71	1.07	24	18	25	19	14	0.579	2	3	0.12	3	11	11	1	5	1	1	10	0	1	0	1	5	3.907	-0.116	62.351	96.26	96.26	3.198	0	2Q95A	31.55893536	34.98098859	33.46007605	37.64258555	38.40304183	23.95437262	36.50190114	28.51711027	34.98098859	30.79847909	45.24714829	23.95437262
A12_1MR2A	A12.sdf	425.27	26.52	46.59	28.81	0.6	1.06	44	27	46	29	12	0.345	3	6	0.13	2	10	11	5	9	0	0	5	0	5	0	7	13	3.7	4.61	87.657	223.37	242.99	-4.096	1	1MR2A	28.01932367	42.51207729	29.46859903	41.54589372	34.7826087	23.67149758	31.88405797	36.23188406	31.88405797	36.23188406	40.09661836	23.67149758
A12_1HPUA	A12.sdf	425.27	26.52	46.59	28.81	0.6	1.06	44	27	46	29	12	0.345	3	6	0.13	2	10	11	5	9	0	0	5	0	5	0	7	13	3.7	4.61	87.657	223.37	242.99	-4.096	1	1HPUA	35.23809524	36.95238095	27.80952381	38.66666667	36.57142857	24.76190476	31.80952381	31.04761905	37.14285714	33.33333333	41.9047619	24.76190476
A14_2JB4A	A14.sdf	358.46	27.12	47.08	29	0.59	1.02	46	24	47	25	4	0	2	7	0.149	4	0	15	2	6	0	0	0	0	2	0	5	8	2.322	2.743	85.151	146.79	172.09	-0.675	0	2JB4A	33.2326284	39.87915408	26.88821752	38.67069486	35.04531722	26.28398792	32.9305136	30.81570997	36.25377644	32.02416918	41.6918429	26.28398792
A15_1TSLA	A15.sdf	437.28	32.23	45.03	33.63	0.73	1.02	44	30	48	34	24	0.676	5	2	0.042	1	23	24	0	4	2	4	22	0	0	2	2	4	4.644	0.177	114.373	66.76	66.76	6.193	0	1TSLA	30.69620253	37.65822785	31.64556962	37.02531646	32.27848101	30.69620253	36.07594937	27.21518987	36.70886076	30.37974684	38.92405063	30.69620253
A18_2Q96A	A18.sdf	236.66	17.23	25.72	18.03	0.69	1.03	25	16	26	17	12	0.647	2	3	0.115	1	11	12	0	3	1	1	10	0	1	0	1	3	3.7	-0.229	59.575	50.44	50.44	3.339	0	2Q96A	31.55893536	34.98098859	33.46007605	37.64258555	38.40304183	23.95437262	36.50190114	28.51711027	34.98098859	30.79847909	45.24714829	23.95437262
A19_2GA2A	A19.sdf	390.65	21.9	31.46	23.49	0.73	1.05	30	21	31	22	15	0.545	2	4	0.129	3	12	13	1	4	2	2	12	0	1	0	2	5	4	0.472	83.857	83.47	91.85	3.807	0	2GA2A	32.79132791	36.85636856	30.35230352	40.92140921	34.41734417	24.66124661	34.41734417	30.08130081	35.50135501	31.70731707	43.63143631	24.66124661
A1A_2BQVA	A1A.sdf	588.77	50.81	83.28	53.45	0.61	1	83	43	86	46	21	0.391	4	13	0.151	3	18	33	4	6	0	3	18	0	2	0	5	10	4.459	2.088	162.289	140.23	140.23	3.909	0	2BQVA	27.27272727	33.33333333	39.39393939	37.37373737	44.44444444	18.18181818	40.4040404	31.31313131	28.28282828	29.29292929	52.52525253	18.18181818
A1E_1ZGBA	A1E.sdf	500.8	48.44	79.41	51.71	0.6	0.98	81	37	85	41	14	0.268	5	13	0.153	3	11	32	4	1	0	1	9	0	0	0	3	5	3.907	0.675	155.869	69.81	69.81	6.828	1	1ZGBA	29.83425414	36.64825046	33.5174954	37.38489871	36.27992634	26.33517495	36.64825046	30.93922652	32.41252302	30.01841621	43.64640884	26.33517495
A1R_2QQFA	A1R.sdf	542.39	34.85	62.32	37.47	0.59	1.06	59	35	62	38	12	0.263	4	9	0.145	2	10	15	6	12	0	0	5	0	6	0	9	17	3.7	6.017	112.613	274.09	293.71	-4.804	1	2QQFA	29.54545455	37.66233766	32.79220779	37.98701299	34.09090909	27.92207792	35.71428571	29.87012987	34.41558442	29.22077922	42.85714286	27.92207792
A1T_2IGXA	A1T.sdf	643.95	60.14	95.6	63.69	0.62	0.99	97	48	102	53	26	0.453	6	12	0.118	2	24	41	5	2	0	2	22	0	0	0	0	7	4.755	-0.85	193.147	69.64	69.64	7.238	1	2IGXA	28.2674772	36.47416413	35.25835866	37.99392097	38.29787234	23.70820669	40.12158055	29.48328267	30.39513678	31.61094225	44.68085106	23.70820669
A24_1JR0D	A24.sdf	457.49	34.27	61.18	35.7	0.58	1.04	59	32	61	34	9	0.176	3	8	0.131	3	6	19	3	10	0	1	6	0	4	0	5	12	3.322	2.5	108.079	186.77	186.77	-1.413	0	1JR0D	33.98058252	37.86407767	28.15533981	36.89320388	37.86407767	25.24271845	31.06796117	31.06796117	37.86407767	32.03883495	42.7184466	25.24271845
A25_2E9UA	A25.sdf	348.82	26.4	41.9	27.57	0.64	1.02	41	24	43	26	13	0.462	3	0	0	1	12	16	4	3	1	1	10	0	0	0	2	7	3.807	0.378	88.677	85.37	85.37	2.849	0	2E9UA	36.05947955	29.73977695	34.20074349	32.34200743	40.5204461	27.13754647	37.91821561	23.42007435	38.66171004	24.16356877	48.69888476	27.13754647
A26_1TV5A	A26.sdf	272.25	18.93	31.7	19.3	0.63	1.06	30	19	30	19	8	0.316	1	3	0.1	1	6	12	2	2	3	1	6	0	1	0	2	7	3.17	0.497	61.205	73.12	73.12	1.702	0	1TV5A	37.69751693	30.47404063	31.82844244	33.40857788	39.27765237	27.31376975	35.66591422	23.92776524	40.40632054	28.89390519	43.79232506	27.31376975
A26_1D3HA	A26.sdf	272.25	18.93	31.7	19.3	0.63	1.06	30	19	30	19	8	0.316	1	3	0.1	1	6	12	2	2	3	1	6	0	1	0	2	7	3.17	0.497	61.205	73.12	73.12	1.702	0	1D3HA	31.60762943	38.96457766	29.42779292	40.32697548	37.60217984	22.07084469	31.33514986	34.8773842	33.78746594	35.14986376	42.77929155	22.07084469
A2E_1ZGCA	A2E.sdf	500.8	48.44	79.41	51.71	0.6	0.98	81	37	85	41	14	0.268	5	13	0.153	3	11	32	4	1	0	1	9	0	0	0	3	5	3.907	0.675	155.869	69.81	69.81	6.828	1	1ZGCA	29.83425414	36.64825046	33.5174954	37.38489871	36.27992634	26.33517495	36.64825046	30.93922652	32.41252302	30.01841621	43.64640884	26.33517495
A2G_1FNZA	A2G.sdf	221.24	16.25	31.25	17.06	0.54	1.04	30	15	30	15	1	0	1	2	0.067	1	0	8	1	6	0	0	0	0	4	0	5	7	1	3.394	47.025	119.25	119.25	-2.782	0	1FNZA	23.62869198	42.61603376	33.75527426	45.14767932	36.28691983	18.56540084	36.28691983	39.66244726	24.05063291	39.24050633	42.19409283	18.56540084
A2G_2AYSA	A2G.sdf	221.24	16.25	31.25	17.06	0.54	1.04	30	15	30	15	1	0	1	2	0.067	1	0	8	1	6	0	0	0	0	4	0	5	7	1	3.394	47.025	119.25	119.25	-2.782	0	2AYSA	32.47126437	37.93103448	29.59770115	45.11494253	33.62068966	21.26436782	32.47126437	33.33333333	34.1954023	35.91954023	42.81609195	21.26436782
A2G_1LTIG	A2G.sdf	221.24	16.25	31.25	17.06	0.54	1.04	30	15	30	15	1	0	1	2	0.067	1	0	8	1	6	0	0	0	0	4	0	5	7	1	3.394	47.025	119.25	119.25	-2.782	0	1LTIG	35.9223301	34.95145631	29.12621359	35.9223301	38.83495146	25.24271845	33.00970874	30.09708738	36.89320388	31.06796117	43.68932039	25.24271845
A2G_1WMZB	A2G.sdf	221.24	16.25	31.25	17.06	0.54	1.04	30	15	30	15	1	0	1	2	0.067	1	0	8	1	6	0	0	0	0	4	0	5	7	1	3.394	47.025	119.25	119.25	-2.782	0	1WMZB	32.85714286	42.14285714	25	42.85714286	30	27.14285714	31.42857143	32.14285714	36.42857143	37.85714286	35	27.14285714
A2G_2JHIF	A2G.sdf	221.24	16.25	31.25	17.06	0.54	1.04	30	15	30	15	1	0	1	2	0.067	1	0	8	1	6	0	0	0	0	4	0	5	7	1	3.394	47.025	119.25	119.25	-2.782	0	2JHIF	31.19266055	41.74311927	27.06422018	44.03669725	27.52293578	28.44036697	32.11009174	33.48623853	34.40366972	38.99082569	32.56880734	28.44036697
A2G_2J1UA	A2G.sdf	221.24	16.25	31.25	17.06	0.54	1.04	30	15	30	15	1	0	1	2	0.067	1	0	8	1	6	0	0	0	0	4	0	5	7	1	3.394	47.025	119.25	119.25	-2.782	0	2J1UA	39.07284768	35.7615894	25.16556291	38.41059603	37.08609272	24.50331126	28.47682119	30.46357616	41.05960265	35.09933775	40.39735099	24.50331126
A2G_1LU1A	A2G.sdf	221.24	16.25	31.25	17.06	0.54	1.04	30	15	30	15	1	0	1	2	0.067	1	0	8	1	6	0	0	0	0	4	0	5	7	1	3.394	47.025	119.25	119.25	-2.782	0	1LU1A	24.11067194	46.64031621	29.24901186	47.43083004	34.38735178	18.18181818	32.80632411	41.8972332	25.29644269	42.68774704	39.13043478	18.18181818
A2G_2J3FB	A2G.sdf	221.24	16.25	31.25	17.06	0.54	1.04	30	15	30	15	1	0	1	2	0.067	1	0	8	1	6	0	0	0	0	4	0	5	7	1	3.394	47.025	119.25	119.25	-2.782	0	2J3FB	32.42009132	39.7260274	27.85388128	42.92237443	28.31050228	28.76712329	32.87671233	31.96347032	35.15981735	37.44292237	33.78995434	28.76712329
A2G_1M26A	A2G.sdf	221.24	16.25	31.25	17.06	0.54	1.04	30	15	30	15	1	0	1	2	0.067	1	0	8	1	6	0	0	0	0	4	0	5	7	1	3.394	47.025	119.25	119.25	-2.782	0	1M26A	23.30827068	45.11278195	31.57894737	40.60150376	33.08270677	26.31578947	39.84962406	36.09022556	24.06015038	36.09022556	37.59398496	26.31578947
A2G_1ULFA	A2G.sdf	221.24	16.25	31.25	17.06	0.54	1.04	30	15	30	15	1	0	1	2	0.067	1	0	8	1	6	0	0	0	0	4	0	5	7	1	3.394	47.025	119.25	119.25	-2.782	0	1ULFA	30	40	30	36.66666667	38.66666667	24.66666667	34	33.33333333	32.66666667	28.66666667	46.66666667	24.66666667
A2G_1LLPA	A2G.sdf	221.24	16.25	31.25	17.06	0.54	1.04	30	15	30	15	1	0	1	2	0.067	1	0	8	1	6	0	0	0	0	4	0	5	7	1	3.394	47.025	119.25	119.25	-2.782	0	1LLPA	25.65597668	43.44023324	30.90379009	50.14577259	30.6122449	19.24198251	30.90379009	40.52478134	28.57142857	39.65014577	41.10787172	19.24198251
A2G_2A2DA	A2G.sdf	221.24	16.25	31.25	17.06	0.54	1.04	30	15	30	15	1	0	1	2	0.067	1	0	8	1	6	0	0	0	0	4	0	5	7	1	3.394	47.025	119.25	119.25	-2.782	0	2A2DA	28.45188285	38.28451883	33.26359833	38.28451883	38.70292887	23.0125523	36.40167364	31.79916318	31.79916318	30.12552301	46.86192469	23.0125523
A2G_1AX0A	A2G.sdf	221.24	16.25	31.25	17.06	0.54	1.04	30	15	30	15	1	0	1	2	0.067	1	0	8	1	6	0	0	0	0	4	0	5	7	1	3.394	47.025	119.25	119.25	-2.782	0	1AX0A	26.77824268	43.51464435	29.70711297	43.93305439	35.9832636	20.08368201	33.47280335	38.07531381	28.45188285	37.23849372	42.67782427	20.08368201
A2G_1LTIA	A2G.sdf	221.24	16.25	31.25	17.06	0.54	1.04	30	15	30	15	1	0	1	2	0.067	1	0	8	1	6	0	0	0	0	4	0	5	7	1	3.394	47.025	119.25	119.25	-2.782	0	1LTIA	31.25	46.35416667	22.39583333	39.58333333	30.72916667	29.6875	31.77083333	32.8125	35.41666667	32.8125	37.5	29.6875
A2G_2VNGA	A2G.sdf	221.24	16.25	31.25	17.06	0.54	1.04	30	15	30	15	1	0	1	2	0.067	1	0	8	1	6	0	0	0	0	4	0	5	7	1	3.394	47.025	119.25	119.25	-2.782	0	2VNGA	34.44444444	39.44444444	26.11111111	41.11111111	36.66666667	22.22222222	31.11111111	33.33333333	35.55555556	37.22222222	40.55555556	22.22222222
A2G_1D0HA	A2G.sdf	221.24	16.25	31.25	17.06	0.54	1.04	30	15	30	15	1	0	1	2	0.067	1	0	8	1	6	0	0	0	0	4	0	5	7	1	3.394	47.025	119.25	119.25	-2.782	0	1D0HA	33.04904051	35.82089552	31.13006397	33.26226013	39.01918977	27.71855011	37.10021322	25.58635394	37.31343284	29.63752665	42.64392324	27.71855011
A2G_2E51A	A2G.sdf	221.24	16.25	31.25	17.06	0.54	1.04	30	15	30	15	1	0	1	2	0.067	1	0	8	1	6	0	0	0	0	4	0	5	7	1	3.394	47.025	119.25	119.25	-2.782	0	2E51A	26.5560166	42.32365145	31.12033195	42.73858921	36.51452282	20.74688797	33.60995851	37.7593361	28.63070539	35.26970954	43.98340249	20.74688797
A2G_1BCH1	A2G.sdf	221.24	16.25	31.25	17.06	0.54	1.04	30	15	30	15	1	0	1	2	0.067	1	0	8	1	6	0	0	0	0	4	0	5	7	1	3.394	47.025	119.25	119.25	-2.782	0	1BCH1	33.11688312	37.01298701	29.87012987	38.96103896	35.06493506	25.97402597	31.81818182	31.81818182	36.36363636	33.76623377	40.25974026	25.97402597
A2G_1JOTA	A2G.sdf	221.24	16.25	31.25	17.06	0.54	1.04	30	15	30	15	1	0	1	2	0.067	1	0	8	1	6	0	0	0	0	4	0	5	7	1	3.394	47.025	119.25	119.25	-2.782	0	1JOTA	23.30827068	44.36090226	32.33082707	39.09774436	35.33834586	25.56390977	40.60150376	35.33834586	24.06015038	34.58646617	39.84962406	25.56390977
A2P_1O0OA	A2P.sdf	427.24	25.44	45.03	27.51	0.61	1.07	42	27	44	29	12	0.345	3	6	0.136	2	10	10	5	10	0	0	5	0	5	0	7	14	3.7	4.646	85.511	232.6	252.22	-3.641	1	1O0OA	33.06451613	43.5483871	23.38709677	45.96774194	29.03225806	25	28.22580645	35.48387097	36.29032258	36.29032258	38.70967742	25
A2P_1FNDA	A2P.sdf	427.24	25.44	45.03	27.51	0.61	1.07	42	27	44	29	12	0.345	3	6	0.136	2	10	10	5	10	0	0	5	0	5	0	7	14	3.7	4.646	85.511	232.6	252.22	-3.641	1	1FNDA	33.75796178	35.66878981	30.57324841	37.57961783	33.12101911	29.29936306	34.39490446	30.25477707	35.35031847	30.57324841	40.12738854	29.29936306
A2P_1H1HA	A2P.sdf	427.24	25.44	45.03	27.51	0.61	1.07	42	27	44	29	12	0.345	3	6	0.136	2	10	10	5	10	0	0	5	0	5	0	7	14	3.7	4.646	85.511	232.6	252.22	-3.641	1	1H1HA	35.07462687	33.58208955	31.34328358	37.31343284	33.58208955	29.10447761	34.32835821	26.86567164	38.80597015	22.3880597	48.50746269	29.10447761
A2P_2OK7A	A2P.sdf	427.24	25.44	45.03	27.51	0.61	1.07	42	27	44	29	12	0.345	3	6	0.136	2	10	10	5	10	0	0	5	0	5	0	7	14	3.7	4.646	85.511	232.6	252.22	-3.641	1	2OK7A	38.29113924	33.2278481	28.48101266	25.63291139	43.98734177	30.37974684	37.97468354	19.62025316	42.40506329	20.88607595	48.73417722	30.37974684
A2P_2IYPB	A2P.sdf	427.24	25.44	45.03	27.51	0.61	1.07	42	27	44	29	12	0.345	3	6	0.136	2	10	10	5	10	0	0	5	0	5	0	7	14	3.7	4.646	85.511	232.6	252.22	-3.641	1	2IYPB	32.55813953	38.05496829	29.38689218	39.32346723	35.94080338	24.73572939	34.24947146	31.71247357	34.03805497	35.72938689	39.53488372	24.73572939
A2P_2GZ2A	A2P.sdf	427.24	25.44	45.03	27.51	0.61	1.07	42	27	44	29	12	0.345	3	6	0.136	2	10	10	5	10	0	0	5	0	5	0	7	14	3.7	4.646	85.511	232.6	252.22	-3.641	1	2GZ2A	29.23497268	40.16393443	30.6010929	40.43715847	37.15846995	22.40437158	33.60655738	33.33333333	33.06010929	34.9726776	42.62295082	22.40437158
A2P_1HI3A	A2P.sdf	427.24	25.44	45.03	27.51	0.61	1.07	42	27	44	29	12	0.345	3	6	0.136	2	10	10	5	10	0	0	5	0	5	0	7	14	3.7	4.646	85.511	232.6	252.22	-3.641	1	1HI3A	34.81481481	34.81481481	30.37037037	37.03703704	38.51851852	24.44444444	33.33333333	28.14814815	38.51851852	22.22222222	53.33333333	24.44444444
A2T_2IGYA	A2T.sdf	540.87	52.64	86.17	56.23	0.6	0.98	88	40	91	43	19	0.419	4	13	0.143	1	18	35	4	1	0	2	17	0	0	0	0	5	4.322	-0.869	167.589	39.68	39.68	7.435	1	2IGYA	28.2674772	36.47416413	35.25835866	37.99392097	38.29787234	23.70820669	40.12158055	29.48328267	30.39513678	31.61094225	44.68085106	23.70820669
A32_1JQYD	A32.sdf	471.52	35.87	64.07	37.46	0.58	1.03	62	33	64	35	9	0.171	3	9	0.141	3	6	20	3	10	0	1	6	0	4	0	5	12	3.322	2.461	112.944	186.77	186.77	-1.35	0	1JQYD	35.9223301	34.95145631	29.12621359	35.9223301	38.83495146	25.24271845	33.00970874	30.09708738	36.89320388	31.06796117	43.68932039	25.24271845
A33_3B3XA	A33.sdf	191.16	12.46	23.6	12.78	0.57	1.07	22	13	21	12	3	0	0	5	0.238	3	0	6	1	6	0	0	0	0	3	0	5	7	2	3.67	37.281	137.92	137.92	-1.685	0	3B3XA	38.86792453	34.71698113	26.41509434	40.75471698	36.98113208	22.26415094	28.67924528	32.0754717	39.24528302	36.60377358	41.13207547	22.26415094
A37_2FHYA	A37.sdf	377.64	22.11	30.77	23.64	0.76	1.06	29	22	31	24	18	0.667	3	3	0.097	2	16	13	2	3	3	2	13	0	0	0	1	5	4.248	-0.13	85.224	72.2	80.58	4.851	0	2FHYA	29.94652406	39.83957219	30.21390374	42.2459893	31.55080214	26.20320856	34.49197861	32.35294118	33.15508021	35.82887701	37.96791444	26.20320856
A3D_1DRVA	A3D.sdf	662.5	44.07	75.75	46.9	0.61	1.05	72	44	76	48	19	0.333	5	11	0.145	3	16	22	6	14	0	0	10	0	5	0	7	18	4.322	3.884	141.137	295.07	314.69	-4.331	1	1DRVA	28.20512821	41.75824176	30.03663004	45.78754579	32.23443223	21.97802198	30.76923077	37.36263736	31.86813187	43.95604396	34.06593407	21.97802198
A3M_1N1MA	A3M.sdf	170.29	16.28	29.6	17.56	0.54	0.99	30	12	30	12	1	0	1	2	0.067	1	0	9	2	1	0	0	0	0	0	0	2	3	1	0.59	48.724	46.33	46.33	0.513	0	1N1MA	30.08241758	39.28571429	30.63186813	36.53846154	35.02747253	28.43406593	38.32417582	28.98351648	32.69230769	31.18131868	40.38461538	28.43406593
A3P_2QG8A	A3P.sdf	427.24	25.44	45.03	27.51	0.61	1.07	42	27	44	29	12	0.345	3	6	0.136	2	10	10	5	10	0	0	5	0	5	0	7	14	3.7	4.646	85.511	232.6	252.22	-3.641	1	2QG8A	35.58282209	31.28834356	33.12883436	28.2208589	43.55828221	28.2208589	37.42331288	25.15337423	37.42331288	25.76687117	46.01226994	28.2208589
A3P_1EFHA	A3P.sdf	427.24	25.44	45.03	27.51	0.61	1.07	42	27	44	29	12	0.345	3	6	0.136	2	10	10	5	10	0	0	5	0	5	0	7	14	3.7	4.646	85.511	232.6	252.22	-3.641	1	1EFHA	32.53424658	31.84931507	35.61643836	31.16438356	34.93150685	33.90410959	38.69863014	25	36.30136986	26.02739726	40.06849315	33.90410959
A3P_1Q20A	A3P.sdf	427.24	25.44	45.03	27.51	0.61	1.07	42	27	44	29	12	0.345	3	6	0.136	2	10	10	5	10	0	0	5	0	5	0	7	14	3.7	4.646	85.511	232.6	252.22	-3.641	1	1Q20A	29.43143813	37.45819398	33.11036789	39.46488294	31.43812709	29.09698997	36.78929766	31.77257525	31.43812709	31.77257525	39.13043478	29.09698997
A3P_2OQ2A	A3P.sdf	427.24	25.44	45.03	27.51	0.61	1.07	42	27	44	29	12	0.345	3	6	0.136	2	10	10	5	10	0	0	5	0	5	0	7	14	3.7	4.646	85.511	232.6	252.22	-3.641	1	2OQ2A	36.39846743	34.86590038	28.73563218	32.95019157	39.08045977	27.96934866	34.09961686	25.67049808	40.22988506	28.35249042	43.67816092	27.96934866
A3P_1ZRHA	A3P.sdf	427.24	25.44	45.03	27.51	0.61	1.07	42	27	44	29	12	0.345	3	6	0.136	2	10	10	5	10	0	0	5	0	5	0	7	14	3.7	4.646	85.511	232.6	252.22	-3.641	1	1ZRHA	33.21167883	35.40145985	31.38686131	31.75182482	35.40145985	32.84671533	35.76642336	25.18248175	39.05109489	24.08759124	43.06569343	32.84671533
A3P_1NSTA	A3P.sdf	427.24	25.44	45.03	27.51	0.61	1.07	42	27	44	29	12	0.345	3	6	0.136	2	10	10	5	10	0	0	5	0	5	0	7	14	3.7	4.646	85.511	232.6	252.22	-3.641	1	1NSTA	33.23076923	37.23076923	29.53846154	36.92307692	31.69230769	31.38461538	34.76923077	28.61538462	36.61538462	29.53846154	39.07692308	31.38461538
A3P_1LS6A	A3P.sdf	427.24	25.44	45.03	27.51	0.61	1.07	42	27	44	29	12	0.345	3	6	0.136	2	10	10	5	10	0	0	5	0	5	0	7	14	3.7	4.646	85.511	232.6	252.22	-3.641	1	1LS6A	29.49152542	37.96610169	32.54237288	35.59322034	32.88135593	31.52542373	37.28813559	29.83050847	32.88135593	27.45762712	41.01694915	31.52542373
A3P_1FMJA	A3P.sdf	427.24	25.44	45.03	27.51	0.61	1.07	42	27	44	29	12	0.345	3	6	0.136	2	10	10	5	10	0	0	5	0	5	0	7	14	3.7	4.646	85.511	232.6	252.22	-3.641	1	1FMJA	36.18233618	32.47863248	31.33903134	31.33903134	35.8974359	32.76353276	37.89173789	23.64672365	38.46153846	24.21652422	43.01994302	32.76353276
A3P_1KA1A	A3P.sdf	427.24	25.44	45.03	27.51	0.61	1.07	42	27	44	29	12	0.345	3	6	0.136	2	10	10	5	10	0	0	5	0	5	0	7	14	3.7	4.646	85.511	232.6	252.22	-3.641	1	1KA1A	31.93277311	37.25490196	30.81232493	40.89635854	36.97478992	22.12885154	33.61344538	31.37254902	35.0140056	36.69467787	41.17647059	22.12885154
A3P_1T8TA	A3P.sdf	427.24	25.44	45.03	27.51	0.61	1.07	42	27	44	29	12	0.345	3	6	0.136	2	10	10	5	10	0	0	5	0	5	0	7	14	3.7	4.646	85.511	232.6	252.22	-3.641	1	1T8TA	31.36531365	38.00738007	30.62730627	38.74538745	29.88929889	31.36531365	33.57933579	31.73431734	34.68634686	32.10332103	36.53136531	31.36531365
A3P_3BD9A	A3P.sdf	427.24	25.44	45.03	27.51	0.61	1.07	42	27	44	29	12	0.345	3	6	0.136	2	10	10	5	10	0	0	5	0	5	0	7	14	3.7	4.646	85.511	232.6	252.22	-3.641	1	3BD9A	33.21428571	36.07142857	30.71428571	29.64285714	37.14285714	33.21428571	36.07142857	26.07142857	37.85714286	22.14285714	44.64285714	33.21428571
A3P_3BFXA	A3P.sdf	427.24	25.44	45.03	27.51	0.61	1.07	42	27	44	29	12	0.345	3	6	0.136	2	10	10	5	10	0	0	5	0	5	0	7	14	3.7	4.646	85.511	232.6	252.22	-3.641	1	3BFXA	36.48648649	30.74324324	32.77027027	32.43243243	35.47297297	32.09459459	35.13513514	25.33783784	39.52702703	26.01351351	41.89189189	32.09459459
A3P_1FTHA	A3P.sdf	427.24	25.44	45.03	27.51	0.61	1.07	42	27	44	29	12	0.345	3	6	0.136	2	10	10	5	10	0	0	5	0	5	0	7	14	3.7	4.646	85.511	232.6	252.22	-3.641	1	1FTHA	30.32786885	38.52459016	31.14754098	36.06557377	36.8852459	27.04918033	32.78688525	33.60655738	33.60655738	34.42622951	38.52459016	27.04918033
A3P_1O0FA	A3P.sdf	427.24	25.44	45.03	27.51	0.61	1.07	42	27	44	29	12	0.345	3	6	0.136	2	10	10	5	10	0	0	5	0	5	0	7	14	3.7	4.646	85.511	232.6	252.22	-3.641	1	1O0FA	33.06451613	43.5483871	23.38709677	45.96774194	29.03225806	25	28.22580645	35.48387097	36.29032258	36.29032258	38.70967742	25
A3P_1HI4A	A3P.sdf	427.24	25.44	45.03	27.51	0.61	1.07	42	27	44	29	12	0.345	3	6	0.136	2	10	10	5	10	0	0	5	0	5	0	7	14	3.7	4.646	85.511	232.6	252.22	-3.641	1	1HI4A	34.81481481	34.81481481	30.37037037	37.03703704	38.51851852	24.44444444	33.33333333	28.14814815	38.51851852	22.22222222	53.33333333	24.44444444
A3P_2REOA	A3P.sdf	427.24	25.44	45.03	27.51	0.61	1.07	42	27	44	29	12	0.345	3	6	0.136	2	10	10	5	10	0	0	5	0	5	0	7	14	3.7	4.646	85.511	232.6	252.22	-3.641	1	2REOA	34.75409836	31.80327869	33.44262295	32.13114754	33.44262295	34.42622951	37.04918033	24.59016393	38.36065574	24.91803279	40.6557377	34.42622951
A3P_2A3RA	A3P.sdf	427.24	25.44	45.03	27.51	0.61	1.07	42	27	44	29	12	0.345	3	6	0.136	2	10	10	5	10	0	0	5	0	5	0	7	14	3.7	4.646	85.511	232.6	252.22	-3.641	1	2A3RA	31.86440678	36.94915254	31.18644068	35.59322034	34.57627119	29.83050847	35.93220339	29.49152542	34.57627119	26.77966102	43.38983051	29.83050847
A3P_2GWHA	A3P.sdf	427.24	25.44	45.03	27.51	0.61	1.07	42	27	44	29	12	0.345	3	6	0.136	2	10	10	5	10	0	0	5	0	5	0	7	14	3.7	4.646	85.511	232.6	252.22	-3.641	1	2GWHA	34.56375839	34.56375839	30.87248322	34.22818792	31.20805369	34.56375839	34.56375839	26.51006711	38.9261745	27.18120805	38.25503356	34.56375839
A3P_1G3MA	A3P.sdf	427.24	25.44	45.03	27.51	0.61	1.07	42	27	44	29	12	0.345	3	6	0.136	2	10	10	5	10	0	0	5	0	5	0	7	14	3.7	4.646	85.511	232.6	252.22	-3.641	1	1G3MA	36.73469388	29.25170068	34.01360544	27.89115646	37.07482993	35.03401361	39.11564626	21.08843537	39.79591837	21.08843537	43.87755102	35.03401361
A3P_1AQUA	A3P.sdf	427.24	25.44	45.03	27.51	0.61	1.07	42	27	44	29	12	0.345	3	6	0.136	2	10	10	5	10	0	0	5	0	5	0	7	14	3.7	4.646	85.511	232.6	252.22	-3.641	1	1AQUA	37.37373737	28.61952862	34.00673401	27.94612795	35.01683502	37.03703704	39.73063973	21.21212121	39.05723906	20.87542088	42.08754209	37.03703704
A3P_1VKJA	A3P.sdf	427.24	25.44	45.03	27.51	0.61	1.07	42	27	44	29	12	0.345	3	6	0.136	2	10	10	5	10	0	0	5	0	5	0	7	14	3.7	4.646	85.511	232.6	252.22	-3.641	1	1VKJA	30.1754386	39.64912281	30.1754386	33.68421053	32.98245614	33.33333333	34.03508772	27.71929825	38.24561404	25.96491228	40.70175439	33.33333333
A3P_1CY0A	A3P.sdf	427.24	25.44	45.03	27.51	0.61	1.07	42	27	44	29	12	0.345	3	6	0.136	2	10	10	5	10	0	0	5	0	5	0	7	14	3.7	4.646	85.511	232.6	252.22	-3.641	1	1CY0A	36.39398998	36.89482471	26.71118531	38.06343907	34.89148581	27.04507513	29.88313856	32.05342237	38.06343907	33.55592654	39.39899833	27.04507513
A3S_1TKYA	A3S.sdf	353.39	26.1	45.65	26.88	0.59	1.04	44	25	46	27	11	0.37	3	5	0.109	1	10	13	7	5	0	0	5	0	3	0	8	11	3.585	5.58	83.801	194.66	194.66	-3.547	1	1TKYA	33.03571429	36.60714286	30.35714286	37.5	33.92857143	28.57142857	34.375	26.78571429	38.83928571	31.25	40.17857143	28.57142857
A3S_2HL0A	A3S.sdf	353.39	26.1	45.65	26.88	0.59	1.04	44	25	46	27	11	0.37	3	5	0.109	1	10	13	7	5	0	0	5	0	3	0	8	11	3.585	5.58	83.801	194.66	194.66	-3.547	1	2HL0A	36.36363636	31.46853147	32.16783217	29.37062937	42.65734266	27.97202797	36.36363636	25.17482517	38.46153846	23.07692308	48.95104895	27.97202797
A41_1YW7A	A41.sdf	291.35	21.72	33.79	23.04	0.66	1.02	33	20	34	21	15	0.571	2	4	0.118	3	12	14	1	4	0	2	12	0	1	0	2	5	4	0.41	76.471	83.47	91.85	2.881	0	1YW7A	32.79132791	36.85636856	30.35230352	40.92140921	34.41734417	24.66124661	34.41734417	30.08130081	35.50135501	31.70731707	43.63143631	24.66124661
A42_2YWPA	A42.sdf	333.76	23.6	36.35	24.3	0.67	1.04	35	23	36	24	14	0.5	2	4	0.111	1	12	14	5	3	1	1	10	0	0	0	2	8	3.907	0.45	81.588	109.16	109.16	1.7	0	2YWPA	36.05947955	29.73977695	34.20074349	32.34200743	40.5204461	27.13754647	37.91821561	23.42007435	38.66171004	24.16356877	48.69888476	27.13754647
A45_1RRIA	A45.sdf	272.25	19.1	29.48	19.16	0.68	1.05	28	20	30	22	17	0.727	3	2	0.067	1	16	11	6	3	0	1	10	0	1	1	4	8	4.17	2.125	67.641	140.04	140.04	1.24	0	1RRIA	37.19008264	31.40495868	31.40495868	28.92561983	44.62809917	26.44628099	35.53719008	23.96694215	40.49586777	26.44628099	47.10743802	26.44628099
A48_2Q6JA	A48.sdf	439.37	37.9	60.99	40.8	0.62	1	61	32	63	34	18	0.529	3	5	0.079	0	18	26	1	1	3	3	18	0	0	1	1	5	4.248	-0.403	123.13	23.47	23.47	9.93	0	2Q6JA	27.90697674	32.17054264	39.92248062	32.17054264	41.47286822	26.35658915	41.47286822	25.58139535	32.94573643	27.13178295	46.51162791	26.35658915
A4P_1EX8A	A4P.sdf	764.38	44.55	77.43	48.36	0.62	1.08	72	48	76	52	18	0.192	5	13	0.171	8	10	17	10	17	0	0	5	0	6	0	12	26	4.248	8.228	152.527	410.82	450.06	-6.363	1	1EX8A	31.64556962	35.44303797	32.91139241	35.44303797	41.7721519	22.78481013	35.44303797	30.37974684	34.17721519	27.84810127	49.36708861	22.78481013
A58_2E9OA	A58.sdf	401.55	36.18	56.56	38.06	0.63	0.99	57	30	61	34	18	0.5	5	5	0.082	1	17	25	3	2	0	2	15	0	1	0	3	4	4.248	0.801	118.771	78.01	78.01	5.428	0	2E9OA	36.05947955	29.73977695	34.20074349	32.34200743	40.5204461	27.13754647	37.91821561	23.42007435	38.66171004	24.16356877	48.69888476	27.13754647
A5A_1NJ6A	A5A.sdf	417.46	28.21	49.38	29.44	0.6	1.05	47	28	49	30	13	0.333	3	6	0.122	3	10	13	7	7	0	0	5	0	2	0	7	13	3.807	4.5	92.518	217.8	226.18	-3.238	1	1NJ6A	33.93213573	35.12974052	30.93812375	33.33333333	36.52694611	30.13972056	34.13173653	27.14570858	38.72255489	27.34530938	42.51497006	30.13972056
A5A_2Z0KA	A5A.sdf	417.46	28.21	49.38	29.44	0.6	1.05	47	28	49	30	13	0.333	3	6	0.122	3	10	13	7	7	0	0	5	0	2	0	7	13	3.807	4.5	92.518	217.8	226.18	-3.238	1	2Z0KA	25.94936709	45.56962025	28.48101266	44.93670886	36.07594937	18.98734177	30.37974684	42.40506329	27.21518987	37.97468354	43.03797468	18.98734177
A5P_1T8XA	A5P.sdf	232.15	14.16	28.78	15.65	0.52	1.07	27	14	26	13	1	0	0	6	0.231	1	0	5	0	8	0	0	0	0	6	0	6	8	1	4.727	43.583	147.68	157.49	-3.24	0	1T8XA	31.46067416	34.83146067	33.70786517	35.58052434	39.3258427	25.09363296	35.95505618	30.71161049	33.33333333	30.33707865	44.56928839	25.09363296
A5P_2CXPA	A5P.sdf	232.15	14.16	28.78	15.65	0.52	1.07	27	14	26	13	1	0	0	6	0.231	1	0	5	0	8	0	0	0	0	6	0	6	8	1	4.727	43.583	147.68	157.49	-3.24	0	2CXPA	30.87971275	37.16337522	31.95691203	36.26570916	36.8043088	26.92998205	34.29084381	31.05924596	34.64991023	31.23877917	41.83123878	26.92998205
A5P_1UJ6A	A5P.sdf	232.15	14.16	28.78	15.65	0.52	1.07	27	14	26	13	1	0	0	6	0.231	1	0	5	0	8	0	0	0	0	6	0	6	8	1	4.727	43.583	147.68	157.49	-3.24	0	1UJ6A	26.9058296	41.25560538	31.83856502	43.04932735	38.11659193	18.83408072	34.08071749	37.21973094	28.69955157	35.42600897	45.73991031	18.83408072
A74_2FIEA	A74.sdf	480.35	32.22	47.85	33.98	0.7	1.04	46	31	49	34	24	0.647	4	6	0.122	2	22	20	3	5	2	2	18	0	0	0	1	8	4.644	-0.233	116.638	103.55	111.93	5.06	0	2FIEA	29.8816568	38.46153846	31.65680473	41.71597633	34.02366864	24.26035503	36.09467456	32.5443787	31.36094675	34.9112426	40.82840237	24.26035503
A75_1YW8A	A75.sdf	331.42	25.91	40.56	27.56	0.65	1.01	40	23	42	25	15	0.48	3	4	0.095	3	12	17	1	4	0	2	12	0	1	0	2	5	4	0.321	88.912	83.47	91.85	3.908	0	1YW8A	32.79132791	36.85636856	30.35230352	40.92140921	34.41734417	24.66124661	34.41734417	30.08130081	35.50135501	31.70731707	43.63143631	24.66124661
A76_1HVLA	A76.sdf	795.1	69.97	115.87	73.81	0.6	1	116	58	119	61	28	0.393	4	19	0.16	4	24	44	8	6	0	2	22	0	2	0	6	14	4.858	2.592	220.599	189.12	189.12	4.525	1	1HVLA	27.27272727	33.33333333	39.39393939	37.37373737	44.44444444	18.18181818	40.4040404	31.31313131	28.28282828	29.29292929	52.52525253	18.18181818
A77_1HVIA	A77.sdf	795.1	69.97	115.87	73.81	0.6	1	116	58	119	61	28	0.393	4	19	0.16	4	24	44	8	6	0	2	22	0	2	0	6	14	4.858	2.592	220.599	189.12	189.12	4.525	1	1HVIA	27.27272727	33.33333333	39.39393939	37.37373737	44.44444444	18.18181818	40.4040404	31.31313131	28.28282828	29.29292929	52.52525253	18.18181818
A78_1HVJA	A78.sdf	781.12	70.05	116.42	74.11	0.6	1	117	57	120	60	28	0.4	4	19	0.158	4	24	44	8	5	0	2	22	0	1	0	7	11	4.858	3.336	221.102	171.39	171.39	4.891	1	1HVJA	27.27272727	33.33333333	39.39393939	37.37373737	44.44444444	18.18181818	40.4040404	31.31313131	28.28282828	29.29292929	52.52525253	18.18181818
A79_1HVKA	A79.sdf	795.1	69.97	115.87	73.81	0.6	1	116	58	119	61	28	0.393	4	19	0.16	4	24	44	8	6	0	2	22	0	2	0	6	14	4.858	2.592	220.599	189.12	189.12	4.525	1	1HVKA	27.27272727	33.33333333	39.39393939	37.37373737	44.44444444	18.18181818	40.4040404	31.31313131	28.28282828	29.29292929	52.52525253	18.18181818
A80_2CBRA	A80.sdf	349.46	31.11	48.8	32.74	0.63	1	49	26	51	28	15	0.429	3	3	0.059	3	12	22	1	3	0	2	12	0	1	0	2	4	4	0.175	102.718	66.4	66.4	4.204	0	2CBRA	36.76470588	33.82352941	29.41176471	38.23529412	36.76470588	25	31.61764706	30.14705882	38.23529412	33.08823529	41.91176471	25
A83_1ZPAA	A83.sdf	720.98	60.19	99.53	63.85	0.61	1.01	99	51	102	54	27	0.426	4	18	0.176	4	23	37	6	7	0	3	20	0	1	0	3	12	4.807	0.687	197.213	164.98	173.36	5.823	1	1ZPAA	27.27272727	33.33333333	39.39393939	37.37373737	43.43434343	19.19191919	40.4040404	31.31313131	28.28282828	29.29292929	51.51515152	19.19191919
A84_1YW9A	A84.sdf	432.56	34.41	55.71	36.55	0.63	1.01	55	30	57	32	16	0.375	3	7	0.123	4	12	22	2	4	1	2	12	0	1	0	2	7	4.087	0.243	117.989	86.71	95.09	4.655	0	1YW9A	32.79132791	36.85636856	30.35230352	40.92140921	34.41734417	24.66124661	34.41734417	30.08130081	35.50135501	31.70731707	43.63143631	24.66124661
A85_1DIFA	A85.sdf	831.08	70.19	116.89	73.68	0.61	1.01	116	60	119	63	28	0.381	4	19	0.16	4	24	44	8	6	2	2	22	0	2	0	6	16	4.858	2.59	220.772	189.12	189.12	5.138	1	1DIFA	27.27272727	33.33333333	39.39393939	37.37373737	44.44444444	18.18181818	40.4040404	31.31313131	28.28282828	29.29292929	52.52525253	18.18181818
A88_1PROA	A88.sdf	583.74	50.21	80.29	52.69	0.63	1	80	43	84	47	25	0.511	5	10	0.119	1	24	34	3	6	0	4	24	0	1	2	3	9	4.7	0.687	164.507	105.94	105.94	5.321	0	1PROA	28.28282828	32.32323232	39.39393939	36.36363636	45.45454545	18.18181818	40.4040404	30.3030303	29.29292929	28.28282828	53.53535354	18.18181818
A8B_1ODCA	A8B.sdf	464.82	47.13	79.85	50.77	0.57	0.97	82	34	86	38	7	0.158	5	11	0.128	1	6	30	4	0	0	1	6	0	0	0	4	4	3	1.4	146.424	48.12	48.12	5.607	0	1ODCA	29.83425414	36.64825046	33.5174954	37.38489871	36.27992634	26.33517495	36.64825046	30.93922652	32.41252302	30.01841621	43.64640884	26.33517495
A9A_1TPSA	A9A.sdf	1041.34	82.75	146.72	87.58	0.57	1.02	144	72	146	74	17	0.081	3	19	0.13	11	6	45	10	16	0	1	6	0	3	1	13	26	4.17	7.996	254.187	398.61	406.99	-0.111	1	1TPSA	23.31838565	46.6367713	30.04484305	48.87892377	34.08071749	17.04035874	34.52914798	40.80717489	24.66367713	39.9103139	43.04932735	17.04035874
AA1_2C1EA	AA1.sdf	218.24	16.13	30.14	16.85	0.56	1.04	29	15	28	14	3	0	0	7	0.25	3	0	8	2	5	0	0	0	0	1	0	3	7	2	1.508	50.492	109.93	109.93	-1.029	0	2C1EA	37.41496599	31.29251701	31.29251701	38.0952381	35.37414966	26.53061224	33.33333333	27.21088435	39.45578231	32.65306122	40.81632653	26.53061224
AA1_2C1EB	AA1.sdf	218.24	16.13	30.14	16.85	0.56	1.04	29	15	28	14	3	0	0	7	0.25	3	0	8	2	5	0	0	0	0	1	0	3	7	2	1.508	50.492	109.93	109.93	-1.029	0	2C1EB	27.18446602	39.80582524	33.00970874	38.83495146	26.21359223	34.95145631	39.80582524	29.12621359	31.06796117	33.00970874	32.03883495	34.95145631
AA2_1OECA	AA2.sdf	452.05	38.95	61.65	41.24	0.63	0.99	62	32	65	35	18	0.514	4	7	0.108	0	18	25	5	1	1	2	16	0	0	0	3	6	4.248	0.822	130.625	76.3	76.3	4.505	0	1OECA	34.17721519	32.91139241	32.91139241	36.07594937	35.75949367	28.16455696	37.02531646	27.21518987	35.75949367	28.48101266	43.35443038	28.16455696
AA5_1Z7YA	AA5.sdf	378.38	25.92	44.5	28.38	0.6	1.03	43	24	43	24	9	0.25	1	9	0.209	3	6	13	2	7	0	0	5	0	3	1	4	9	3.322	1.983	89.678	149.54	184.65	-0.326	0	1Z7YA	26.39751553	42.85714286	30.74534161	43.78881988	36.64596273	19.56521739	32.91925466	40.0621118	27.01863354	38.19875776	42.23602484	19.56521739
AA7_2CKMA	AA7.sdf	492.77	47.74	75.31	50.73	0.62	0.98	77	37	82	42	22	0.524	6	10	0.122	0	22	33	4	0	0	2	18	0	0	0	2	4	4.524	0.028	155.806	49.84	49.84	8.52	0	2CKMA	29.83425414	36.64825046	33.5174954	37.38489871	36.27992634	26.33517495	36.64825046	30.93922652	32.41252302	30.01841621	43.64640884	26.33517495
AAA_1HNIA	AAA.sdf	440.15	26.96	39.39	28.72	0.69	1.01	39	23	40	24	14	0.5	2	5	0.125	2	12	17	2	2	2	2	12	1	0	0	3	4	3.907	1.032	99.281	72.19	72.19	4.041	0	1HNIA	36.55913978	33.5125448	29.92831541	32.61648746	41.39784946	25.98566308	33.87096774	28.13620072	37.99283154	25.62724014	48.38709677	25.98566308
AAD_1M4NA	AAD.sdf	357.47	26.58	46.12	28.21	0.59	1.02	45	24	47	26	10	0.385	3	6	0.128	0	10	13	6	4	0	0	5	0	2	0	6	9	3.459	3.719	90.481	154.56	154.56	-1.593	0	1M4NA	30.57471264	36.32183908	33.10344828	36.09195402	37.70114943	26.20689655	36.55172414	29.88505747	33.56321839	30.34482759	43.44827586	26.20689655
AAF_2G63B	AAF.sdf	403.54	34.19	58.42	35.98	0.59	1.01	58	29	60	31	9	0.194	3	7	0.117	3	6	20	5	4	0	1	6	0	0	0	5	9	3.322	2.494	106.857	125.79	125.79	0.063	0	2G63B	30.16528926	39.25619835	30.5785124	36.50137741	34.9862259	28.51239669	38.29201102	28.92561983	32.78236915	31.26721763	40.22038567	28.51239669
AAG_1DRYA	AAG.sdf	216.28	17.1	31.69	17.95	0.55	1.02	31	15	30	14	3	0	0	7	0.233	3	0	8	4	3	0	0	0	0	1	0	6	7	2	4.433	53.026	128.3	128.3	-1.086	0	1DRYA	27.77777778	46.2962963	25.92592593	49.38271605	28.08641975	22.5308642	29.32098765	39.50617284	31.17283951	41.04938272	36.41975309	22.5308642
AAL_1URXA	AAL.sdf	162.16	11.55	22.05	12.08	0.55	1.05	21	11	22	12	0	0	2	0	0	0	0	6	0	5	0	0	0	0	3	0	3	5	0	1.749	32.413	79.15	79.15	-1.747	0	1URXA	30.4964539	43.97163121	25.53191489	42.19858156	30.85106383	26.95035461	30.85106383	34.75177305	34.39716312	35.81560284	37.23404255	26.95035461
AAL_2CDPB	AAL.sdf	162.16	11.55	22.05	12.08	0.55	1.05	21	11	22	12	0	0	2	0	0	0	0	6	0	5	0	0	0	0	3	0	3	5	0	1.749	32.413	79.15	79.15	-1.747	0	2CDPB	23.75	53.125	23.125	46.25	34.375	19.375	27.5	43.125	29.375	43.75	36.875	19.375
AAM_1JHAA	AAM.sdf	347.26	22.42	39.19	23.7	0.61	1.06	37	23	39	25	11	0.4	3	4	0.103	1	10	10	5	7	0	0	5	0	4	0	6	11	3.585	3.88	72.927	186.07	195.88	-2.694	1	1JHAA	22.19101124	44.1011236	33.70786517	46.91011236	35.95505618	17.13483146	34.83146067	40.73033708	24.43820225	38.76404494	44.1011236	17.13483146
AAN_1AJNB	AAN.sdf	181.16	12.83	21.06	13.11	0.64	1.05	20	13	20	13	9	0.462	1	3	0.15	3	6	8	1	4	0	1	6	0	1	0	1	4	3.322	-0.053	44.69	83.12	83.12	1.364	0	1AJNB	31.77737882	41.47217235	26.75044883	41.65170557	33.75224417	24.59605027	30.70017953	35.5475763	33.75224417	36.26570916	39.13824057	24.59605027
AAO_1XH0A	AAO.sdf	970	70.86	134.66	74.34	0.55	1.04	129	66	134	71	1	0	6	15	0.112	1	0	37	1	28	0	0	0	0	19	0	20	29	1	14.658	202.428	479.47	479.47	-10.332	1	1XH0A	31.71717172	37.57575758	30.70707071	40.2020202	32.72727273	27.07070707	34.94949495	31.11111111	33.93939394	33.33333333	39.5959596	27.07070707
AAP_1VRUA	AAP.sdf	351.25	26.2	39.57	27.73	0.67	1.01	39	23	40	24	14	0.5	2	5	0.125	2	12	17	2	2	2	2	12	1	0	0	3	4	3.907	1.032	93.645	72.19	72.19	3.873	0	1VRUA	36.42857143	33.21428571	30.35714286	32.67857143	41.60714286	25.71428571	34.28571429	27.85714286	37.85714286	25.71428571	48.57142857	25.71428571
AAT_1JQ3A	AAT.sdf	423.61	34.16	58.49	36.43	0.59	1.01	58	29	60	31	11	0.323	3	10	0.167	1	10	18	7	3	0	0	5	0	2	0	8	9	3.585	5.22	114.683	171.35	196.65	-0.87	0	1JQ3A	32.77027027	33.78378378	33.44594595	33.78378378	35.13513514	31.08108108	38.85135135	26.01351351	35.13513514	28.37837838	40.54054054	31.08108108
AAT_2I7CA	AAT.sdf	423.61	34.16	58.49	36.43	0.59	1.01	58	29	60	31	11	0.323	3	10	0.167	1	10	18	7	3	0	0	5	0	2	0	8	9	3.585	5.22	114.683	171.35	196.65	-0.87	0	2I7CA	32.50883392	32.86219081	34.62897527	32.86219081	39.92932862	27.20848057	40.6360424	25.44169611	33.92226148	26.14840989	46.64310954	27.20848057
AAU_2A4FA	AAU.sdf	641.78	53.84	86.83	56.36	0.63	1.01	86	47	90	51	26	0.471	5	11	0.122	2	24	36	3	8	0	4	24	0	1	3	4	11	4.755	1.325	175.183	143.24	143.24	4.885	1	2A4FA	27.27272727	33.33333333	39.39393939	37.37373737	44.44444444	18.18181818	40.4040404	31.31313131	28.28282828	29.29292929	52.52525253	18.18181818
AAX_1Y6BA	AAX.sdf	476.6	38.09	58.63	40.1	0.66	1.01	58	34	62	38	25	0.605	5	9	0.145	2	23	25	4	4	0	2	20	0	0	0	2	8	4.7	0.206	128.18	106.35	114.73	3.906	0	1Y6BA	33.06010929	34.9726776	31.96721311	38.25136612	33.87978142	27.86885246	35.24590164	28.96174863	35.79234973	30.6010929	41.53005464	27.86885246
AAY_1XDDA	AAY.sdf	603.87	55.41	92.27	59.01	0.6	0.99	93	44	97	48	15	0.229	5	11	0.113	4	11	37	1	6	0	2	10	0	2	0	2	7	4	0.036	174.37	96.3	96.3	5.648	1	1XDDA	34.04255319	32.44680851	33.5106383	35.63829787	35.10638298	29.25531915	36.70212766	27.12765957	36.17021277	33.5106383	37.23404255	29.25531915
AAZ_1Y6AA	AAZ.sdf	435.54	34.5	52.64	36.34	0.66	1.01	52	31	55	34	25	0.676	4	7	0.127	2	23	23	3	4	0	2	20	0	0	0	1	7	4.7	-0.329	117.314	94.32	102.7	4.284	0	1Y6AA	33.06010929	34.9726776	31.96721311	38.25136612	33.87978142	27.86885246	35.24590164	28.96174863	35.79234973	30.6010929	41.53005464	27.86885246
AB0_2E27H	AB0.sdf	344.4	27.27	49.22	28.77	0.57	1.03	48	24	50	26	2	0	3	5	0.1	2	0	16	0	8	0	0	0	0	2	0	2	8	1.585	0.378	80.795	103.68	103.68	-0.818	0	2E27H	22.22222222	56.34920635	21.42857143	50.79365079	23.01587302	26.19047619	27.77777778	45.23809524	26.98412698	46.82539683	26.98412698	26.19047619
AB1_1RV7A	AB1.sdf	628.89	56.69	93.48	60.05	0.6	0.99	94	46	97	49	21	0.367	4	15	0.155	3	18	37	4	5	0	3	18	0	1	0	4	9	4.459	1.298	179.588	120	120	5.247	0	1RV7A	28.28282828	33.33333333	38.38383838	36.36363636	46.46464646	17.17171717	39.39393939	31.31313131	29.29292929	27.27272727	55.55555556	17.17171717
AB1_2O4SA	AB1.sdf	628.89	56.69	93.48	60.05	0.6	0.99	94	46	97	49	21	0.367	4	15	0.155	3	18	37	4	5	0	3	18	0	1	0	4	9	4.459	1.298	179.588	120	120	5.247	0	2O4SA	27.27272727	33.33333333	39.39393939	37.37373737	43.43434343	19.19191919	40.4040404	31.31313131	28.28282828	29.29292929	51.51515152	19.19191919
AB1_2Q5KA	AB1.sdf	628.89	56.69	93.48	60.05	0.6	0.99	94	46	97	49	21	0.367	4	15	0.155	3	18	37	4	5	0	3	18	0	1	0	4	9	4.459	1.298	179.588	120	120	5.247	0	2Q5KA	28.28282828	33.33333333	38.38383838	37.37373737	43.43434343	19.19191919	39.39393939	31.31313131	29.29292929	28.28282828	52.52525253	19.19191919
AB2_1ZP8A	AB2.sdf	663.87	54.4	88.78	57.56	0.62	1.01	88	47	92	51	26	0.451	5	15	0.163	3	23	34	5	7	0	3	20	0	2	0	3	11	4.755	0.72	178.874	156.11	164.49	5.276	1	1ZP8A	27.27272727	33.33333333	39.39393939	37.37373737	43.43434343	19.19191919	40.4040404	31.31313131	28.28282828	29.29292929	51.51515152	19.19191919
AB2_2HC0A	AB2.sdf	663.87	54.4	88.78	57.56	0.62	1.01	88	47	92	51	26	0.451	5	15	0.163	3	23	34	5	7	0	3	20	0	2	0	3	11	4.755	0.72	178.874	156.11	164.49	5.276	1	2HC0A	28.28282828	34.34343434	37.37373737	38.38383838	44.44444444	17.17171717	38.38383838	32.32323232	29.29292929	29.29292929	53.53535354	17.17171717
AB3_1WMAA	AB3.sdf	283.37	24.07	38.14	25.05	0.63	1	38	21	40	23	16	0.696	3	2	0.05	0	16	15	5	1	0	1	11	0	0	1	3	5	4.087	1.109	82.895	89.85	89.85	2.364	0	1WMAA	31.88405797	36.23188406	31.88405797	39.85507246	38.04347826	22.10144928	32.97101449	32.97101449	34.05797101	32.97101449	44.92753623	22.10144928
AB4_2BZ5A	AB4.sdf	460.35	32.31	46.2	34.28	0.72	1.03	45	30	48	33	25	0.697	4	4	0.083	2	23	22	1	4	2	4	22	0	0	2	3	5	4.7	0.9	119.255	86.63	95.01	6.011	0	2BZ5A	37.0212766	34.89361702	28.08510638	37.0212766	40.42553191	22.55319149	31.06382979	30.21276596	38.72340426	34.46808511	42.9787234	22.55319149
AB5_2AEBA	AB5.sdf	193.04	14.83	29.69	16.71	0.51	1.02	29	13	28	12	1	0	0	6	0.214	1	0	6	1	5	0	0	0	0	4	0	7	5	1	5.908	39.533	125.63	125.63	-2.316	0	2AEBA	27.63975155	41.61490683	30.74534161	43.16770186	35.40372671	21.42857143	33.54037267	36.33540373	30.1242236	35.0931677	43.47826087	21.42857143
AB8_1XDGA	AB8.sdf	596.84	53.32	90.82	56.71	0.59	1	91	43	94	46	11	0.13	4	12	0.128	5	6	34	2	7	0	1	6	0	0	1	2	9	3.585	0.091	165.523	114.4	114.4	5.451	0	1XDGA	34.04255319	32.44680851	33.5106383	35.63829787	35.10638298	29.25531915	36.70212766	27.12765957	36.17021277	33.5106383	37.23404255	29.25531915
ABB_1NC6A	ABB.sdf	446.59	35.08	57.83	37.11	0.62	1.01	57	31	59	33	14	0.303	3	9	0.153	4	10	20	6	4	0	1	7	0	1	0	6	10	3.907	3.307	115.809	161.5	189.74	0.083	0	1NC6A	23.31838565	46.6367713	30.04484305	48.87892377	34.08071749	17.04035874	34.52914798	40.80717489	24.66367713	39.9103139	43.04932735	17.04035874
ABC_7TAAA	ABC.sdf	938.01	69.83	132	73.43	0.55	1.04	127	64	132	69	1	0	6	13	0.098	1	0	37	1	26	0	0	0	0	17	0	18	27	1	12.837	199.34	439.01	439.01	-8.556	1	7TAAA	26.9874477	45.39748954	27.61506276	47.48953975	30.75313808	21.75732218	34.72803347	36.82008368	28.45188285	41.21338912	37.0292887	21.75732218
ABD_1QHOA	ABD.sdf	973.99	70.37	134.99	73.79	0.55	1.05	129	66	134	71	0	0	6	15	0.112	0	0	36	1	29	0	0	0	0	19	0	20	30	0	14.673	198.127	488.7	488.7	-10.626	1	1QHOA	28.42565598	44.60641399	26.96793003	43.87755102	33.52769679	22.59475219	32.36151604	37.46355685	30.17492711	40.23323615	37.17201166	22.59475219
ABE_2J60A	ABE.sdf	148.18	11.63	22.61	12.39	0.53	1.03	22	10	22	10	0	0	1	0	0	0	0	6	0	4	0	0	0	0	3	0	3	4	0	1.786	33.282	69.92	69.92	-1.052	0	2J60A	29.86425339	40.7239819	29.41176471	40.27149321	31.67420814	28.05429864	33.93665158	32.12669683	33.93665158	35.29411765	36.65158371	28.05429864
ABF_1O8BA	ABF.sdf	230.13	13.56	26.89	14.89	0.54	1.08	25	14	25	14	1	0	1	3	0.12	1	0	5	0	8	0	0	0	0	5	0	5	8	1	3.663	41.103	136.68	146.49	-2.813	0	1O8BA	27.83018868	40.56603774	31.60377358	44.33962264	40.56603774	15.09433962	33.01886792	37.26415094	29.71698113	40.09433962	44.81132075	15.09433962
ABH_2PLLA	ABH.sdf	192.03	14.53	28.75	16.33	0.52	1.03	28	13	27	12	1	0	0	6	0.222	1	0	6	1	5	0	0	0	0	4	0	6	6	1	4.762	41.356	124.01	124.01	-1.311	0	2PLLA	27.63975155	41.61490683	30.74534161	43.16770186	35.40372671	21.42857143	33.54037267	36.33540373	30.1242236	35.0931677	43.47826087	21.42857143
ABH_1D3VA	ABH.sdf	192.03	14.53	28.75	16.33	0.52	1.03	28	13	27	12	1	0	0	6	0.222	1	0	6	1	5	0	0	0	0	4	0	6	6	1	4.762	41.356	124.01	124.01	-1.311	0	1D3VA	27.86377709	41.79566563	30.34055728	42.7244582	34.6749226	22.6006192	33.12693498	36.22291022	30.6501548	34.36532508	43.03405573	22.6006192
ABI_1C2KA	ABI.sdf	161.21	13.47	21.12	13.93	0.64	1.01	21	12	22	13	11	0.769	2	1	0.045	1	10	8	4	0	0	1	7	0	0	0	5	2	3.585	3.596	43.828	80.29	80.29	-1.312	0	1C2KA	23.31838565	46.6367713	30.04484305	48.87892377	34.08071749	17.04035874	34.52914798	40.80717489	24.66367713	39.9103139	43.04932735	17.04035874
ABL_1NAAA	ABL.sdf	341.36	24.69	48.09	25.93	0.54	1.05	46	23	47	24	0	0	2	4	0.085	0	0	12	1	10	0	0	0	0	8	0	9	11	0	6.759	70.018	192.33	192.33	-4.527	1	1NAAA	23.47504621	48.42883549	28.0961183	48.98336414	33.08687616	17.9297597	31.60813309	43.62292052	24.7689464	41.03512015	41.03512015	17.9297597
ABL_2AXRA	ABL.sdf	341.36	24.69	48.09	25.93	0.54	1.05	46	23	47	24	0	0	2	4	0.085	0	0	12	1	10	0	0	0	0	8	0	9	11	0	6.759	70.018	192.33	192.33	-4.527	1	2AXRA	30.81510934	41.74950298	27.43538767	40.95427435	34.99005964	24.055666	32.4055666	33.20079523	34.39363817	37.77335984	38.17097416	24.055666
ABM_1DKUA	ABM.sdf	345.29	23.51	40.75	25.01	0.6	1.04	39	23	41	25	11	0.4	3	4	0.098	1	10	11	5	6	0	0	5	0	3	0	5	10	3.585	2.932	77.267	165.84	175.65	-2.575	0	1DKUA	32.49211356	34.06940063	33.4384858	36.59305994	43.53312303	19.87381703	35.96214511	29.65299685	34.38485804	30.28391167	49.84227129	19.87381703
ABO_2C3KA	ABO.sdf	356.41	29.59	43.36	30.5	0.69	1.01	43	27	47	31	26	0.839	5	3	0.064	0	26	21	4	2	0	3	20	0	0	1	3	4	4.755	0.908	102.519	86.82	86.82	4.578	0	2C3KA	34.34343434	33.67003367	31.98653199	33.33333333	37.71043771	28.95622896	35.35353535	25.25252525	39.39393939	25.25252525	45.79124579	28.95622896
ABW_1XOGA	ABW.sdf	301.38	24.64	44.79	26.11	0.56	1.02	44	21	44	21	3	0	1	7	0.159	3	0	14	1	6	0	0	0	0	1	0	2	7	2	0.425	72.469	101.93	101.93	0.585	0	1XOGA	29.97416021	41.08527132	28.94056848	44.96124031	31.26614987	23.77260982	33.59173127	34.625323	31.78294574	34.625323	41.60206718	23.77260982
ABX_1XOEA	ABX.sdf	300.4	25.12	45.56	26.66	0.56	1.01	45	21	45	21	3	0	1	7	0.156	3	0	14	2	5	0	0	0	0	1	0	3	7	2	1.156	74.15	104.73	104.73	0.319	0	1XOEA	29.97416021	41.08527132	28.94056848	44.96124031	31.26614987	23.77260982	33.59173127	34.625323	31.78294574	34.625323	41.60206718	23.77260982
ABY_1PL1A	ABY.sdf	383.52	30.2	51.74	32.31	0.59	1.01	51	26	51	26	9	0.231	1	12	0.235	3	6	17	3	5	0	1	6	0	1	0	5	8	3.322	2.634	99.329	130.75	156.05	0.134	0	1PL1A	36.19909502	30.31674208	33.4841629	29.86425339	39.36651584	30.76923077	38.00904977	24.43438914	37.55656109	24.43438914	44.79638009	30.76923077
ABZ_1S9GA	ABZ.sdf	375.85	29.05	41.57	29.94	0.71	1.01	41	27	44	30	23	0.733	4	4	0.091	0	22	19	7	0	1	2	17	0	0	0	4	6	4.585	1.734	104.075	116.3	116.3	4.283	0	1S9GA	36.42857143	33.39285714	30.17857143	32.5	41.60714286	25.89285714	34.10714286	28.03571429	37.85714286	25.53571429	48.57142857	25.89285714
AC1_1W9XA	AC1.sdf	321.37	24.66	46.44	26.02	0.55	1.03	45	22	46	23	1	0	2	3	0.065	1	0	13	1	8	0	0	0	0	7	0	8	9	1	5.753	72.775	162.87	162.87	-3.344	0	1W9XA	33.88773389	39.29313929	26.81912682	37.21413721	33.26403326	29.52182952	32.43243243	29.72972973	37.83783784	33.67983368	36.7983368	29.52182952
AC1_1HX0A	AC1.sdf	321.37	24.66	46.44	26.02	0.55	1.03	45	22	46	23	1	0	2	3	0.065	1	0	13	1	8	0	0	0	0	7	0	8	9	1	5.753	72.775	162.87	162.87	-3.344	0	1HX0A	30.70707071	37.97979798	31.31313131	41.01010101	33.13131313	25.85858586	35.15151515	32.32323232	32.52525253	34.34343434	39.7979798	25.85858586
AC2_2KI5A	AC2.sdf	225.24	16.3	28.14	16.68	0.6	1.04	27	16	28	17	7	0.294	2	4	0.143	2	5	8	5	3	0	0	3	0	1	0	4	7	3	2.382	52.555	119.05	119.05	-1.454	0	2KI5A	25.13661202	45.90163934	28.96174863	46.44808743	31.96721311	21.58469945	31.96721311	40.16393443	27.86885246	37.43169399	40.98360656	21.58469945
AC6_2GQ8A	AC6.sdf	136.16	11.41	18.19	11.95	0.63	1.01	18	10	18	10	7	0.6	1	1	0.056	1	6	8	0	2	0	1	6	0	0	1	1	2	3	-0.161	38.155	37.3	37.3	1.303	0	2GQ8A	28.21917808	43.83561644	27.94520548	43.83561644	35.06849315	21.09589041	32.05479452	37.26027397	30.68493151	37.80821918	41.09589041	21.09589041
AC6_2O48X	AC6.sdf	136.16	11.41	18.19	11.95	0.63	1.01	18	10	18	10	7	0.6	1	1	0.056	1	6	8	0	2	0	1	6	0	0	1	1	2	3	-0.161	38.155	37.3	37.3	1.303	0	2O48X	28.14371257	38.62275449	33.23353293	39.82035928	37.1257485	23.05389222	35.02994012	33.83233533	31.13772455	32.33532934	44.61077844	23.05389222
ACC_1QIQA	ACC.sdf	382.54	27.51	49.2	30.03	0.57	1.02	48	24	47	23	4	0	0	12	0.255	4	0	13	3	6	0	0	0	0	2	0	7	8	2.322	5.634	89.026	160.44	224.54	-1.823	0	1QIQA	33.2326284	39.87915408	26.88821752	38.67069486	35.04531722	26.28398792	32.9305136	30.81570997	36.25377644	32.02416918	41.6918429	26.28398792
ACD_1DIYA	ACD.sdf	304.52	30.59	52.79	33.09	0.57	0.98	54	22	53	21	5	0	0	14	0.264	5	0	20	0	2	0	0	0	0	1	0	1	2	2.585	-0.444	99.954	37.3	37.3	6.414	0	1DIYA	28.02893309	37.43218807	34.53887884	35.80470163	35.08137432	29.11392405	39.42133816	29.29475588	31.28390597	26.22061483	44.66546112	29.11392405
ACD_1VYGA	ACD.sdf	304.52	30.59	52.79	33.09	0.57	0.98	54	22	53	21	5	0	0	14	0.264	5	0	20	0	2	0	0	0	0	1	0	1	2	2.585	-0.444	99.954	37.3	37.3	6.414	0	1VYGA	33.33333333	37.03703704	29.62962963	42.96296296	31.11111111	25.92592593	30.37037037	35.55555556	34.07407407	40.74074074	33.33333333	25.92592593
ACD_1GNJA	ACD.sdf	304.52	30.59	52.79	33.09	0.57	0.98	54	22	53	21	5	0	0	14	0.264	5	0	20	0	2	0	0	0	0	1	0	1	2	2.585	-0.444	99.954	37.3	37.3	6.414	0	1GNJA	37.26495727	31.45299145	31.28205128	37.77777778	35.72649573	26.4957265	34.35897436	25.64102564	40	27.69230769	45.81196581	26.4957265
ACF_2G5TA	ACF.sdf	381.9	30.31	50.66	32.07	0.61	1.01	50	26	52	28	8	0.214	3	6	0.115	2	6	18	3	4	1	1	6	0	1	0	4	7	3.17	1.773	96.7	104.89	104.89	1.343	0	2G5TA	30.16528926	39.25619835	30.5785124	36.50137741	34.9862259	28.51239669	38.29201102	28.92561983	32.78236915	31.26721763	40.22038567	28.51239669
ACG_1LWJA	ACG.sdf	791.85	58.8	111.28	61.8	0.55	1.04	107	54	111	58	1	0	5	11	0.099	1	0	31	1	22	0	0	0	0	15	0	16	23	1	11.46	168.471	380.09	380.09	-7.697	1	1LWJA	33.10657596	31.51927438	35.37414966	31.74603175	34.24036281	34.01360544	40.13605442	23.35600907	36.50793651	27.21088435	38.7755102	34.01360544
ACH_2HA4A	ACH.sdf	146.24	13.5	25.88	14.63	0.52	1	26	10	25	9	1	0	0	4	0.16	1	0	7	1	2	0	0	0	0	0	0	0	2	1	-0.672	38.231	26.3	26.3	-1.195	0	2HA4A	25.41436464	42.90976059	31.67587477	43.64640884	33.88581952	22.46777164	35.17495396	37.56906077	27.25598527	34.25414365	43.27808471	22.46777164
ACH_2ACEA	ACH.sdf	146.24	13.5	25.88	14.63	0.52	1	26	10	25	9	1	0	0	4	0.16	1	0	7	1	2	0	0	0	0	0	0	0	2	1	-0.672	38.231	26.3	26.3	-1.195	0	2ACEA	29.79515829	36.4990689	33.70577281	37.05772812	36.31284916	26.62942272	36.87150838	30.72625698	32.40223464	29.60893855	43.76163873	26.62942272
ACH_2J0HA	ACH.sdf	146.24	13.5	25.88	14.63	0.52	1	26	10	25	9	1	0	0	4	0.16	1	0	7	1	2	0	0	0	0	0	0	0	2	1	-0.672	38.231	26.3	26.3	-1.195	0	2J0HA	32.56880734	39.44954128	27.98165138	42.66055046	28.44036697	28.89908257	33.02752294	31.65137615	35.32110092	37.6146789	33.48623853	28.89908257
ACI_1UH3A	ACI.sdf	175.21	13.63	25.71	14.39	0.55	1.03	25	12	25	12	1	0	1	1	0.04	1	0	7	1	4	0	0	0	0	4	0	6	5	1	4.801	41.883	106.94	106.94	-2.509	0	1UH3A	29.5133438	45.68288854	24.80376766	45.05494505	30.76923077	24.17582418	31.39717425	37.36263736	31.24018838	39.8744113	35.94976452	24.17582418
ACI_1E3ZA	ACI.sdf	175.21	13.63	25.71	14.39	0.55	1.03	25	12	25	12	1	0	1	1	0.04	1	0	7	1	4	0	0	0	0	4	0	6	5	1	4.801	41.883	106.94	106.94	-2.509	0	1E3ZA	33.74741201	40.78674948	25.46583851	38.92339545	32.50517598	28.57142857	31.26293996	31.4699793	37.26708075	35.61076605	35.81780538	28.57142857
ACI_1WPCA	ACI.sdf	175.21	13.63	25.71	14.39	0.55	1.03	25	12	25	12	1	0	1	1	0.04	1	0	7	1	4	0	0	0	0	4	0	6	5	1	4.801	41.883	106.94	106.94	-2.509	0	1WPCA	33.19587629	40.41237113	26.39175258	37.5257732	32.78350515	29.69072165	31.95876289	30.92783505	37.11340206	34.43298969	35.87628866	29.69072165
ACI_2CXGA	ACI.sdf	175.21	13.63	25.71	14.39	0.55	1.03	25	12	25	12	1	0	1	1	0.04	1	0	7	1	4	0	0	0	0	4	0	6	5	1	4.801	41.883	106.94	106.94	-2.509	0	2CXGA	28.42565598	44.60641399	26.96793003	44.3148688	33.52769679	22.1574344	31.77842566	38.04664723	30.17492711	39.79591837	38.04664723	22.1574344
ACI_1UKSA	ACI.sdf	175.21	13.63	25.71	14.39	0.55	1.03	25	12	25	12	1	0	1	1	0.04	1	0	7	1	4	0	0	0	0	4	0	6	5	1	4.801	41.883	106.94	106.94	-2.509	0	1UKSA	29.15451895	43.29446064	27.55102041	43.29446064	34.69387755	22.01166181	32.50728863	36.58892128	30.90379009	38.62973761	39.35860058	22.01166181
ACI_1A47A	ACI.sdf	175.21	13.63	25.71	14.39	0.55	1.03	25	12	25	12	1	0	1	1	0.04	1	0	7	1	4	0	0	0	0	4	0	6	5	1	4.801	41.883	106.94	106.94	-2.509	0	1A47A	27.0863836	45.09516837	27.81844802	43.63103953	33.38213763	22.98682284	34.11420205	37.18887262	28.69692533	39.82430454	37.18887262	22.98682284
ACI_1UA7A	ACI.sdf	175.21	13.63	25.71	14.39	0.55	1.03	25	12	25	12	1	0	1	1	0.04	1	0	7	1	4	0	0	0	0	4	0	6	5	1	4.801	41.883	106.94	106.94	-2.509	0	1UA7A	32.93838863	42.41706161	24.64454976	42.89099526	34.12322275	22.98578199	28.90995261	35.5450237	35.5450237	39.57345972	37.44075829	22.98578199
ACJ_2IVDA	ACJ.sdf	361.67	21.58	34.02	21.76	0.7	1.1	31	24	32	25	15	0.48	2	4	0.125	3	12	14	1	5	4	2	12	0	1	0	1	8	4	-0.136	77.16	92.35	92.35	4.496	0	2IVDA	24.26778243	47.48953975	28.24267782	46.0251046	32.84518828	21.12970711	29.91631799	41.21338912	28.87029289	40.37656904	38.49372385	21.12970711
ACK_2IVSA	ACK.sdf	329.24	21.31	35.98	22.48	0.63	1.06	34	22	37	25	11	0.4	4	2	0.054	1	10	10	5	6	0	0	5	0	2	0	4	10	3.585	2.138	70.859	154.84	164.65	-2.064	0	2IVSA	32.48407643	34.7133758	32.80254777	35.35031847	35.35031847	29.29936306	36.30573248	28.98089172	34.7133758	29.29936306	41.40127389	29.29936306
ACO_2OI5A	ACO.sdf	809.66	52.56	93.3	57.4	0.59	1.05	89	51	91	53	16	0.189	3	20	0.22	6	10	23	7	17	0	0	5	0	6	0	10	23	4.087	6.238	173.335	363.63	418.36	-4.66	1	2OI5A	32.45614035	37.5	30.04385965	39.69298246	40.35087719	19.95614035	32.45614035	32.45614035	35.0877193	35.96491228	44.07894737	19.95614035
ACO_1KRRA	ACO.sdf	809.66	52.56	93.3	57.4	0.59	1.05	89	51	91	53	16	0.189	3	20	0.22	6	10	23	7	17	0	0	5	0	6	0	10	23	4.087	6.238	173.335	363.63	418.36	-4.66	1	1KRRA	29.06403941	37.93103448	33.00492611	34.97536946	38.42364532	26.60098522	37.43842365	29.55665025	33.00492611	28.07881773	45.32019704	26.60098522
ACO_2F6RA	ACO.sdf	809.66	52.56	93.3	57.4	0.59	1.05	89	51	91	53	16	0.189	3	20	0.22	6	10	23	7	17	0	0	5	0	6	0	10	23	4.087	6.238	173.335	363.63	418.36	-4.66	1	2F6RA	33.80782918	35.9430605	30.24911032	33.80782918	42.34875445	23.84341637	32.38434164	29.53736655	38.07829181	29.89323843	46.2633452	23.84341637
ACO_1B87A	ACO.sdf	809.66	52.56	93.3	57.4	0.59	1.05	89	51	91	53	16	0.189	3	20	0.22	6	10	23	7	17	0	0	5	0	6	0	10	23	4.087	6.238	173.335	363.63	418.36	-4.66	1	1B87A	34.25414365	35.35911602	30.38674033	36.4640884	40.8839779	22.6519337	34.80662983	28.72928177	36.4640884	30.93922652	46.40883978	22.6519337
ACO_2JDDA	ACO.sdf	809.66	52.56	93.3	57.4	0.59	1.05	89	51	91	53	16	0.189	3	20	0.22	6	10	23	7	17	0	0	5	0	6	0	10	23	4.087	6.238	173.335	363.63	418.36	-4.66	1	2JDDA	32.19178082	40.4109589	27.39726027	34.93150685	35.61643836	29.45205479	32.87671233	30.82191781	36.30136986	29.45205479	41.09589041	29.45205479
ACO_1GHEA	ACO.sdf	809.66	52.56	93.3	57.4	0.59	1.05	89	51	91	53	16	0.189	3	20	0.22	6	10	23	7	17	0	0	5	0	6	0	10	23	4.087	6.238	173.335	363.63	418.36	-4.66	1	1GHEA	27.90697674	43.60465116	28.48837209	43.02325581	36.04651163	20.93023256	31.97674419	36.04651163	31.97674419	37.79069767	41.27906977	20.93023256
ACO_1QSRA	ACO.sdf	809.66	52.56	93.3	57.4	0.59	1.05	89	51	91	53	16	0.189	3	20	0.22	6	10	23	7	17	0	0	5	0	6	0	10	23	4.087	6.238	173.335	363.63	418.36	-4.66	1	1QSRA	38.27160494	29.62962963	32.09876543	26.54320988	35.18518519	38.27160494	38.88888889	19.13580247	41.97530864	22.22222222	39.50617284	38.27160494
ACO_2FA3A	ACO.sdf	809.66	52.56	93.3	57.4	0.59	1.05	89	51	91	53	16	0.189	3	20	0.22	6	10	23	7	17	0	0	5	0	6	0	10	23	4.087	6.238	173.335	363.63	418.36	-4.66	1	2FA3A	29.3986637	40.75723831	29.844098	40.53452116	32.73942094	26.72605791	35.85746102	32.73942094	31.40311804	34.74387528	38.53006682	26.72605791
ACO_1P7TA	ACO.sdf	809.66	52.56	93.3	57.4	0.59	1.05	89	51	91	53	16	0.189	3	20	0.22	6	10	23	7	17	0	0	5	0	6	0	10	23	4.087	6.238	173.335	363.63	418.36	-4.66	1	1P7TA	33.97260274	36.02739726	30	37.12328767	39.45205479	23.42465753	32.46575342	30.4109589	37.12328767	32.19178082	44.38356164	23.42465753
ACO_3CSCA	ACO.sdf	809.66	52.56	93.3	57.4	0.59	1.05	89	51	91	53	16	0.189	3	20	0.22	6	10	23	7	17	0	0	5	0	6	0	10	23	4.087	6.238	173.335	363.63	418.36	-4.66	1	3CSCA	24.70862471	43.82284382	31.46853147	41.49184149	34.4988345	24.00932401	35.66433566	36.82983683	27.50582751	35.66433566	40.32634033	24.00932401
ACO_2REFA	ACO.sdf	809.66	52.56	93.3	57.4	0.59	1.05	89	51	91	53	16	0.189	3	20	0.22	6	10	23	7	17	0	0	5	0	6	0	10	23	4.087	6.238	173.335	363.63	418.36	-4.66	1	2REFA	37.5	28.57142857	33.92857143	29.46428571	48.21428571	22.32142857	38.39285714	21.42857143	40.17857143	21.875	55.80357143	22.32142857
ACO_1Z4RA	ACO.sdf	809.66	52.56	93.3	57.4	0.59	1.05	89	51	91	53	16	0.189	3	20	0.22	6	10	23	7	17	0	0	5	0	6	0	10	23	4.087	6.238	173.335	363.63	418.36	-4.66	1	1Z4RA	28.57142857	36.9047619	34.52380952	30.95238095	36.30952381	32.73809524	41.07142857	26.19047619	32.73809524	24.4047619	42.85714286	32.73809524
ACO_2GD6A	ACO.sdf	809.66	52.56	93.3	57.4	0.59	1.05	89	51	91	53	16	0.189	3	20	0.22	6	10	23	7	17	0	0	5	0	6	0	10	23	4.087	6.238	173.335	363.63	418.36	-4.66	1	2GD6A	26.94444444	43.05555556	30	46.66666667	32.22222222	21.11111111	32.5	38.61111111	28.88888889	39.44444444	39.44444444	21.11111111
ACO_2OB0A	ACO.sdf	809.66	52.56	93.3	57.4	0.59	1.05	89	51	91	53	16	0.189	3	20	0.22	6	10	23	7	17	0	0	5	0	6	0	10	23	4.087	6.238	173.335	363.63	418.36	-4.66	1	2OB0A	38.0952381	30.95238095	30.95238095	31.54761905	41.66666667	26.78571429	36.30952381	22.61904762	41.07142857	26.19047619	47.02380952	26.78571429
ACO_1OD2A	ACO.sdf	809.66	52.56	93.3	57.4	0.59	1.05	89	51	91	53	16	0.189	3	20	0.22	6	10	23	7	17	0	0	5	0	6	0	10	23	4.087	6.238	173.335	363.63	418.36	-4.66	1	1OD2A	35.2866242	35.54140127	29.17197452	36.94267516	39.36305732	23.69426752	32.61146497	30.82802548	36.56050955	31.84713376	44.45859873	23.69426752
ACO_2CNSA	ACO.sdf	809.66	52.56	93.3	57.4	0.59	1.05	89	51	91	53	16	0.189	3	20	0.22	6	10	23	7	17	0	0	5	0	6	0	10	23	4.087	6.238	173.335	363.63	418.36	-4.66	1	2CNSA	28.125	40.625	31.25	35	36.875	28.125	33.75	30	36.25	31.875	40	28.125
ACO_1WDKC	ACO.sdf	809.66	52.56	93.3	57.4	0.59	1.05	89	51	91	53	16	0.189	3	20	0.22	6	10	23	7	17	0	0	5	0	6	0	10	23	4.087	6.238	173.335	363.63	418.36	-4.66	1	1WDKC	26.41025641	41.79487179	31.79487179	43.84615385	33.07692308	23.07692308	32.82051282	37.43589744	29.74358974	38.46153846	38.46153846	23.07692308
ACO_1WWZA	ACO.sdf	809.66	52.56	93.3	57.4	0.59	1.05	89	51	91	53	16	0.189	3	20	0.22	6	10	23	7	17	0	0	5	0	6	0	10	23	4.087	6.238	173.335	363.63	418.36	-4.66	1	1WWZA	38.36477987	25.78616352	35.8490566	28.30188679	35.22012579	36.47798742	41.50943396	19.49685535	38.99371069	26.41509434	37.10691824	36.47798742
ACO_1KK4A	ACO.sdf	809.66	52.56	93.3	57.4	0.59	1.05	89	51	91	53	16	0.189	3	20	0.22	6	10	23	7	17	0	0	5	0	6	0	10	23	4.087	6.238	173.335	363.63	418.36	-4.66	1	1KK4A	34.92822967	29.66507177	35.40669856	32.53588517	41.62679426	25.83732057	39.23444976	24.40191388	36.36363636	25.83732057	48.32535885	25.83732057
ACO_1HM9A	ACO.sdf	809.66	52.56	93.3	57.4	0.59	1.05	89	51	91	53	16	0.189	3	20	0.22	6	10	23	7	17	0	0	5	0	6	0	10	23	4.087	6.238	173.335	363.63	418.36	-4.66	1	1HM9A	30.34188034	40.38461538	29.27350427	38.46153846	41.23931624	20.2991453	31.83760684	33.54700855	34.61538462	35.47008547	44.23076923	20.2991453
ACO_2I7NA	ACO.sdf	809.66	52.56	93.3	57.4	0.59	1.05	89	51	91	53	16	0.189	3	20	0.22	6	10	23	7	17	0	0	5	0	6	0	10	23	4.087	6.238	173.335	363.63	418.36	-4.66	1	2I7NA	30	35	35	37.5	35.83333333	26.66666667	38.88888889	29.44444444	31.66666667	31.38888889	41.94444444	26.66666667
ACO_2CY2A	ACO.sdf	809.66	52.56	93.3	57.4	0.59	1.05	89	51	91	53	16	0.189	3	20	0.22	6	10	23	7	17	0	0	5	0	6	0	10	23	4.087	6.238	173.335	363.63	418.36	-4.66	1	2CY2A	27.74566474	41.04046243	31.21387283	37.57225434	34.68208092	27.74566474	35.26011561	35.26011561	29.47976879	32.94797688	39.30635838	27.74566474
ACO_2I7PA	ACO.sdf	809.66	52.56	93.3	57.4	0.59	1.05	89	51	91	53	16	0.189	3	20	0.22	6	10	23	7	17	0	0	5	0	6	0	10	23	4.087	6.238	173.335	363.63	418.36	-4.66	1	2I7PA	29.28176796	37.29281768	33.42541436	38.67403315	36.74033149	24.58563536	37.56906077	31.49171271	30.93922652	33.70165746	41.71270718	24.58563536
ACO_1QSMA	ACO.sdf	809.66	52.56	93.3	57.4	0.59	1.05	89	51	91	53	16	0.189	3	20	0.22	6	10	23	7	17	0	0	5	0	6	0	10	23	4.087	6.238	173.335	363.63	418.36	-4.66	1	1QSMA	37.5	30.92105263	31.57894737	33.55263158	33.55263158	32.89473684	38.15789474	23.02631579	38.81578947	30.26315789	36.84210526	32.89473684
ACO_1PT5A	ACO.sdf	809.66	52.56	93.3	57.4	0.59	1.05	89	51	91	53	16	0.189	3	20	0.22	6	10	23	7	17	0	0	5	0	6	0	10	23	4.087	6.238	173.335	363.63	418.36	-4.66	1	1PT5A	29.0617849	41.4187643	29.5194508	40.9610984	34.7826087	24.25629291	33.18077803	33.86727689	32.95194508	33.86727689	41.87643021	24.25629291
ACO_1M3ZA	ACO.sdf	809.66	52.56	93.3	57.4	0.59	1.05	89	51	91	53	16	0.189	3	20	0.22	6	10	23	7	17	0	0	5	0	6	0	10	23	4.087	6.238	173.335	363.63	418.36	-4.66	1	1M3ZA	26.78571429	44.64285714	28.57142857	48.46938776	31.8877551	19.64285714	29.33673469	42.34693878	28.31632653	43.87755102	36.47959184	19.64285714
ACO_2I79A	ACO.sdf	809.66	52.56	93.3	57.4	0.59	1.05	89	51	91	53	16	0.189	3	20	0.22	6	10	23	7	17	0	0	5	0	6	0	10	23	4.087	6.238	173.335	363.63	418.36	-4.66	1	2I79A	34.30232558	30.81395349	34.88372093	30.81395349	47.09302326	22.09302326	37.79069767	26.1627907	36.04651163	30.23255814	47.6744186	22.09302326
ACO_2Q4VA	ACO.sdf	809.66	52.56	93.3	57.4	0.59	1.05	89	51	91	53	16	0.189	3	20	0.22	6	10	23	7	17	0	0	5	0	6	0	10	23	4.087	6.238	173.335	363.63	418.36	-4.66	1	2Q4VA	32.14285714	35.71428571	32.14285714	38.0952381	35.71428571	26.19047619	37.5	29.16666667	33.33333333	32.14285714	41.66666667	26.19047619
ACO_2OZUA	ACO.sdf	809.66	52.56	93.3	57.4	0.59	1.05	89	51	91	53	16	0.189	3	20	0.22	6	10	23	7	17	0	0	5	0	6	0	10	23	4.087	6.238	173.335	363.63	418.36	-4.66	1	2OZUA	31.44876325	32.86219081	35.68904594	31.80212014	37.45583039	30.74204947	42.40282686	22.61484099	34.98233216	21.55477032	47.70318021	30.74204947
ACO_2GE3A	ACO.sdf	809.66	52.56	93.3	57.4	0.59	1.05	89	51	91	53	16	0.189	3	20	0.22	6	10	23	7	17	0	0	5	0	6	0	10	23	4.087	6.238	173.335	363.63	418.36	-4.66	1	2GE3A	31.70731707	39.02439024	29.26829268	40.85365854	33.53658537	25.6097561	31.70731707	31.09756098	37.19512195	36.58536585	37.80487805	25.6097561
ACO_2R98A	ACO.sdf	809.66	52.56	93.3	57.4	0.59	1.05	89	51	91	53	16	0.189	3	20	0.22	6	10	23	7	17	0	0	5	0	6	0	10	23	4.087	6.238	173.335	363.63	418.36	-4.66	1	2R98A	26.88888889	45.77777778	27.33333333	44.22222222	34.88888889	20.88888889	29.55555556	38.66666667	31.77777778	40	39.11111111	20.88888889
ACO_2GIVA	ACO.sdf	809.66	52.56	93.3	57.4	0.59	1.05	89	51	91	53	16	0.189	3	20	0.22	6	10	23	7	17	0	0	5	0	6	0	10	23	4.087	6.238	173.335	363.63	418.36	-4.66	1	2GIVA	29.93197279	38.0952381	31.97278912	34.01360544	34.01360544	31.97278912	38.7755102	26.53061224	34.69387755	25.51020408	42.5170068	31.97278912
ACO_2FIWA	ACO.sdf	809.66	52.56	93.3	57.4	0.59	1.05	89	51	91	53	16	0.189	3	20	0.22	6	10	23	7	17	0	0	5	0	6	0	10	23	4.087	6.238	173.335	363.63	418.36	-4.66	1	2FIWA	26.19047619	49.4047619	24.4047619	52.38095238	31.54761905	16.07142857	27.38095238	44.64285714	27.97619048	48.21428571	35.71428571	16.07142857
ACO_1P0HA	ACO.sdf	809.66	52.56	93.3	57.4	0.59	1.05	89	51	91	53	16	0.189	3	20	0.22	6	10	23	7	17	0	0	5	0	6	0	10	23	4.087	6.238	173.335	363.63	418.36	-4.66	1	1P0HA	26.10062893	46.85534591	27.04402516	47.48427673	32.38993711	20.12578616	29.24528302	42.13836478	28.6163522	41.19496855	38.67924528	20.12578616
ACO_2FT0A	ACO.sdf	809.66	52.56	93.3	57.4	0.59	1.05	89	51	91	53	16	0.189	3	20	0.22	6	10	23	7	17	0	0	5	0	6	0	10	23	4.087	6.238	173.335	363.63	418.36	-4.66	1	2FT0A	25.95744681	46.80851064	27.23404255	45.10638298	33.61702128	21.27659574	30.21276596	40.85106383	28.93617021	40.85106383	37.87234043	21.27659574
ACO_2B3VA	ACO.sdf	809.66	52.56	93.3	57.4	0.59	1.05	89	51	91	53	16	0.189	3	20	0.22	6	10	23	7	17	0	0	5	0	6	0	10	23	4.087	6.238	173.335	363.63	418.36	-4.66	1	2B3VA	31.70731707	35.36585366	32.92682927	34.14634146	35.97560976	29.87804878	39.02439024	26.2195122	34.75609756	28.04878049	42.07317073	29.87804878
ACO_1I12A	ACO.sdf	809.66	52.56	93.3	57.4	0.59	1.05	89	51	91	53	16	0.189	3	20	0.22	6	10	23	7	17	0	0	5	0	6	0	10	23	4.087	6.238	173.335	363.63	418.36	-4.66	1	1I12A	35.625	28.75	35.625	32.5	42.5	25	40	23.125	36.875	27.5	47.5	25
ACO_2H3PB	ACO.sdf	809.66	52.56	93.3	57.4	0.59	1.05	89	51	91	53	16	0.189	3	20	0.22	6	10	23	7	17	0	0	5	0	6	0	10	23	4.087	6.238	173.335	363.63	418.36	-4.66	1	2H3PB	31.71953255	35.89315526	32.38731219	35.89315526	37.06176962	27.04507513	36.06010017	28.88146912	35.05843072	28.88146912	44.07345576	27.04507513
ACP_1SAZA	ACP.sdf	505.25	29.54	52.43	32.62	0.6	1.07	49	31	51	33	13	0.303	3	8	0.157	3	10	11	5	12	0	0	5	0	6	0	8	16	3.807	5.373	98.799	269.9	299.33	-4.906	1	1SAZA	32.79132791	37.9403794	29.26829268	35.77235772	37.12737127	27.100271	32.5203252	30.89430894	36.58536585	31.70731707	41.19241192	27.100271
ACP_1WTCA	ACP.sdf	505.25	29.54	52.43	32.62	0.6	1.07	49	31	51	33	13	0.303	3	8	0.157	3	10	11	5	12	0	0	5	0	6	0	8	16	3.807	5.373	98.799	269.9	299.33	-4.906	1	1WTCA	30.95975232	39.00928793	30.03095975	40.86687307	35.29411765	23.83900929	32.81733746	34.05572755	33.12693498	35.29411765	40.86687307	23.83900929
ACP_2HS4A	ACP.sdf	505.25	29.54	52.43	32.62	0.6	1.07	49	31	51	33	13	0.303	3	8	0.157	3	10	11	5	12	0	0	5	0	6	0	8	16	3.807	5.373	98.799	269.9	299.33	-4.906	1	2HS4A	28.85572139	38.14262023	33.00165837	38.14262023	39.46932007	22.3880597	35.986733	33.00165837	31.01160862	32.0066335	45.6053068	22.3880597
ACP_1I44A	ACP.sdf	505.25	29.54	52.43	32.62	0.6	1.07	49	31	51	33	13	0.303	3	8	0.157	3	10	11	5	12	0	0	5	0	6	0	8	16	3.807	5.373	98.799	269.9	299.33	-4.906	1	1I44A	31.69934641	33.9869281	34.31372549	35.62091503	36.60130719	27.77777778	36.92810458	29.08496732	33.9869281	28.75816993	43.46405229	27.77777778
ACP_1GQYA	ACP.sdf	505.25	29.54	52.43	32.62	0.6	1.07	49	31	51	33	13	0.303	3	8	0.157	3	10	11	5	12	0	0	5	0	6	0	8	16	3.807	5.373	98.799	269.9	299.33	-4.906	1	1GQYA	30.73684211	37.89473684	31.36842105	38.73684211	38.31578947	22.94736842	34.31578947	31.57894737	34.10526316	34.73684211	42.31578947	22.94736842
ACP_2PULA	ACP.sdf	505.25	29.54	52.43	32.62	0.6	1.07	49	31	51	33	13	0.303	3	8	0.157	3	10	11	5	12	0	0	5	0	6	0	8	16	3.807	5.373	98.799	269.9	299.33	-4.906	1	2PULA	31.98992443	35.01259446	32.99748111	35.76826196	39.04282116	25.18891688	36.02015113	28.46347607	35.5163728	31.23425693	43.5768262	25.18891688
ACP_1Z2PX	ACP.sdf	505.25	29.54	52.43	32.62	0.6	1.07	49	31	51	33	13	0.303	3	8	0.157	3	10	11	5	12	0	0	5	0	6	0	8	16	3.807	5.373	98.799	269.9	299.33	-4.906	1	1Z2PX	35.18518519	28.7037037	36.11111111	31.48148148	44.75308642	23.7654321	37.65432099	24.07407407	38.27160494	24.38271605	51.85185185	23.7654321
ACP_1I58A	ACP.sdf	505.25	29.54	52.43	32.62	0.6	1.07	49	31	51	33	13	0.303	3	8	0.157	3	10	11	5	12	0	0	5	0	6	0	8	16	3.807	5.373	98.799	269.9	299.33	-4.906	1	1I58A	37.56613757	29.1005291	33.33333333	32.8042328	42.85714286	24.33862434	33.33333333	26.98412698	39.68253968	28.57142857	47.08994709	24.33862434
ACP_2AFKE	ACP.sdf	505.25	29.54	52.43	32.62	0.6	1.07	49	31	51	33	13	0.303	3	8	0.157	3	10	11	5	12	0	0	5	0	6	0	8	16	3.807	5.373	98.799	269.9	299.33	-4.906	1	2AFKE	33.21799308	33.56401384	33.21799308	38.06228374	40.83044983	21.10726644	36.33217993	29.75778547	33.9100346	32.87197232	46.02076125	21.10726644
ACP_2ABSA	ACP.sdf	505.25	29.54	52.43	32.62	0.6	1.07	49	31	51	33	13	0.303	3	8	0.157	3	10	11	5	12	0	0	5	0	6	0	8	16	3.807	5.373	98.799	269.9	299.33	-4.906	1	2ABSA	22.97650131	45.4308094	31.5926893	45.4308094	34.20365535	20.36553525	33.42036554	39.42558747	27.154047	38.90339426	40.7310705	20.36553525
ACP_1U54A	ACP.sdf	505.25	29.54	52.43	32.62	0.6	1.07	49	31	51	33	13	0.303	3	8	0.157	3	10	11	5	12	0	0	5	0	6	0	8	16	3.807	5.373	98.799	269.9	299.33	-4.906	1	1U54A	31.37931034	34.48275862	34.13793103	37.93103448	34.82758621	27.24137931	35.86206897	29.31034483	34.82758621	30.34482759	42.4137931	27.24137931
ACP_2OHFA	ACP.sdf	505.25	29.54	52.43	32.62	0.6	1.07	49	31	51	33	13	0.303	3	8	0.157	3	10	11	5	12	0	0	5	0	6	0	8	16	3.807	5.373	98.799	269.9	299.33	-4.906	1	2OHFA	36.11111111	32.57575758	31.31313131	35.1010101	36.61616162	28.28282828	34.09090909	27.52525253	38.38383838	28.03030303	43.68686869	28.28282828
ACP_1KJIA	ACP.sdf	505.25	29.54	52.43	32.62	0.6	1.07	49	31	51	33	13	0.303	3	8	0.157	3	10	11	5	12	0	0	5	0	6	0	8	16	3.807	5.373	98.799	269.9	299.33	-4.906	1	1KJIA	28.90025575	38.36317136	32.73657289	39.89769821	40.15345269	19.9488491	34.7826087	34.01534527	31.20204604	34.27109974	45.78005115	19.9488491
ACP_1O6YA	ACP.sdf	505.25	29.54	52.43	32.62	0.6	1.07	49	31	51	33	13	0.303	3	8	0.157	3	10	11	5	12	0	0	5	0	6	0	8	16	3.807	5.373	98.799	269.9	299.33	-4.906	1	1O6YA	27.090301	45.81939799	27.090301	44.14715719	33.11036789	22.74247492	30.43478261	36.78929766	32.77591973	37.45819398	39.7993311	22.74247492
ACP_1K3AA	ACP.sdf	505.25	29.54	52.43	32.62	0.6	1.07	49	31	51	33	13	0.303	3	8	0.157	3	10	11	5	12	0	0	5	0	6	0	8	16	3.807	5.373	98.799	269.9	299.33	-4.906	1	1K3AA	33.44594595	31.41891892	35.13513514	33.78378378	38.85135135	27.36486486	37.83783784	27.7027027	34.45945946	27.36486486	45.27027027	27.36486486
ACP_1KOFA	ACP.sdf	505.25	29.54	52.43	32.62	0.6	1.07	49	31	51	33	13	0.303	3	8	0.157	3	10	11	5	12	0	0	5	0	6	0	8	16	3.807	5.373	98.799	269.9	299.33	-4.906	1	1KOFA	33.71428571	34.85714286	31.42857143	37.14285714	36.57142857	26.28571429	33.14285714	28.57142857	38.28571429	33.14285714	40.57142857	26.28571429
ACP_1KF0A	ACP.sdf	505.25	29.54	52.43	32.62	0.6	1.07	49	31	51	33	13	0.303	3	8	0.157	3	10	11	5	12	0	0	5	0	6	0	8	16	3.807	5.373	98.799	269.9	299.33	-4.906	1	1KF0A	31.49038462	36.05769231	32.45192308	40.86538462	35.81730769	23.31730769	33.41346154	33.65384615	32.93269231	35.09615385	41.58653846	23.31730769
ACP_1JBVA	ACP.sdf	505.25	29.54	52.43	32.62	0.6	1.07	49	31	51	33	13	0.303	3	8	0.157	3	10	11	5	12	0	0	5	0	6	0	8	16	3.807	5.373	98.799	269.9	299.33	-4.906	1	1JBVA	27.16627635	42.38875878	30.44496487	41.92037471	37.70491803	20.37470726	33.48946136	36.29976581	30.21077283	36.76814988	42.85714286	20.37470726
ACP_1TZ6A	ACP.sdf	505.25	29.54	52.43	32.62	0.6	1.07	49	31	51	33	13	0.303	3	8	0.157	3	10	11	5	12	0	0	5	0	6	0	8	16	3.807	5.373	98.799	269.9	299.33	-4.906	1	1TZ6A	24.77876106	43.36283186	31.85840708	47.78761062	30.38348083	21.82890855	34.21828909	37.46312684	28.31858407	41.00294985	37.16814159	21.82890855
ACP_2Z09A	ACP.sdf	505.25	29.54	52.43	32.62	0.6	1.07	49	31	51	33	13	0.303	3	8	0.157	3	10	11	5	12	0	0	5	0	6	0	8	16	3.807	5.373	98.799	269.9	299.33	-4.906	1	2Z09A	29.19708029	40.1459854	30.65693431	39.41605839	40.1459854	20.4379562	32.84671533	35.76642336	31.38686131	33.57664234	45.98540146	20.4379562
ACP_1ZYUA	ACP.sdf	505.25	29.54	52.43	32.62	0.6	1.07	49	31	51	33	13	0.303	3	8	0.157	3	10	11	5	12	0	0	5	0	6	0	8	16	3.807	5.373	98.799	269.9	299.33	-4.906	1	1ZYUA	28.40909091	44.88636364	26.70454545	46.59090909	32.38636364	21.02272727	28.40909091	41.47727273	30.11363636	41.47727273	37.5	21.02272727
ACP_1I6IA	ACP.sdf	505.25	29.54	52.43	32.62	0.6	1.07	49	31	51	33	13	0.303	3	8	0.157	3	10	11	5	12	0	0	5	0	6	0	8	16	3.807	5.373	98.799	269.9	299.33	-4.906	1	1I6IA	35.24590164	39.3442623	25.40983607	39.61748634	34.15300546	26.2295082	29.50819672	32.5136612	37.97814208	35.24590164	38.52459016	26.2295082
ACP_2DQSA	ACP.sdf	505.25	29.54	52.43	32.62	0.6	1.07	49	31	51	33	13	0.303	3	8	0.157	3	10	11	5	12	0	0	5	0	6	0	8	16	3.807	5.373	98.799	269.9	299.33	-4.906	1	2DQSA	28.97384306	35.41247485	35.61368209	39.43661972	38.63179074	21.93158954	37.82696177	31.99195171	30.18108652	32.49496982	45.57344064	21.93158954
ACP_1E22A	ACP.sdf	505.25	29.54	52.43	32.62	0.6	1.07	49	31	51	33	13	0.303	3	8	0.157	3	10	11	5	12	0	0	5	0	6	0	8	16	3.807	5.373	98.799	269.9	299.33	-4.906	1	1E22A	36.50793651	32.73809524	30.75396825	34.92063492	37.8968254	27.18253968	33.73015873	27.57936508	38.69047619	30.95238095	41.86507937	27.18253968
ACP_2J4JA	ACP.sdf	505.25	29.54	52.43	32.62	0.6	1.07	49	31	51	33	13	0.303	3	8	0.157	3	10	11	5	12	0	0	5	0	6	0	8	16	3.807	5.373	98.799	269.9	299.33	-4.906	1	2J4JA	30.53097345	33.62831858	35.84070796	34.51327434	44.24778761	21.23893805	39.38053097	28.76106195	31.85840708	31.85840708	46.90265487	21.23893805
ACP_2PKNA	ACP.sdf	505.25	29.54	52.43	32.62	0.6	1.07	49	31	51	33	13	0.303	3	8	0.157	3	10	11	5	12	0	0	5	0	6	0	8	16	3.807	5.373	98.799	269.9	299.33	-4.906	1	2PKNA	24.8502994	43.41317365	31.73652695	45.80838323	34.43113772	19.76047904	33.83233533	38.32335329	27.84431138	41.91616766	38.32335329	19.76047904
ACP_1RFTA	ACP.sdf	505.25	29.54	52.43	32.62	0.6	1.07	49	31	51	33	13	0.303	3	8	0.157	3	10	11	5	12	0	0	5	0	6	0	8	16	3.807	5.373	98.799	269.9	299.33	-4.906	1	1RFTA	31.73076923	34.93589744	33.33333333	35.25641026	41.02564103	23.71794872	36.53846154	28.20512821	35.25641026	29.48717949	46.79487179	23.71794872
ACP_2DWPA	ACP.sdf	505.25	29.54	52.43	32.62	0.6	1.07	49	31	51	33	13	0.303	3	8	0.157	3	10	11	5	12	0	0	5	0	6	0	8	16	3.807	5.373	98.799	269.9	299.33	-4.906	1	2DWPA	35	35.57692308	29.42307692	36.15384615	36.92307692	26.92307692	34.23076923	28.46153846	37.30769231	27.30769231	45.76923077	26.92307692
ACP_1G3RA	ACP.sdf	505.25	29.54	52.43	32.62	0.6	1.07	49	31	51	33	13	0.303	3	8	0.157	3	10	11	5	12	0	0	5	0	6	0	8	16	3.807	5.373	98.799	269.9	299.33	-4.906	1	1G3RA	29.53586498	35.44303797	35.02109705	42.19409283	39.24050633	18.56540084	36.70886076	32.91139241	30.37974684	35.8649789	45.56962025	18.56540084
ACP_1GQTA	ACP.sdf	505.25	29.54	52.43	32.62	0.6	1.07	49	31	51	33	13	0.303	3	8	0.157	3	10	11	5	12	0	0	5	0	6	0	8	16	3.807	5.373	98.799	269.9	299.33	-4.906	1	1GQTA	29.44983819	41.74757282	28.802589	44.01294498	41.74757282	14.2394822	29.12621359	39.48220065	31.39158576	39.15857605	46.60194175	14.2394822
ACP_1GLLO	ACP.sdf	505.25	29.54	52.43	32.62	0.6	1.07	49	31	51	33	13	0.303	3	8	0.157	3	10	11	5	12	0	0	5	0	6	0	8	16	3.807	5.373	98.799	269.9	299.33	-4.906	1	1GLLO	32.13572854	37.3253493	30.53892216	38.32335329	37.1257485	24.5508982	34.13173653	31.93612774	33.93213573	34.53093812	40.91816367	24.5508982
ACP_1DAHA	ACP.sdf	505.25	29.54	52.43	32.62	0.6	1.07	49	31	51	33	13	0.303	3	8	0.157	3	10	11	5	12	0	0	5	0	6	0	8	16	3.807	5.373	98.799	269.9	299.33	-4.906	1	1DAHA	24.10714286	46.42857143	29.46428571	45.53571429	36.16071429	18.30357143	32.58928571	41.51785714	25.89285714	38.39285714	43.30357143	18.30357143
ACQ_1JBWA	ACQ.sdf	585.23	32.56	58.27	36.43	0.6	1.08	54	35	56	37	14	0.27	3	10	0.179	4	10	11	5	15	0	0	5	0	7	0	9	19	3.907	6.13	109.94	316.43	355.67	-5.717	1	1JBWA	27.16627635	42.38875878	30.44496487	41.92037471	37.70491803	20.37470726	33.48946136	36.29976581	30.21077283	36.76814988	42.85714286	20.37470726
ACR_1ULVA	ACR.sdf	645.69	47.76	90.55	50.18	0.55	1.04	87	44	90	47	1	0	4	9	0.1	1	0	25	1	18	0	0	0	0	13	0	14	19	1	10.122	137.602	321.17	321.17	-6.838	1	1ULVA	25.09803922	52.84313725	22.05882353	54.60784314	27.54901961	17.84313725	26.17647059	47.64705882	26.17647059	49.01960784	33.1372549	17.84313725
ACR_1ESWA	ACR.sdf	645.69	47.76	90.55	50.18	0.55	1.04	87	44	90	47	1	0	4	9	0.1	1	0	25	1	18	0	0	0	0	13	0	14	19	1	10.122	137.602	321.17	321.17	-6.838	1	1ESWA	29.2	39.4	31.4	37.4	32.4	30.2	35	33.2	31.8	29.6	40.2	30.2
ACR_2ECPA	ACR.sdf	645.69	47.76	90.55	50.18	0.55	1.04	87	44	90	47	1	0	4	9	0.1	1	0	25	1	18	0	0	0	0	13	0	14	19	1	10.122	137.602	321.17	321.17	-6.838	1	2ECPA	34.79899497	33.41708543	31.7839196	35.05025126	39.07035176	25.87939698	35.05025126	27.26130653	37.68844221	30.40201005	43.71859296	25.87939698
ACR_2F6DA	ACR.sdf	645.69	47.76	90.55	50.18	0.55	1.04	87	44	90	47	1	0	4	9	0.1	1	0	25	1	18	0	0	0	0	13	0	14	19	1	10.122	137.602	321.17	321.17	-6.838	1	2F6DA	31.91056911	43.49593496	24.59349594	43.69918699	35.77235772	20.52845528	32.11382114	34.95934959	32.92682927	40.44715447	39.02439024	20.52845528
ACR_1KXHA	ACR.sdf	645.69	47.76	90.55	50.18	0.55	1.04	87	44	90	47	1	0	4	9	0.1	1	0	25	1	18	0	0	0	0	13	0	14	19	1	10.122	137.602	321.17	321.17	-6.838	1	1KXHA	29.6875	42.63392857	27.67857143	43.52678571	34.59821429	21.875	31.91964286	35.71428571	32.36607143	38.83928571	39.28571429	21.875
ACR_1LF9A	ACR.sdf	645.69	47.76	90.55	50.18	0.55	1.04	87	44	90	47	1	0	4	9	0.1	1	0	25	1	18	0	0	0	0	13	0	14	19	1	10.122	137.602	321.17	321.17	-6.838	1	1LF9A	34.50292398	39.03508772	26.4619883	39.47368421	35.38011696	25.14619883	33.04093567	31.14035088	35.81871345	35.67251462	39.18128655	25.14619883
ACR_1MXGA	ACR.sdf	645.69	47.76	90.55	50.18	0.55	1.04	87	44	90	47	1	0	4	9	0.1	1	0	25	1	18	0	0	0	0	13	0	14	19	1	10.122	137.602	321.17	321.17	-6.838	1	1MXGA	26.89655172	41.37931034	31.72413793	38.85057471	30.8045977	30.34482759	40.22988506	30.11494253	29.65517241	33.10344828	36.55172414	30.34482759
ACR_1K1YA	ACR.sdf	645.69	47.76	90.55	50.18	0.55	1.04	87	44	90	47	1	0	4	9	0.1	1	0	25	1	18	0	0	0	0	13	0	14	19	1	10.122	137.602	321.17	321.17	-6.838	1	1K1YA	35.96358118	30.65250379	33.38391502	27.31411229	40.36418816	32.32169954	38.99848255	22.76176024	38.23975721	22.0030349	45.67526555	32.32169954
ACR_1DEDA	ACR.sdf	645.69	47.76	90.55	50.18	0.55	1.04	87	44	90	47	1	0	4	9	0.1	1	0	25	1	18	0	0	0	0	13	0	14	19	1	10.122	137.602	321.17	321.17	-6.838	1	1DEDA	29.30029155	43.14868805	27.55102041	43.29446064	34.54810496	22.1574344	32.50728863	36.58892128	30.90379009	38.62973761	39.21282799	22.1574344
ACS_1QJFA	ACS.sdf	395.51	27.12	47.7	29.35	0.59	1.04	46	25	46	25	5	0	1	10	0.217	5	0	13	3	7	0	0	0	0	2	0	5	10	2.585	3.688	89.885	167.1	225.11	-1.706	0	1QJFA	33.2326284	39.87915408	26.88821752	38.67069486	35.04531722	26.28398792	32.9305136	30.81570997	36.25377644	32.02416918	41.6918429	26.28398792
ACV_2BJSA	ACV.sdf	363.49	27.72	50.07	29.77	0.57	1.02	49	24	48	23	4	0	0	11	0.229	4	0	14	3	6	0	0	0	0	2	0	6	9	2.322	4.616	87.375	158.82	197.62	-0.24	0	2BJSA	32.61538462	40	27.38461538	38.76923077	34.76923077	26.46153846	33.53846154	30.76923077	35.69230769	32	41.53846154	26.46153846
ACW_2IVIB	ACW.sdf	375.5	28.72	51.07	30.77	0.57	1.02	50	25	50	25	4	0	1	11	0.22	4	0	15	3	6	0	0	0	0	2	0	6	9	2.322	4.536	89.971	158.82	197.62	-0.338	0	2IVIB	33.2326284	39.87915408	26.88821752	38.67069486	35.04531722	26.28398792	32.9305136	30.81570997	36.25377644	32.02416918	41.6918429	26.28398792
ACZ_1MLYA	ACZ.sdf	196.28	17.2	30.04	18.25	0.57	1	30	14	30	14	3	0	1	4	0.133	3	0	10	2	2	0	0	0	0	1	0	5	4	2	3.315	56.1	89.34	89.34	-0.061	0	1MLYA	26.10722611	39.62703963	34.26573427	41.49184149	34.26573427	24.24242424	36.36363636	34.26573427	29.37062937	33.7995338	41.95804196	24.24242424
AD0_2UVFA	AD0.sdf	370.3	24.03	46.21	24.76	0.56	1.07	43	25	44	26	2	0	2	4	0.091	2	0	12	0	13	0	0	0	0	8	0	8	13	1.585	5.619	68.222	223.67	223.67	-3.843	1	2UVFA	32.73026316	39.30921053	27.96052632	41.44736842	35.52631579	23.02631579	31.25	34.21052632	34.53947368	36.18421053	40.78947368	23.02631579
AD3_1KIEA	AD3.sdf	266.29	20.01	34.13	20.65	0.61	1.03	33	19	35	21	10	0.476	3	2	0.057	0	10	11	4	4	0	0	6	0	3	0	5	7	3.459	3.047	64.422	126.65	126.65	-1.451	0	1KIEA	29.79351032	34.80825959	35.39823009	39.82300885	36.57817109	23.59882006	37.75811209	29.79351032	32.44837758	31.26843658	45.13274336	23.59882006
AD7_2RJ4A	AD7.sdf	421.6	36.45	68.51	39.11	0.54	1.01	68	29	69	30	0	0	2	11	0.159	0	0	20	1	8	0	0	0	0	4	0	6	9	0	3.339	103.968	143.86	143.86	0.667	0	2RJ4A	30.27210884	33.67346939	36.05442177	31.97278912	36.73469388	31.29251701	40.47619048	25.85034014	33.67346939	24.82993197	43.87755102	31.29251701
ADA_2Z8SA	ADA.sdf	194.16	12.57	24.71	12.99	0.55	1.07	23	13	23	13	1	0	1	1	0.043	1	0	6	0	7	0	0	0	0	5	0	5	7	1	3.67	35.866	127.45	127.45	-2.305	0	2Z8SA	31.13367174	44.8392555	24.02707276	45.68527919	29.78003384	24.53468697	28.93401015	37.2250423	33.84094755	41.79357022	33.67174281	24.53468697
ADA_2NZMA	ADA.sdf	194.16	12.57	24.71	12.99	0.55	1.07	23	13	23	13	1	0	1	1	0.043	1	0	6	0	7	0	0	0	0	5	0	5	7	1	3.67	35.866	127.45	127.45	-2.305	0	2NZMA	31.07769424	48.37092732	20.55137845	47.11779449	30.32581454	22.55639098	26.81704261	39.34837093	33.83458647	43.35839599	34.08521303	22.55639098
ADA_2EWEA	ADA.sdf	194.16	12.57	24.71	12.99	0.55	1.07	23	13	23	13	1	0	1	1	0.043	1	0	6	0	7	0	0	0	0	5	0	5	7	1	3.67	35.866	127.45	127.45	-2.305	0	2EWEA	29.17847026	46.17563739	24.64589235	47.59206799	32.01133144	20.39660057	29.46175637	39.66005666	30.87818697	43.05949009	36.54390935	20.39660057
ADA_2NTPA	ADA.sdf	194.16	12.57	24.71	12.99	0.55	1.07	23	13	23	13	1	0	1	1	0.043	1	0	6	0	7	0	0	0	0	5	0	5	7	1	3.67	35.866	127.45	127.45	-2.305	0	2NTPA	29.23976608	47.07602339	23.68421053	50.29239766	26.60818713	23.0994152	28.07017544	41.8128655	30.11695906	46.49122807	30.40935673	23.0994152
ADB_1S9EA	ADB.sdf	373.22	25.67	36.24	26.49	0.73	1.04	35	25	37	27	19	0.667	3	4	0.108	0	18	16	6	1	2	2	15	0	0	0	3	7	4.322	1.084	97.134	109.74	109.74	5.08	0	1S9EA	36.42857143	33.39285714	30.17857143	32.5	41.60714286	25.89285714	34.10714286	28.03571429	37.85714286	25.53571429	48.57142857	25.89285714
ADC_1A7AA	ADC.sdf	233.26	17.79	28.81	18.22	0.64	1.03	28	17	30	19	11	0.526	3	1	0.033	1	10	10	5	2	0	0	5	0	2	0	4	6	3.585	2.236	61.473	110.08	110.08	-1.082	0	1A7AA	31.73076923	37.5	30.76923077	39.66346154	38.94230769	21.39423077	34.375	31.25	34.375	33.41346154	45.19230769	21.39423077
ADE_1LU1A	ADE.sdf	135.15	9.97	15.51	10.03	0.66	1.03	15	10	16	11	10	0.909	2	0	0	0	10	5	5	0	0	0	5	0	0	0	3	4	3.459	1.882	36.631	80.48	80.48	-0.581	0	1LU1A	24.11067194	46.64031621	29.24901186	47.43083004	34.38735178	18.18181818	32.80632411	41.8972332	25.29644269	42.68774704	39.13043478	18.18181818
ADE_2QLUA	ADE.sdf	135.15	9.97	15.51	10.03	0.66	1.03	15	10	16	11	10	0.909	2	0	0	0	10	5	5	0	0	0	5	0	0	0	3	4	3.459	1.882	36.631	80.48	80.48	-0.581	0	2QLUA	31.52866242	34.7133758	33.75796178	34.7133758	36.94267516	28.34394904	35.35031847	27.38853503	37.2611465	28.02547771	43.63057325	28.34394904
ADE_1M2TA	ADE.sdf	135.15	9.97	15.51	10.03	0.66	1.03	15	10	16	11	10	0.909	2	0	0	0	10	5	5	0	0	0	5	0	0	0	3	4	3.459	1.882	36.631	80.48	80.48	-0.581	0	1M2TA	26.77165354	42.91338583	30.31496063	43.30708661	38.97637795	17.71653543	34.2519685	38.18897638	27.55905512	38.18897638	44.09448819	17.71653543
ADE_1VRLA	ADE.sdf	135.15	9.97	15.51	10.03	0.66	1.03	15	10	16	11	10	0.909	2	0	0	0	10	5	5	0	0	0	5	0	0	0	3	4	3.459	1.882	36.631	80.48	80.48	-0.581	0	1VRLA	33.60433604	34.95934959	31.43631436	36.58536585	37.12737127	26.28726287	34.95934959	29.8102981	35.2303523	27.91327913	45.79945799	26.28726287
ADE_1XE8A	ADE.sdf	135.15	9.97	15.51	10.03	0.66	1.03	15	10	16	11	10	0.909	2	0	0	0	10	5	5	0	0	0	5	0	0	0	3	4	3.459	1.882	36.631	80.48	80.48	-0.581	0	1XE8A	32.5	37.5	30	35	40.5	24.5	33.5	30.5	36	28	47.5	24.5
ADE_1CB0A	ADE.sdf	135.15	9.97	15.51	10.03	0.66	1.03	15	10	16	11	10	0.909	2	0	0	0	10	5	5	0	0	0	5	0	0	0	3	4	3.459	1.882	36.631	80.48	80.48	-0.581	0	1CB0A	28.26855124	39.22261484	32.50883392	42.04946996	34.27561837	23.67491166	34.27561837	34.27561837	31.44876325	34.27561837	42.04946996	23.67491166
ADE_1Z8DA	ADE.sdf	135.15	9.97	15.51	10.03	0.66	1.03	15	10	16	11	10	0.909	2	0	0	0	10	5	5	0	0	0	5	0	0	0	3	4	3.459	1.882	36.631	80.48	80.48	-0.581	0	1Z8DA	35.47619048	32.14285714	32.38095238	32.5	38.80952381	28.69047619	36.42857143	25.35714286	38.21428571	27.38095238	43.92857143	28.69047619
ADE_1JYSA	ADE.sdf	135.15	9.97	15.51	10.03	0.66	1.03	15	10	16	11	10	0.909	2	0	0	0	10	5	5	0	0	0	5	0	0	0	3	4	3.459	1.882	36.631	80.48	80.48	-0.581	0	1JYSA	26.44628099	39.66942149	33.88429752	42.56198347	39.66942149	17.76859504	35.53719008	35.12396694	29.33884298	37.60330579	44.62809917	17.76859504
ADE_2P8NA	ADE.sdf	135.15	9.97	15.51	10.03	0.66	1.03	15	10	16	11	10	0.909	2	0	0	0	10	5	5	0	0	0	5	0	0	0	3	4	3.459	1.882	36.631	80.48	80.48	-0.581	0	2P8NA	28.73134328	41.04477612	30.2238806	38.05970149	39.55223881	22.3880597	35.44776119	34.32835821	30.2238806	31.71641791	45.89552239	22.3880597
ADE_1D2AB	ADE.sdf	135.15	9.97	15.51	10.03	0.66	1.03	15	10	16	11	10	0.909	2	0	0	0	10	5	5	0	0	0	5	0	0	0	3	4	3.459	1.882	36.631	80.48	80.48	-0.581	0	1D2AB	39.375	31.25	29.375	31.875	37.5	30.625	33.125	23.75	43.125	26.875	42.5	30.625
ADE_1QCIA	ADE.sdf	135.15	9.97	15.51	10.03	0.66	1.03	15	10	16	11	10	0.909	2	0	0	0	10	5	5	0	0	0	5	0	0	0	3	4	3.459	1.882	36.631	80.48	80.48	-0.581	0	1QCIA	34.35114504	34.73282443	30.91603053	35.8778626	41.60305344	22.51908397	34.73282443	30.15267176	35.11450382	29.77099237	47.70992366	22.51908397
ADE_2GA4A	ADE.sdf	135.15	9.97	15.51	10.03	0.66	1.03	15	10	16	11	10	0.909	2	0	0	0	10	5	5	0	0	0	5	0	0	0	3	4	3.459	1.882	36.631	80.48	80.48	-0.581	0	2GA4A	28.28282828	41.41414141	30.3030303	40.06734007	37.71043771	22.22222222	33.67003367	35.69023569	30.63973064	36.36363636	41.41414141	22.22222222
ADE_1ZN7A	ADE.sdf	135.15	9.97	15.51	10.03	0.66	1.03	15	10	16	11	10	0.909	2	0	0	0	10	5	5	0	0	0	5	0	0	0	3	4	3.459	1.882	36.631	80.48	80.48	-0.581	0	1ZN7A	27.77777778	37.22222222	35	40.55555556	38.88888889	20.55555556	37.22222222	33.88888889	28.88888889	32.77777778	46.66666667	20.55555556
ADE_1YXMB	ADE.sdf	135.15	9.97	15.51	10.03	0.66	1.03	15	10	16	11	10	0.909	2	0	0	0	10	5	5	0	0	0	5	0	0	0	3	4	3.459	1.882	36.631	80.48	80.48	-0.581	0	1YXMB	26.73267327	41.58415842	31.68316832	40.92409241	37.29372937	21.78217822	34.32343234	36.96369637	28.71287129	34.98349835	43.23432343	21.78217822
ADE_2ICSA	ADE.sdf	135.15	9.97	15.51	10.03	0.66	1.03	15	10	16	11	10	0.909	2	0	0	0	10	5	5	0	0	0	5	0	0	0	3	4	3.459	1.882	36.631	80.48	80.48	-0.581	0	2ICSA	32.97297297	38.37837838	28.64864865	38.64864865	40.27027027	21.08108108	31.62162162	31.08108108	37.2972973	34.86486486	44.05405405	21.08108108
ADE_1LPDA	ADE.sdf	135.15	9.97	15.51	10.03	0.66	1.03	15	10	16	11	10	0.909	2	0	0	0	10	5	5	0	0	0	5	0	0	0	3	4	3.459	1.882	36.631	80.48	80.48	-0.581	0	1LPDA	36.22047244	33.07086614	30.70866142	34.2519685	40.5511811	25.19685039	35.43307087	28.34645669	36.22047244	31.49606299	43.30708661	25.19685039
ADE_1IFSA	ADE.sdf	135.15	9.97	15.51	10.03	0.66	1.03	15	10	16	11	10	0.909	2	0	0	0	10	5	5	0	0	0	5	0	0	0	3	4	3.459	1.882	36.631	80.48	80.48	-0.581	0	1IFSA	28.8973384	41.06463878	30.03802281	38.02281369	39.92395437	22.05323194	35.36121673	34.22053232	30.41825095	31.55893536	46.3878327	22.05323194
ADE_1Q8YB	ADE.sdf	135.15	9.97	15.51	10.03	0.66	1.03	15	10	16	11	10	0.909	2	0	0	0	10	5	5	0	0	0	5	0	0	0	3	4	3.459	1.882	36.631	80.48	80.48	-0.581	0	1Q8YB	34.04825737	33.51206434	32.43967828	33.78016086	37.26541555	28.95442359	36.72922252	24.93297587	38.33780161	28.15013405	42.89544236	28.95442359
ADE_1WEIA	ADE.sdf	135.15	9.97	15.51	10.03	0.66	1.03	15	10	16	11	10	0.909	2	0	0	0	10	5	5	0	0	0	5	0	0	0	3	4	3.459	1.882	36.631	80.48	80.48	-0.581	0	1WEIA	27.55555556	40.44444444	32	40.44444444	33.77777778	25.77777778	35.55555556	35.11111111	29.33333333	32	42.22222222	25.77777778
ADE_1GIUA	ADE.sdf	135.15	9.97	15.51	10.03	0.66	1.03	15	10	16	11	10	0.909	2	0	0	0	10	5	5	0	0	0	5	0	0	0	3	4	3.459	1.882	36.631	80.48	80.48	-0.581	0	1GIUA	28.74493927	41.70040486	29.55465587	39.67611336	39.27125506	21.05263158	34.81781377	36.03238866	29.14979757	36.43724696	42.51012146	21.05263158
ADE_1OD2B	ADE.sdf	135.15	9.97	15.51	10.03	0.66	1.03	15	10	16	11	10	0.909	2	0	0	0	10	5	5	0	0	0	5	0	0	0	3	4	3.459	1.882	36.631	80.48	80.48	-0.581	0	1OD2B	35.2866242	35.54140127	29.17197452	36.94267516	39.36305732	23.69426752	32.61146497	30.82802548	36.56050955	31.84713376	44.45859873	23.69426752
ADE_2PUBA	ADE.sdf	135.15	9.97	15.51	10.03	0.66	1.03	15	10	16	11	10	0.909	2	0	0	0	10	5	5	0	0	0	5	0	0	0	3	4	3.459	1.882	36.631	80.48	80.48	-0.581	0	2PUBA	31.17647059	38.23529412	30.58823529	37.94117647	35.88235294	26.17647059	34.11764706	32.35294118	33.52941176	32.05882353	41.76470588	26.17647059
ADE_2H8GA	ADE.sdf	135.15	9.97	15.51	10.03	0.66	1.03	15	10	16	11	10	0.909	2	0	0	0	10	5	5	0	0	0	5	0	0	0	3	4	3.459	1.882	36.631	80.48	80.48	-0.581	0	2H8GA	26.96629213	36.70411985	36.32958802	43.07116105	40.07490637	16.85393258	37.45318352	34.082397	28.46441948	37.07865169	46.06741573	16.85393258
ADE_1S2DA	ADE.sdf	135.15	9.97	15.51	10.03	0.66	1.03	15	10	16	11	10	0.909	2	0	0	0	10	5	5	0	0	0	5	0	0	0	3	4	3.459	1.882	36.631	80.48	80.48	-0.581	0	1S2DA	31.92771084	37.95180723	30.12048193	40.96385542	31.3253012	27.71084337	34.3373494	31.92771084	33.73493976	33.13253012	39.15662651	27.71084337
ADE_1AHAA	ADE.sdf	135.15	9.97	15.51	10.03	0.66	1.03	15	10	16	11	10	0.909	2	0	0	0	10	5	5	0	0	0	5	0	0	0	3	4	3.459	1.882	36.631	80.48	80.48	-0.581	0	1AHAA	29.67479675	39.43089431	30.89430894	37.80487805	40.24390244	21.95121951	36.17886179	33.33333333	30.48780488	33.33333333	44.71544715	21.95121951
ADE_1JH8A	ADE.sdf	135.15	9.97	15.51	10.03	0.66	1.03	15	10	16	11	10	0.909	2	0	0	0	10	5	5	0	0	0	5	0	0	0	3	4	3.459	1.882	36.631	80.48	80.48	-0.581	0	1JH8A	22.19101124	44.1011236	33.70786517	46.91011236	35.95505618	17.13483146	34.83146067	40.73033708	24.43820225	38.76404494	44.1011236	17.13483146
ADE_1QB7A	ADE.sdf	135.15	9.97	15.51	10.03	0.66	1.03	15	10	16	11	10	0.909	2	0	0	0	10	5	5	0	0	0	5	0	0	0	3	4	3.459	1.882	36.631	80.48	80.48	-0.581	0	1QB7A	27.96610169	39.83050847	32.20338983	41.10169492	34.74576271	24.15254237	35.59322034	34.3220339	30.08474576	33.89830508	41.94915254	24.15254237
ADE_1WTAA	ADE.sdf	135.15	9.97	15.51	10.03	0.66	1.03	15	10	16	11	10	0.909	2	0	0	0	10	5	5	0	0	0	5	0	0	0	3	4	3.459	1.882	36.631	80.48	80.48	-0.581	0	1WTAA	28.36363636	37.81818182	33.81818182	40.36363636	33.81818182	25.81818182	37.81818182	31.27272727	30.90909091	31.27272727	42.90909091	25.81818182
ADE_1J1RA	ADE.sdf	135.15	9.97	15.51	10.03	0.66	1.03	15	10	16	11	10	0.909	2	0	0	0	10	5	5	0	0	0	5	0	0	0	3	4	3.459	1.882	36.631	80.48	80.48	-0.581	0	1J1RA	34.86590038	35.24904215	29.88505747	36.39846743	40.22988506	23.37164751	34.48275862	29.88505747	35.63218391	30.26819923	46.36015326	23.37164751
ADF_2G5PA	ADF.sdf	403.58	36	61.87	38.26	0.58	1	62	29	64	31	8	0.194	3	7	0.109	2	6	22	3	4	0	1	6	0	1	0	4	7	3.17	1.629	110.561	104.89	104.89	2.079	0	2G5PA	30.16528926	39.25619835	30.5785124	36.50137741	34.9862259	28.51239669	38.29201102	28.92561983	32.78236915	31.26721763	40.22038567	28.51239669
ADH_1DTUA	ADH.sdf	159.21	13.12	24.39	13.94	0.55	1.02	24	11	24	11	1	0	1	1	0.042	1	0	7	1	3	0	0	0	0	3	0	5	4	1	3.769	40.675	86.71	86.71	-1.677	0	1DTUA	28.57142857	44.4606414	26.96793003	44.4606414	33.52769679	22.01166181	31.63265306	38.04664723	30.32069971	39.79591837	38.19241983	22.01166181
ADI_1JX4A	ADI.sdf	395.24	24.42	42.38	26.6	0.61	1.06	40	25	42	27	12	0.37	3	6	0.143	2	10	10	5	8	0	0	5	0	3	0	5	12	3.7	2.923	83.206	192.14	211.76	-2.236	0	1JX4A	38.7283237	29.19075145	32.08092486	30.63583815	42.19653179	27.16763006	36.41618497	24.27745665	39.30635838	27.16763006	45.66473988	27.16763006
ADK_2OFIA	ADK.sdf	149.18	11.57	18.39	11.79	0.64	1.02	18	11	19	12	10	0.833	2	0	0	0	10	6	5	0	0	0	5	0	0	0	2	4	3.459	0.836	41.528	69.62	69.62	-0.375	0	2OFIA	32.96089385	35.75418994	31.2849162	40.78212291	35.19553073	24.02234637	33.51955307	30.72625698	35.75418994	32.96089385	43.01675978	24.02234637
ADL_1N5SB	ADL.sdf	284.28	22.15	33.94	22.84	0.67	1.03	33	21	35	23	14	0.522	3	2	0.057	2	12	16	0	5	0	2	12	0	1	2	3	5	3.907	1.062	75.009	94.83	94.83	2.483	0	1N5SB	24.10714286	47.32142857	28.57142857	46.42857143	33.92857143	19.64285714	31.25	42.85714286	25.89285714	37.5	42.85714286	19.64285714
ADM_4CPPA	ADM.sdf	136.26	14.78	25.07	16.09	0.57	0.96	26	10	28	12	0	0	3	0	0	0	0	10	0	0	0	0	0	0	0	0	0	0	0	-0.96	42.196	0	0	3.001	0	4CPPA	31.15942029	36.71497585	32.12560386	38.647343	38.88888889	22.46376812	34.29951691	31.40096618	34.29951691	29.46859903	48.06763285	22.46376812
ADN_1BX4A	ADN.sdf	267.28	19.41	33.35	19.89	0.61	1.04	32	19	34	21	10	0.476	3	2	0.059	0	10	10	5	4	0	0	5	0	3	0	5	8	3.459	3.099	63.228	139.54	139.54	-2.02	0	1BX4A	34.20289855	34.7826087	31.01449275	37.39130435	35.94202899	26.66666667	33.62318841	29.27536232	37.10144928	32.17391304	41.15942029	26.66666667
ADN_1V8BA	ADN.sdf	267.28	19.41	33.35	19.89	0.61	1.04	32	19	34	21	10	0.476	3	2	0.059	0	10	10	5	4	0	0	5	0	3	0	5	8	3.459	3.099	63.228	139.54	139.54	-2.02	0	1V8BA	35.49060543	30.27139875	34.23799582	34.23799582	41.33611691	24.42588727	37.5782881	25.05219207	37.36951983	28.39248434	47.18162839	24.42588727
ADN_2FQYA	ADN.sdf	267.28	19.41	33.35	19.89	0.61	1.04	32	19	34	21	10	0.476	3	2	0.059	0	10	10	5	4	0	0	5	0	3	0	5	8	3.459	3.099	63.228	139.54	139.54	-2.02	0	2FQYA	32.0754717	34.59119497	33.33333333	40.56603774	38.05031447	21.3836478	35.22012579	32.70440252	32.0754717	37.10691824	41.50943396	21.3836478
ADN_2Q6KA	ADN.sdf	267.28	19.41	33.35	19.89	0.61	1.04	32	19	34	21	10	0.476	3	2	0.059	0	10	10	5	4	0	0	5	0	3	0	5	8	3.459	3.099	63.228	139.54	139.54	-2.02	0	2Q6KA	24.38162544	42.40282686	33.2155477	44.87632509	37.80918728	17.31448763	35.33568905	37.1024735	27.56183746	35.68904594	46.99646643	17.31448763
ADN_1VHWA	ADN.sdf	267.28	19.41	33.35	19.89	0.61	1.04	32	19	34	21	10	0.476	3	2	0.059	0	10	10	5	4	0	0	5	0	3	0	5	8	3.459	3.099	63.228	139.54	139.54	-2.02	0	1VHWA	28.45849802	40.31620553	31.22529644	41.10671937	32.41106719	26.48221344	35.57312253	32.01581028	32.41106719	36.75889328	36.75889328	26.48221344
ADN_2ZGWA	ADN.sdf	267.28	19.41	33.35	19.89	0.61	1.04	32	19	34	21	10	0.476	3	2	0.059	0	10	10	5	4	0	0	5	0	3	0	5	8	3.459	3.099	63.228	139.54	139.54	-2.02	0	2ZGWA	31.06382979	29.36170213	39.57446809	32.76595745	45.10638298	22.12765957	41.70212766	26.80851064	31.4893617	29.36170213	48.5106383	22.12765957
ADN_1N3ZA	ADN.sdf	267.28	19.41	33.35	19.89	0.61	1.04	32	19	34	21	10	0.476	3	2	0.059	0	10	10	5	4	0	0	5	0	3	0	5	8	3.459	3.099	63.228	139.54	139.54	-2.02	0	1N3ZA	32.78688525	41.80327869	25.40983607	45.08196721	27.04918033	27.86885246	28.68852459	35.24590164	36.06557377	34.42622951	37.70491803	27.86885246
[truncated: 10,559 more rows]
[truncated: 135 more columns]
