# Supplementary material for: A chemogenomics view on protein-ligand spaces
Source: BMC Bioinformatics. 2009 Jun 16;10(Suppl 6):S13. doi: 10.1186/1471-2105-10-S6-S13 (PMC2697636; doi:10.1186/1471-2105-10-S6-S13)
Supplement: Additional file 3 — DrugBank protein-ligand interaction dataset. [file 1471-2105-10-S6-S13-S3.txt]

key	MolID	MW	Sv	Se	Sp	Mv	Me	nAT	nSK	nBT	nBO	nBM	ARR	nCIC	RBN	RBF	nDB	nAB	nC	nN	nO	nX	nBnz	nCar	nRCONH2	nROH	nArOH	nHDon	nHAcc	Ui	Hy	AMR	TPSA(NO)	TPSA(Tot)	ALOGP	LAI	pid	[F5.1.1.1]	[F5.1.1.2]	[F5.1.1.3]	[F5.1.2.1]	[F5.1.2.2]	[F5.1.2.3]	[F5.1.3.1]	[F5.1.3.2]	[F5.1.3.3]	[F5.1.4.1]	[F5.1.4.2]	[F5.1.4.3]
DB00953_Q13639	DB00953	269.39	24.15	38.69	25.36	0.62	0.99	39	20	41	22	15	0.682	3	5	0.122	0	15	15	5	0	0	1	10	0	0	0	1	3	4	-0.271	82.845	49.74	49.74	2.068	0	Q13639	22.42268041	35.05154639	42.5257732	37.88659794	37.88659794	24.22680412	46.39175258	29.3814433	24.22680412	28.60824742	47.16494845	24.22680412
DB00953_P30939	DB00953	269.39	24.15	38.69	25.36	0.62	0.99	39	20	41	22	15	0.682	3	5	0.122	0	15	15	5	0	0	1	10	0	0	0	1	3	4	-0.271	82.845	49.74	49.74	2.068	0	P30939	25.40983607	34.42622951	40.16393443	35.24590164	38.25136612	26.50273224	43.71584699	28.1420765	28.1420765	29.50819672	43.98907104	26.50273224
DB00953_P28222	DB00953	269.39	24.15	38.69	25.36	0.62	0.99	39	20	41	22	15	0.682	3	5	0.122	0	15	15	5	0	0	1	10	0	0	0	1	3	4	-0.271	82.845	49.74	49.74	2.068	0	P28222	21.53846154	39.74358974	38.71794872	41.02564103	35.64102564	23.33333333	42.56410256	34.61538462	22.82051282	32.56410256	44.1025641	23.33333333
DB00953_P28221	DB00953	269.39	24.15	38.69	25.36	0.62	0.99	39	20	41	22	15	0.682	3	5	0.122	0	15	15	5	0	0	1	10	0	0	0	1	3	4	-0.271	82.845	49.74	49.74	2.068	0	P28221	20.15915119	41.11405836	38.72679045	40.84880637	37.13527851	22.01591512	41.90981432	35.27851459	22.81167109	33.68700265	44.29708223	22.01591512
DB00966_P30556	DB00966	514.67	45.77	68.55	47.83	0.66	0.99	69	39	74	44	33	0.727	6	7	0.095	1	32	33	4	2	0	4	26	0	1	0	1	4	5.087	-0.46	153.503	72.94	72.94	7.774	1	P30556	22.00557103	33.42618384	44.56824513	33.14763231	38.71866295	28.13370474	49.30362117	27.01949861	23.67688022	25.62674095	46.23955432	28.13370474
DB00952_P30939	DB00952	335.52	28.67	47.76	30.95	0.6	0.99	48	23	50	25	12	0.4	3	5	0.1	2	10	17	3	2	0	1	8	0	0	0	2	4	3.7	0.321	94.504	65.2	73.58	2.249	0	P30939	25.40983607	34.42622951	40.16393443	35.24590164	38.25136612	26.50273224	43.71584699	28.1420765	28.1420765	29.50819672	43.98907104	26.50273224
DB00952_P28222	DB00952	335.52	28.67	47.76	30.95	0.6	0.99	48	23	50	25	12	0.4	3	5	0.1	2	10	17	3	2	0	1	8	0	0	0	2	4	3.7	0.321	94.504	65.2	73.58	2.249	0	P28222	21.53846154	39.74358974	38.71794872	41.02564103	35.64102564	23.33333333	42.56410256	34.61538462	22.82051282	32.56410256	44.1025641	23.33333333
DB00952_P28221	DB00952	335.52	28.67	47.76	30.95	0.6	0.99	48	23	50	25	12	0.4	3	5	0.1	2	10	17	3	2	0	1	8	0	0	0	2	4	3.7	0.321	94.504	65.2	73.58	2.249	0	P28221	20.15915119	41.11405836	38.72679045	40.84880637	37.13527851	22.01591512	41.90981432	35.27851459	22.81167109	33.68700265	44.29708223	22.01591512
DB01411_Q9Y271	DB01411	481.55	39.4	59.77	40.7	0.67	1.01	59	36	63	40	26	0.575	5	9	0.143	3	23	27	5	4	0	3	19	0	0	0	2	8	4.755	0.176	135.951	123	123	4.673	0	Q9Y271	22.84866469	33.23442137	43.91691395	32.34421365	37.09198813	30.56379822	48.36795252	25.51928783	26.11275964	24.92581602	44.51038576	30.56379822
DB01411_Q02817	DB01411	481.55	39.4	59.77	40.7	0.67	1.01	59	36	63	40	26	0.575	5	9	0.143	3	23	27	5	4	0	3	19	0	0	0	2	8	4.755	0.176	135.951	123	123	4.673	0	Q02817	14.48156015	66.42208921	19.09635065	69.95558988	20.33211045	9.712299672	20.79552037	63.23614597	15.96833366	49.99034563	40.2973547	9.712299672
DB01411_P19838	DB01411	481.55	39.4	59.77	40.7	0.67	1.01	59	36	63	40	26	0.575	5	9	0.143	3	23	27	5	4	0	3	19	0	0	0	2	8	4.755	0.176	135.951	123	123	4.673	0	P19838	31.19834711	40.2892562	28.51239669	42.76859504	35.84710744	21.38429752	31.19834711	34.50413223	34.29752066	36.46694215	42.14876033	21.38429752
DB01411_P12724	DB01411	481.55	39.4	59.77	40.7	0.67	1.01	59	36	63	40	26	0.575	5	9	0.143	3	23	27	5	4	0	3	19	0	0	0	2	8	4.755	0.176	135.951	123	123	4.673	0	P12724	30.625	34.375	35	37.5	36.25	26.25	37.5	28.125	34.375	23.75	50	26.25
DB01411_P05113	DB01411	481.55	39.4	59.77	40.7	0.67	1.01	59	36	63	40	26	0.575	5	9	0.143	3	23	27	5	4	0	3	19	0	0	0	2	8	4.755	0.176	135.951	123	123	4.673	0	P05113	30.59701493	32.8358209	36.56716418	29.85074627	47.01492537	23.13432836	39.55223881	26.86567164	33.58208955	25.37313433	51.49253731	23.13432836
DB01411_P01375	DB01411	481.55	39.4	59.77	40.7	0.67	1.01	59	36	63	40	26	0.575	5	9	0.143	3	23	27	5	4	0	3	19	0	0	0	2	8	4.755	0.176	135.951	123	123	4.673	0	P01375	27.89699571	39.48497854	32.61802575	39.48497854	40.34334764	20.17167382	35.6223176	34.7639485	29.61373391	31.3304721	48.49785408	20.17167382
DB01410_P08185	DB01410	540.76	48.73	82.73	51.93	0.59	1	83	39	88	44	5	0	6	6	0.068	5	0	32	0	7	0	0	0	0	1	0	1	7	2.585	-0.434	146.578	99.13	99.13	4.63	0	P08185	25.67901235	37.5308642	36.79012346	37.5308642	39.25925926	23.20987654	39.75308642	31.85185185	28.39506173	33.33333333	43.45679012	23.20987654
DB01413_P02919	DB01413	480.63	35.08	57.35	37.45	0.63	1.02	56	32	59	35	10	0.143	4	7	0.119	5	5	19	6	5	0	0	3	0	0	0	3	10	3.459	1.008	117.769	150.04	203.58	-1.914	0	P02919	34.12322275	36.84834123	29.02843602	39.09952607	37.20379147	23.69668246	32.58293839	32.7014218	34.71563981	32.7014218	43.60189573	23.69668246
DB01413_P02918	DB01413	480.63	35.08	57.35	37.45	0.63	1.02	56	32	59	35	10	0.143	4	7	0.119	5	5	19	6	5	0	0	3	0	0	0	3	10	3.459	1.008	117.769	150.04	203.58	-1.914	0	P02918	30.47058824	40.82352941	28.70588235	40.70588235	37.05882353	22.23529412	32.94117647	35.41176471	31.64705882	34.58823529	43.17647059	22.23529412
DB01182_Q14524	DB01182	341.49	31.3	51.57	33.27	0.6	0.99	52	25	53	26	13	0.462	2	11	0.208	1	12	21	1	3	0	2	12	0	1	0	2	4	3.807	0.194	100.206	58.56	58.56	3.673	0	Q14524	27.97619048	35.46626984	36.55753968	38.14484127	37.20238095	24.65277778	39.23611111	31.39880952	29.36507937	30.80357143	44.54365079	24.65277778
DB01182_Q12809	DB01182	341.49	31.3	51.57	33.27	0.6	0.99	52	25	53	26	13	0.462	2	11	0.208	1	12	21	1	3	0	2	12	0	1	0	2	4	3.807	0.194	100.206	58.56	58.56	3.673	0	Q12809	26.2295082	43.14063848	30.62985332	45.12510785	32.61432269	22.26056946	33.04572908	38.30888697	28.64538395	34.77135462	42.96807593	22.26056946
DB01182_P08183	DB01182	341.49	31.3	51.57	33.27	0.6	0.99	52	25	53	26	13	0.462	2	11	0.208	1	12	21	1	3	0	2	12	0	1	0	2	4	3.807	0.194	100.206	58.56	58.56	3.673	0	P08183	30.078125	35.625	34.296875	36.328125	39.0625	24.609375	37.03125	31.40625	31.5625	33.515625	41.875	24.609375
DB01139_Q8XJ01	DB01139	423.51	29.41	46.61	31.37	0.65	1.04	45	28	47	30	11	0.2	3	8	0.17	5	6	17	3	6	0	0	5	0	1	0	2	9	3.585	0.388	102.661	125.9	176.5	-0.043	0	Q8XJ01	34.16789396	39.46980854	26.3622975	38.1443299	38.1443299	23.71134021	31.81148748	32.69513991	35.49337261	34.16789396	42.12076583	23.71134021
DB00898_Q8TCU5	DB00898	46.08	4.31	8.98	4.74	0.48	1	9	3	8	2	0	0	0	0	0	0	0	2	0	1	0	0	0	0	1	0	1	1	0	0.638	13.009	20.23	20.23	-0.009	0	Q8TCU5	27.53363229	37.93721973	34.52914798	38.47533632	36.77130045	24.75336323	36.77130045	32.55605381	30.67264574	30.67264574	44.57399103	24.75336323
DB00898_P23416	DB00898	46.08	4.31	8.98	4.74	0.48	1	9	3	8	2	0	0	0	0	0	0	0	2	0	1	0	0	0	0	1	0	1	1	0	0.638	13.009	20.23	20.23	-0.009	0	P23416	31.19469027	33.84955752	34.95575221	36.28318584	34.2920354	29.42477876	38.49557522	28.31858407	33.18584071	29.86725664	40.7079646	29.42477876
DB00898_P23415	DB00898	46.08	4.31	8.98	4.74	0.48	1	9	3	8	2	0	0	0	0	0	0	0	2	0	1	0	0	0	0	1	0	1	1	0	0.638	13.009	20.23	20.23	-0.009	0	P23415	30.41575492	34.57330416	35.01094092	35.44857768	34.79212254	29.75929978	38.94967177	28.88402626	32.16630197	28.66520788	41.57549234	29.75929978
DB00898_P14867	DB00898	46.08	4.31	8.98	4.74	0.48	1	9	3	8	2	0	0	0	0	0	0	0	2	0	1	0	0	0	0	1	0	1	1	0	0.638	13.009	20.23	20.23	-0.009	0	P14867	27.85087719	39.47368421	32.6754386	39.69298246	32.23684211	28.07017544	36.84210526	33.55263158	29.60526316	32.23684211	39.69298246	28.07017544
DB01416_Q8XJ01	DB01416	427.51	28.8	46.93	30.62	0.64	1.04	45	28	47	30	10	0.167	3	7	0.149	5	5	15	5	6	0	0	3	0	1	0	4	11	3.459	1.874	102.732	156.44	209.98	-0.612	0	Q8XJ01	34.16789396	39.46980854	26.3622975	38.1443299	38.1443299	23.71134021	31.81148748	32.69513991	35.49337261	34.16789396	42.12076583	23.71134021
DB00899_P35372	DB00899	376.5	32.32	55.33	34.18	0.59	1.01	55	27	56	28	9	0.214	2	9	0.161	3	6	20	2	5	0	1	6	0	0	0	0	7	3.322	-0.733	100.562	76.15	76.15	1.666	0	P35372	21.5	38.75	39.75	41.25	35.25	23.5	43.5	33.25	23.25	31.25	45.25	23.5
DB00568_P35367	DB00568	368.56	35.76	54.69	37.91	0.64	0.98	56	28	59	31	19	0.581	4	6	0.102	1	18	26	2	0	0	3	18	0	0	0	0	2	4.322	-0.919	119.865	6.48	6.48	5.524	0	P35367	27.92607803	35.11293635	36.96098563	35.72895277	34.90759754	29.36344969	40.65708419	28.95277207	30.39014374	28.54209446	42.09445585	29.36344969
DB00568_P14416	DB00568	368.56	35.76	54.69	37.91	0.64	0.98	56	28	59	31	19	0.581	4	6	0.102	1	18	26	2	0	0	3	18	0	0	0	0	2	4.322	-0.919	119.865	6.48	6.48	5.524	0	P14416	25.95936795	36.34311512	37.69751693	35.66591422	36.34311512	27.99097065	41.53498871	29.34537246	29.11963883	26.86230248	45.14672686	27.99097065
DB00568_O00555	DB00568	368.56	35.76	54.69	37.91	0.64	0.98	56	28	59	31	19	0.581	4	6	0.102	1	18	26	2	0	0	3	18	0	0	0	0	2	4.322	-0.919	119.865	6.48	6.48	5.524	0	O00555	31.9760479	39.24151697	28.78243513	39.36127745	32.81437126	27.8243513	31.81636727	33.49301397	34.69061876	31.37724551	40.79840319	27.8243513
DB00957_Q92887	DB00957	369.55	34.5	57.34	36.79	0.59	0.99	58	27	61	30	4	0	4	3	0.049	3	0	23	1	3	0	0	0	0	1	0	1	4	2.322	-0.419	104.659	58.89	58.89	5.098	0	Q92887	28.86731392	32.8802589	38.25242718	34.43365696	41.3592233	24.20711974	40.71197411	28.73786408	30.55016181	30.1618123	45.63106796	24.20711974
DB00957_P06401	DB00957	369.55	34.5	57.34	36.79	0.59	0.99	58	27	61	30	4	0	4	3	0.049	3	0	23	1	3	0	0	0	0	1	0	1	4	2.322	-0.419	104.659	58.89	58.89	5.098	0	P06401	25.40192926	46.94533762	27.65273312	49.8392283	31.83279743	18.32797428	30.11789925	43.08681672	26.79528403	36.22722401	45.44480171	18.32797428
DB00957_P03372	DB00957	369.55	34.5	57.34	36.79	0.59	0.99	58	27	61	30	4	0	4	3	0.049	3	0	23	1	3	0	0	0	0	1	0	1	4	2.322	-0.419	104.659	58.89	58.89	5.098	0	P03372	29.24369748	41.00840336	29.74789916	39.66386555	34.11764706	26.2184874	33.61344538	33.44537815	32.94117647	31.59663866	42.18487395	26.2184874
DB04573_P0A512	DB04573	288.42	26.71	44.59	28.5	0.59	0.99	45	21	48	24	6	0.25	4	0	0	0	6	18	0	3	0	1	6	0	2	1	3	3	2.807	0.968	80.979	60.69	60.69	2.846	0	P0A512	32.15077605	37.02882483	30.82039911	39.24611973	33.2594235	27.49445676	33.2594235	30.82039911	35.92017738	33.03769401	39.46784922	27.49445676
DB04573_P03372	DB04573	288.42	26.71	44.59	28.5	0.59	0.99	45	21	48	24	6	0.25	4	0	0	0	6	18	0	3	0	1	6	0	2	1	3	3	2.807	0.968	80.979	60.69	60.69	2.846	0	P03372	29.24369748	41.00840336	29.74789916	39.66386555	34.11764706	26.2184874	33.61344538	33.44537815	32.94117647	31.59663866	42.18487395	26.2184874
DB00569_P01008	DB00569	1498.32	79.72	148.63	84.7	0.59	1.11	134	91	138	95	18	0	5	30	0.217	18	0	31	3	49	0	0	0	0	6	0	9	52	4.248	4.757	232.269	833.78	900.82	-18.134	1	P01008	34.26724138	32.54310345	33.18965517	35.77586207	37.93103448	26.29310345	35.77586207	28.87931034	35.34482759	29.52586207	44.18103448	26.29310345
DB00906_P80404	DB00906	375.6	31.37	49.51	34.35	0.63	0.99	50	25	52	27	12	0.37	3	6	0.115	2	10	20	1	2	0	0	8	0	1	0	1	3	3.7	-0.356	110.029	40.54	97.02	5.262	0	P80404	32	34.8	33.2	37.2	35.2	27.6	35.6	29.2	35.2	29.6	42.8	27.6
DB00906_P30531	DB00906	375.6	31.37	49.51	34.35	0.63	0.99	50	25	52	27	12	0.37	3	6	0.115	2	10	20	1	2	0	0	8	0	1	0	1	3	3.7	-0.356	110.029	40.54	97.02	5.262	0	P30531	19.53255426	38.56427379	41.90317195	38.39732888	34.89148581	26.71118531	46.9115192	32.88814691	20.20033389	31.55258765	41.73622705	26.71118531
DB00956_P41145	DB00956	299.4	26.51	42.92	27.98	0.62	1	43	22	47	26	7	0.231	5	1	0.021	1	6	18	1	3	0	1	6	0	0	0	0	4	3	-0.807	82.819	38.77	38.77	1.908	0	P41145	21.57894737	35.52631579	42.89473684	39.21052632	36.31578947	24.47368421	46.57894737	30.78947368	22.63157895	30.26315789	45.26315789	24.47368421
DB00956_P41143	DB00956	299.4	26.51	42.92	27.98	0.62	1	43	22	47	26	7	0.231	5	1	0.021	1	6	18	1	3	0	1	6	0	0	0	0	4	3	-0.807	82.819	38.77	38.77	1.908	0	P41143	19.08602151	41.39784946	39.51612903	44.62365591	31.98924731	23.38709677	42.74193548	37.3655914	19.89247312	34.40860215	42.20430108	23.38709677
DB00956_P35372	DB00956	299.4	26.51	42.92	27.98	0.62	1	43	22	47	26	7	0.231	5	1	0.021	1	6	18	1	3	0	1	6	0	0	0	0	4	3	-0.807	82.819	38.77	38.77	1.908	0	P35372	21.5	38.75	39.75	41.25	35.25	23.5	43.5	33.25	23.25	31.25	45.25	23.5
DB00596_P08185	DB00596	485.01	38.64	65.01	40.95	0.6	1.02	64	33	67	36	5	0	4	4	0.06	5	0	25	0	5	3	0	0	0	1	0	1	7	2.585	-0.352	119.445	80.67	80.67	3.729	0	P08185	25.67901235	37.5308642	36.79012346	37.5308642	39.25925926	23.20987654	39.75308642	31.85185185	28.39506173	33.33333333	43.45679012	23.20987654
DB00596_P04083	DB00596	485.01	38.64	65.01	40.95	0.6	1.02	64	33	67	36	5	0	4	4	0.06	5	0	25	0	5	3	0	0	0	1	0	1	7	2.585	-0.352	119.445	80.67	80.67	3.729	0	P04083	37.28323699	34.10404624	28.61271676	38.15028902	36.41618497	25.43352601	31.79190751	29.47976879	38.7283237	34.68208092	39.88439306	25.43352601
DB01406_Q96P88	DB01406	337.5	31.79	51.24	33.81	0.61	0.99	52	25	56	29	7	0.172	5	0	0	1	5	22	1	2	0	0	3	0	1	0	1	3	3	-0.435	98.535	46.26	46.26	4.875	0	Q96P88	19.57671958	41.26984127	39.15343915	41.53439153	35.44973545	23.01587302	41.00529101	37.56613757	21.42857143	33.5978836	43.38624339	23.01587302
DB01406_P30968	DB01406	337.5	31.79	51.24	33.81	0.61	0.99	52	25	56	29	7	0.172	5	0	0	1	5	22	1	2	0	0	3	0	1	0	1	3	3	-0.435	98.535	46.26	46.26	4.875	0	P30968	22.56097561	33.84146341	43.59756098	32.92682927	37.80487805	29.26829268	46.64634146	28.35365854	25	25.91463415	44.81707317	29.26829268
DB01406_P13500	DB01406	337.5	31.79	51.24	33.81	0.61	0.99	52	25	56	29	7	0.172	5	0	0	1	5	22	1	2	0	0	3	0	1	0	1	3	3	-0.435	98.535	46.26	46.26	4.875	0	P13500	31.31313131	35.35353535	33.33333333	42.42424242	34.34343434	23.23232323	35.35353535	32.32323232	32.32323232	31.31313131	45.45454545	23.23232323
DB01406_P04278	DB01406	337.5	31.79	51.24	33.81	0.61	0.99	52	25	56	29	7	0.172	5	0	0	1	5	22	1	2	0	0	3	0	1	0	1	3	3	-0.435	98.535	46.26	46.26	4.875	0	P04278	26.3681592	40.7960199	32.8358209	44.02985075	36.8159204	19.15422886	33.08457711	37.31343284	29.60199005	34.32835821	46.51741294	19.15422886
DB01406_P03372	DB01406	337.5	31.79	51.24	33.81	0.61	0.99	52	25	56	29	7	0.172	5	0	0	1	5	22	1	2	0	0	3	0	1	0	1	3	3	-0.435	98.535	46.26	46.26	4.875	0	P03372	29.24369748	41.00840336	29.74789916	39.66386555	34.11764706	26.2184874	33.61344538	33.44537815	32.94117647	31.59663866	42.18487395	26.2184874
DB00967_P35367	DB00967	310.85	27.07	40.48	28.72	0.66	0.99	41	22	44	25	13	0.48	4	0	0	1	12	19	2	0	1	1	11	0	0	0	1	2	3.807	-0.399	91.862	24.92	24.92	4.213	0	P35367	27.92607803	35.11293635	36.96098563	35.72895277	34.90759754	29.36344969	40.65708419	28.95277207	30.39014374	28.54209446	42.09445585	29.36344969
DB01099_P26358	DB01099	129.11	8.2	14.03	8.17	0.63	1.08	13	9	13	9	3	0	1	0	0	3	0	4	3	1	1	0	0	0	0	0	3	5	2	2.042	28.503	71.77	71.77	-0.617	0	P26358	38.67574257	35.89108911	25.43316832	39.85148515	33.04455446	27.1039604	28.46534653	30.94059406	40.59405941	30.50742574	42.38861386	27.1039604
DB01099_P12461	DB01099	129.11	8.2	14.03	8.17	0.63	1.08	13	9	13	9	3	0	1	0	0	3	0	4	3	1	1	0	0	0	0	0	3	5	2	2.042	28.503	71.77	71.77	-0.617	0	P12461	33.33333333	34.92063492	31.74603175	38.73015873	31.74603175	29.52380952	35.23809524	28.57142857	36.19047619	29.52380952	40.95238095	29.52380952
DB00771_P11229	DB00771	352.49	32	51.63	33.89	0.62	0.99	52	26	55	29	13	0.414	4	5	0.091	1	12	22	1	3	0	2	12	0	1	0	1	3	3.807	-0.408	98.818	46.53	46.53	1.796	0	P11229	25.86956522	40.43478261	33.69565217	41.95652174	33.04347826	25	37.17391304	36.52173913	26.30434783	31.95652174	43.04347826	25
DB01620_P35367	DB01620	240.38	23.37	37.16	24.86	0.61	0.98	38	18	39	19	12	0.632	2	5	0.128	0	12	16	2	0	0	1	11	0	0	0	0	2	3.7	-0.873	76.045	16.13	16.13	3.032	0	P35367	27.92607803	35.11293635	36.96098563	35.72895277	34.90759754	29.36344969	40.65708419	28.95277207	30.39014374	28.54209446	42.09445585	29.36344969
DB01065_P99999	DB01065	232.31	20.2	33.04	21.25	0.61	1	33	17	34	18	11	0.556	2	4	0.118	1	10	13	2	2	0	1	8	0	0	0	2	3	3.585	0.411	66.28	54.12	54.12	1.556	0	P99999	36.19047619	38.0952381	25.71428571	35.23809524	30.47619048	34.28571429	30.47619048	30.47619048	39.04761905	29.52380952	36.19047619	34.28571429
DB01065_P48039	DB01065	232.31	20.2	33.04	21.25	0.61	1	33	17	34	18	11	0.556	2	4	0.118	1	10	13	2	2	0	1	8	0	0	0	2	3	3.585	0.411	66.28	54.12	54.12	1.556	0	P48039	22	33.14285714	44.85714286	33.42857143	41.71428571	24.85714286	50	27.14285714	22.85714286	25.71428571	49.42857143	24.85714286
DB01065_P42574	DB01065	232.31	20.2	33.04	21.25	0.61	1	33	17	34	18	11	0.556	2	4	0.118	1	10	13	2	2	0	1	8	0	0	0	2	3	3.585	0.411	66.28	54.12	54.12	1.556	0	P42574	34.29602888	34.29602888	31.40794224	37.90613718	32.85198556	29.24187726	35.01805054	27.79783394	37.18411552	32.49097473	38.26714801	29.24187726
DB01065_P37840	DB01065	232.31	20.2	33.04	21.25	0.61	1	33	17	34	18	11	0.556	2	4	0.118	1	10	13	2	2	0	1	8	0	0	0	2	3	3.585	0.411	66.28	54.12	54.12	1.556	0	P37840	34.28571429	43.57142857	22.14285714	44.28571429	37.14285714	18.57142857	25	40	35	40.71428571	40.71428571	18.57142857
DB01065_P10415	DB01065	232.31	20.2	33.04	21.25	0.61	1	33	17	34	18	11	0.556	2	4	0.118	1	10	13	2	2	0	1	8	0	0	0	2	3	3.585	0.411	66.28	54.12	54.12	1.556	0	P10415	23.0125523	46.86192469	30.12552301	45.60669456	28.0334728	26.35983264	33.47280335	39.74895397	26.77824268	36.82008368	36.82008368	26.35983264
DB01065_P03372	DB01065	232.31	20.2	33.04	21.25	0.61	1	33	17	34	18	11	0.556	2	4	0.118	1	10	13	2	2	0	1	8	0	0	0	2	3	3.585	0.411	66.28	54.12	54.12	1.556	0	P03372	29.24369748	41.00840336	29.74789916	39.66386555	34.11764706	26.2184874	33.61344538	33.44537815	32.94117647	31.59663866	42.18487395	26.2184874
DB01095_P04035	DB01095	411.51	34.92	56.41	36.66	0.62	1.01	56	30	58	32	18	0.5	3	8	0.138	2	16	24	1	4	1	2	14	0	3	0	3	5	4.248	0.834	114.854	82.69	82.69	4.219	0	P04035	27.81531532	36.14864865	36.03603604	38.51351351	40.2027027	21.28378378	38.17567568	32.43243243	29.39189189	31.19369369	47.52252252	21.28378378
DB01094_Q7TQM4	DB01094	302.3	23.26	37.15	24.06	0.65	1.03	36	22	38	24	13	0.5	3	2	0.053	1	12	16	0	6	0	2	12	0	0	3	3	6	3.807	1.069	76.893	96.22	96.22	2.281	0	Q7TQM4	22.70992366	35.8778626	41.41221374	34.92366412	35.30534351	29.77099237	45.22900763	29.19847328	25.57251908	26.14503817	44.08396947	29.77099237
DB01094_P55157	DB01094	302.3	23.26	37.15	24.06	0.65	1.03	36	22	38	24	13	0.5	3	2	0.053	1	12	16	0	6	0	2	12	0	0	3	3	6	3.807	1.069	76.893	96.22	96.22	2.281	0	P55157	32.10290828	35.90604027	31.99105145	36.68903803	39.93288591	23.37807606	35.23489933	30.98434004	33.78076063	32.55033557	44.07158837	23.37807606
DB01094_P35610	DB01094	302.3	23.26	37.15	24.06	0.65	1.03	36	22	38	24	13	0.5	3	2	0.053	1	12	16	0	6	0	2	12	0	0	3	3	6	3.807	1.069	76.893	96.22	96.22	2.281	0	P35610	25.09090909	33.27272727	41.63636364	30.72727273	35.45454545	33.81818182	46.90909091	25.81818182	27.27272727	24.36363636	41.81818182	33.81818182
DB01097_Q02127	DB01097	270.23	18.33	29.81	18.54	0.65	1.06	28	19	29	20	12	0.55	2	2	0.069	1	11	12	2	2	3	1	9	0	0	0	1	7	3.7	-0.146	61.57	55.13	55.13	2.157	0	Q02127	30.88607595	38.98734177	30.12658228	40	37.21518987	22.78481013	32.15189873	34.6835443	33.16455696	35.18987342	42.02531646	22.78481013
DB01097_P09917	DB01097	270.23	18.33	29.81	18.54	0.65	1.06	28	19	29	20	12	0.55	2	2	0.069	1	11	12	2	2	3	1	9	0	0	0	1	7	3.7	-0.146	61.57	55.13	55.13	2.157	0	P09917	33.08605341	32.64094955	34.27299703	34.12462908	38.1305638	27.74480712	38.72403561	25.66765579	35.60830861	27.15133531	45.10385757	27.74480712
DB00770_P43116	DB00770	354.54	32.72	58.66	35.22	0.55	0.99	59	25	59	25	3	0	1	13	0.22	3	0	20	0	5	0	0	0	0	3	0	3	5	2	0.926	98.318	94.83	94.83	3.479	0	P43116	21.50837989	39.94413408	38.54748603	41.89944134	34.3575419	23.74301676	41.89944134	35.19553073	22.90502793	34.07821229	42.17877095	23.74301676
DB00770_P34995	DB00770	354.54	32.72	58.66	35.22	0.55	0.99	59	25	59	25	3	0	1	13	0.22	3	0	20	0	5	0	0	0	0	3	0	3	5	2	0.926	98.318	94.83	94.83	3.479	0	P34995	15.17412935	49.25373134	35.5721393	50.24875622	30.09950249	19.65174129	36.56716418	46.51741294	16.91542289	40.54726368	39.80099502	19.65174129
DB01023_P62158	DB01023	384.28	28.42	44.89	30.15	0.65	1.02	44	25	45	26	10	0.231	2	6	0.133	4	6	18	1	4	2	1	6	0	0	0	1	5	3.459	-0.277	99.196	64.63	64.63	3.55	0	P62158	42.95302013	28.8590604	28.18791946	38.25503356	38.25503356	23.48993289	29.53020134	26.84563758	43.62416107	36.91275168	39.59731544	23.48993289
DB01023_P54289	DB01023	384.28	28.42	44.89	30.15	0.65	1.02	44	25	45	26	10	0.231	2	6	0.133	4	6	18	1	4	2	1	6	0	0	0	1	5	3.459	-0.277	99.196	64.63	64.63	3.55	0	P54289	34.46379468	34.00549954	31.53070577	37.48854262	38.95508708	23.5563703	35.93033914	28.59761687	35.472044	31.16406966	45.27956004	23.5563703
DB01090_Q9GZZ6	DB01090	240.49	25.95	47.46	28.43	0.53	0.97	49	17	50	18	0	0	2	6	0.12	0	0	15	2	0	0	0	0	0	0	0	0	0	0	-0.865	72.795	0	0	-0.23	0	Q9GZZ6	22.66666667	40.66666667	36.66666667	42.66666667	34.66666667	22.66666667	39.11111111	35.11111111	25.77777778	32.44444444	44.88888889	22.66666667
DB01093_Q52675	DB01093	78.15	5.39	10.05	6.39	0.54	1.01	10	4	9	3	1	0	0	0	0	1	0	2	0	1	0	0	0	0	0	0	0	1	1	-0.431	20.559	17.07	36.28	-0.317	0	Q52675	26.48845687	44.83596598	28.67557716	44.95747266	30.25516403	24.78736331	32.32077764	38.51761847	29.16160389	38.63912515	36.57351154	24.78736331
DB01093_Q02790	DB01093	78.15	5.39	10.05	6.39	0.54	1.01	10	4	9	3	1	0	0	0	0	1	0	2	0	1	0	0	0	0	0	0	0	1	1	-0.431	20.559	17.07	36.28	-0.317	0	Q02790	38.99782135	34.8583878	26.14379085	34.8583878	38.5620915	26.5795207	29.62962963	29.62962963	40.74074074	30.2832244	43.1372549	26.5795207
DB01093_P62943	DB01093	78.15	5.39	10.05	6.39	0.54	1.01	10	4	9	3	1	0	0	0	0	1	0	2	0	1	0	0	0	0	0	0	0	1	1	-0.431	20.559	17.07	36.28	-0.317	0	P62943	30.55555556	39.81481481	29.62962963	40.74074074	31.48148148	27.77777778	32.40740741	34.25925926	33.33333333	33.33333333	38.88888889	27.77777778
DB01093_P43133	DB01093	78.15	5.39	10.05	6.39	0.54	1.01	10	4	9	3	1	0	0	0	0	1	0	2	0	1	0	0	0	0	0	0	0	1	1	-0.431	20.559	17.07	36.28	-0.317	0	P43133	31.21597096	43.01270417	25.77132486	41.19782214	34.66424682	24.13793103	32.30490018	34.48275862	33.2123412	38.11252269	37.74954628	24.13793103
DB01093_P42330	DB01093	78.15	5.39	10.05	6.39	0.54	1.01	10	4	9	3	1	0	0	0	0	1	0	2	0	1	0	0	0	0	0	0	0	1	1	-0.431	20.559	17.07	36.28	-0.317	0	P42330	34.98452012	33.74613003	31.26934985	35.29411765	37.46130031	27.24458204	35.60371517	26.625387	37.77089783	27.55417957	45.20123839	27.24458204
DB01093_P38489	DB01093	78.15	5.39	10.05	6.39	0.54	1.01	10	4	9	3	1	0	0	0	0	1	0	2	0	1	0	0	0	0	0	0	0	1	1	-0.431	20.559	17.07	36.28	-0.317	0	P38489	32.25806452	37.32718894	30.41474654	40.55299539	34.10138249	25.34562212	32.25806452	32.25806452	35.48387097	36.40552995	38.24884793	25.34562212
DB01093_P30405	DB01093	78.15	5.39	10.05	6.39	0.54	1.01	10	4	9	3	1	0	0	0	0	1	0	2	0	1	0	0	0	0	0	0	0	1	1	-0.431	20.559	17.07	36.28	-0.317	0	P30405	26.08695652	42.99516908	30.9178744	46.85990338	28.50241546	24.63768116	32.36714976	39.13043478	28.50241546	38.647343	36.71497585	24.63768116
DB01093_P06855	DB01093	78.15	5.39	10.05	6.39	0.54	1.01	10	4	9	3	1	0	0	0	0	1	0	2	0	1	0	0	0	0	0	0	0	1	1	-0.431	20.559	17.07	36.28	-0.317	0	P06855	35.88039867	32.89036545	31.22923588	35.54817276	32.89036545	31.56146179	35.88039867	26.910299	37.20930233	29.90033223	38.53820598	31.56146179
DB01093_P05121	DB01093	78.15	5.39	10.05	6.39	0.54	1.01	10	4	9	3	1	0	0	0	0	1	0	2	0	1	0	0	0	0	0	0	0	1	1	-0.431	20.559	17.07	36.28	-0.317	0	P05121	27.6119403	37.56218905	34.82587065	37.31343284	36.31840796	26.3681592	37.06467662	32.08955224	30.84577114	31.5920398	42.039801	26.3681592
DB01093_P04789	DB01093	78.15	5.39	10.05	6.39	0.54	1.01	10	4	9	3	1	0	0	0	0	1	0	2	0	1	0	0	0	0	0	0	0	1	1	-0.431	20.559	17.07	36.28	-0.317	0	P04789	28	40	32	40.4	38.8	20.8	34	36	30	36.4	42.8	20.8
DB01093_P04015	DB01093	78.15	5.39	10.05	6.39	0.54	1.01	10	4	9	3	1	0	0	0	0	1	0	2	0	1	0	0	0	0	0	0	0	1	1	-0.431	20.559	17.07	36.28	-0.317	0	P04015	30.79019074	39.78201635	29.42779292	38.14713896	36.23978202	25.61307902	33.78746594	31.0626703	35.14986376	30.24523161	44.14168937	25.61307902
DB01093_P03366	DB01093	78.15	5.39	10.05	6.39	0.54	1.01	10	4	9	3	1	0	0	0	0	1	0	2	0	1	0	0	0	0	0	0	0	1	1	-0.431	20.559	17.07	36.28	-0.317	0	P03366	35.72909468	34.69246717	29.57843815	35.79820318	39.2536282	24.94816862	32.27366966	30.13130615	37.59502419	28.95646164	46.09536973	24.94816862
DB01093_P02766	DB01093	78.15	5.39	10.05	6.39	0.54	1.01	10	4	9	3	1	0	0	0	0	1	0	2	0	1	0	0	0	0	0	0	0	1	1	-0.431	20.559	17.07	36.28	-0.317	0	P02766	23.1292517	46.93877551	29.93197279	44.89795918	32.65306122	22.44897959	33.33333333	40.13605442	26.53061224	38.0952381	39.45578231	22.44897959
DB01093_P00939	DB01093	78.15	5.39	10.05	6.39	0.54	1.01	10	4	9	3	1	0	0	0	0	1	0	2	0	1	0	0	0	0	0	0	0	1	1	-0.431	20.559	17.07	36.28	-0.317	0	P00939	31.0483871	38.70967742	30.24193548	42.33870968	36.69354839	20.96774194	31.85483871	35.48387097	32.66129032	36.29032258	42.74193548	20.96774194
DB01093_P00760	DB01093	78.15	5.39	10.05	6.39	0.54	1.01	10	4	9	3	1	0	0	0	0	1	0	2	0	1	0	0	0	0	0	0	0	1	1	-0.431	20.559	17.07	36.28	-0.317	0	P00760	23.45679012	45.26748971	31.27572016	48.97119342	33.74485597	17.28395062	35.3909465	39.91769547	24.69135802	40.32921811	42.38683128	17.28395062
DB01093_P00722	DB01093	78.15	5.39	10.05	6.39	0.54	1.01	10	4	9	3	1	0	0	0	0	1	0	2	0	1	0	0	0	0	0	0	0	1	1	-0.431	20.559	17.07	36.28	-0.317	0	P00722	30.95703125	38.18359375	30.859375	39.6484375	35.7421875	24.609375	33.88671875	31.8359375	34.27734375	32.03125	43.359375	24.609375
DB01093_P00644	DB01093	78.15	5.39	10.05	6.39	0.54	1.01	10	4	9	3	1	0	0	0	0	1	0	2	0	1	0	0	0	0	0	0	0	1	1	-0.431	20.559	17.07	36.28	-0.317	0	P00644	32.03463203	39.39393939	28.57142857	38.52813853	34.63203463	26.83982684	32.9004329	33.33333333	33.76623377	34.63203463	38.52813853	26.83982684
DB01093_P00374	DB01093	78.15	5.39	10.05	6.39	0.54	1.01	10	4	9	3	1	0	0	0	0	1	0	2	0	1	0	0	0	0	0	0	0	1	1	-0.431	20.559	17.07	36.28	-0.317	0	P00374	35.82887701	31.01604278	33.15508021	31.55080214	40.10695187	28.34224599	36.36363636	26.20320856	37.43315508	24.59893048	47.05882353	28.34224599
DB01093_P00327	DB01093	78.15	5.39	10.05	6.39	0.54	1.01	10	4	9	3	1	0	0	0	0	1	0	2	0	1	0	0	0	0	0	0	0	1	1	-0.431	20.559	17.07	36.28	-0.317	0	P00327	25.6	39.2	35.2	44.53333333	33.33333333	22.13333333	36.26666667	36.26666667	27.46666667	35.46666667	42.4	22.13333333
DB01092_P05023	DB01092	584.73	48.29	86.37	51.2	0.57	1.02	85	41	90	46	2	0	6	4	0.044	2	0	29	0	12	0	0	0	0	8	0	8	12	1.585	4.601	140.907	206.6	206.6	-2.171	1	P05023	29.91202346	34.99511241	35.09286413	39.10068426	39.10068426	21.79863148	37.43890518	31.1827957	31.37829912	32.55131965	45.65004888	21.79863148
DB01092_P01042	DB01092	584.73	48.29	86.37	51.2	0.57	1.02	85	41	90	46	2	0	6	4	0.044	2	0	29	0	12	0	0	0	0	8	0	8	12	1.585	4.601	140.907	206.6	206.6	-2.171	1	P01042	34.16149068	40.83850932	25	42.85714286	32.45341615	24.68944099	27.48447205	33.54037267	38.97515528	33.85093168	41.45962733	24.68944099
DB01092_P01019	DB01092	584.73	48.29	86.37	51.2	0.57	1.02	85	41	90	46	2	0	6	4	0.044	2	0	29	0	12	0	0	0	0	8	0	8	12	1.585	4.601	140.907	206.6	206.6	-2.171	1	P01019	26.80412371	38.7628866	34.43298969	40.41237113	38.7628866	20.82474227	36.08247423	34.22680412	29.69072165	34.22680412	44.94845361	20.82474227
DB00892_Q9Y5Y9	DB00892	308.47	28.29	49.67	30.27	0.57	0.99	50	22	50	22	7	0.273	1	11	0.22	1	6	17	2	3	0	1	6	0	0	0	2	5	3	0.304	90.137	64.79	64.79	3.087	0	Q9Y5Y9	28.47648262	34.20245399	37.32106339	37.32106339	37.83231084	24.84662577	39.77505112	30.21472393	30.01022495	30.21472393	44.93865031	24.84662577
DB01259_P04626	DB01259	581.11	44.1	67.23	46.42	0.67	1.02	66	40	70	44	30	0.636	5	11	0.157	2	28	29	4	4	2	3	24	0	0	0	2	9	4.954	0.174	152.448	106.35	114.73	6.255	0	P04626	28.28685259	40.07968127	31.63346614	44.38247012	35.45816733	20.15936255	34.42231076	34.50199203	31.07569721	30.99601594	48.84462151	20.15936255
DB01259_P00533	DB01259	581.11	44.1	67.23	46.42	0.67	1.02	66	40	70	44	30	0.636	5	11	0.157	2	28	29	4	4	2	3	24	0	0	0	2	9	4.954	0.174	152.448	106.35	114.73	6.255	0	P00533	31.32231405	36.94214876	31.73553719	41.40495868	36.52892562	22.0661157	34.7107438	31.40495868	33.88429752	30.24793388	47.68595041	22.0661157
DB01256_Q9A1X4	DB01256	517.85	47.88	81.81	51.98	0.58	0.99	83	36	87	40	3	0	5	6	0.069	3	0	30	1	4	0	0	0	0	1	0	1	5	2	-0.438	145.65	66.84	92.14	4.228	1	Q9A1X4	34.13461538	36.05769231	29.80769231	35.57692308	38.94230769	25.48076923	30.76923077	33.17307692	36.05769231	30.76923077	43.75	25.48076923
DB01255_P35368	DB01255	263.43	25.07	43.35	26.85	0.57	0.99	44	19	44	19	7	0.316	1	8	0.182	1	6	15	3	1	0	1	6	0	0	0	5	4	3	2.84	78.388	81.14	81.14	1.206	0	P35368	23.65384615	41.92307692	34.42307692	44.23076923	32.11538462	23.65384615	37.11538462	37.88461538	25	33.84615385	42.5	23.65384615
DB01255_P35348	DB01255	263.43	25.07	43.35	26.85	0.57	0.99	44	19	44	19	7	0.316	1	8	0.182	1	6	15	3	1	0	1	6	0	0	0	5	4	3	2.84	78.388	81.14	81.14	1.206	0	P35348	22.10300429	38.19742489	39.69957082	39.69957082	36.05150215	24.24892704	42.70386266	32.83261803	24.46351931	30.04291845	45.70815451	24.24892704
DB01254_P51692	DB01254	488.07	37.75	59.6	40.07	0.64	1.01	59	33	62	36	18	0.472	4	7	0.113	1	17	22	7	2	1	1	13	0	1	0	3	9	4.248	0.922	130.334	106.51	134.75	3.439	0	P51692	36.59466328	32.52858958	30.87674714	33.54510801	43.45616264	22.99872935	33.54510801	27.44599746	39.00889454	27.70012706	49.30114358	22.99872935
DB01254_P42684	DB01254	488.07	37.75	59.6	40.07	0.64	1.01	59	33	62	36	18	0.472	4	7	0.113	1	17	22	7	2	1	1	13	0	1	0	3	9	4.248	0.922	130.334	106.51	134.75	3.439	0	P42684	29.86463621	45.09306261	25.04230118	45.68527919	31.89509306	22.41962775	27.83417936	40.10152284	32.0642978	36.29441624	41.28595601	22.41962775
DB01254_P29317	DB01254	488.07	37.75	59.6	40.07	0.64	1.01	59	33	62	36	18	0.472	4	7	0.113	1	17	22	7	2	1	1	13	0	1	0	3	9	4.248	0.922	130.334	106.51	134.75	3.439	0	P29317	29.09836066	40.16393443	30.73770492	41.80327869	34.01639344	24.18032787	34.42622951	34.52868852	31.04508197	33.19672131	42.62295082	24.18032787
DB01254_P12931	DB01254	488.07	37.75	59.6	40.07	0.64	1.01	59	33	62	36	18	0.472	4	7	0.113	1	17	22	7	2	1	1	13	0	1	0	3	9	4.248	0.922	130.334	106.51	134.75	3.439	0	P12931	31.15671642	41.79104478	27.05223881	41.41791045	33.20895522	25.37313433	31.34328358	35.82089552	32.8358209	33.76865672	40.85820896	25.37313433
DB01254_P10721	DB01254	488.07	37.75	59.6	40.07	0.64	1.01	59	33	62	36	18	0.472	4	7	0.113	1	17	22	7	2	1	1	13	0	1	0	3	9	4.248	0.922	130.334	106.51	134.75	3.439	0	P10721	30.32786885	37.09016393	32.58196721	38.42213115	35.86065574	25.71721311	36.8852459	30.53278689	32.58196721	30.84016393	43.44262295	25.71721311
DB01254_P09619	DB01254	488.07	37.75	59.6	40.07	0.64	1.01	59	33	62	36	18	0.472	4	7	0.113	1	17	22	7	2	1	1	13	0	1	0	3	9	4.248	0.922	130.334	106.51	134.75	3.439	0	P09619	29.56600362	37.79385172	32.64014467	38.60759494	40.23508137	21.15732369	36.43761302	31.64556962	31.91681736	29.92766727	48.91500904	21.15732369
DB01254_P07947	DB01254	488.07	37.75	59.6	40.07	0.64	1.01	59	33	62	36	18	0.472	4	7	0.113	1	17	22	7	2	1	1	13	0	1	0	3	9	4.248	0.922	130.334	106.51	134.75	3.439	0	P07947	30.75506446	40.51565378	28.72928177	40.51565378	33.5174954	25.96685083	33.33333333	34.43830571	32.22836096	32.78084715	41.25230203	25.96685083
DB01254_P06241	DB01254	488.07	37.75	59.6	40.07	0.64	1.01	59	33	62	36	18	0.472	4	7	0.113	1	17	22	7	2	1	1	13	0	1	0	3	9	4.248	0.922	130.334	106.51	134.75	3.439	0	P06241	32.40223464	38.73370577	28.86405959	38.36126629	34.82309125	26.81564246	33.70577281	31.65735568	34.63687151	32.02979516	41.15456238	26.81564246
DB01254_P06239	DB01254	488.07	37.75	59.6	40.07	0.64	1.01	59	33	62	36	18	0.472	4	7	0.113	1	17	22	7	2	1	1	13	0	1	0	3	9	4.248	0.922	130.334	106.51	134.75	3.439	0	P06239	33.20235756	36.34577603	30.4518664	37.13163065	37.91748527	24.95088409	34.18467584	30.25540275	35.55992141	29.07662083	45.97249509	24.95088409
DB01254_P00519	DB01254	488.07	37.75	59.6	40.07	0.64	1.01	59	33	62	36	18	0.472	4	7	0.113	1	17	22	7	2	1	1	13	0	1	0	3	9	4.248	0.922	130.334	106.51	134.75	3.439	0	P00519	31.0619469	45.48672566	23.45132743	45.66371681	31.32743363	23.00884956	26.10619469	40.7079646	33.18584071	36.46017699	40.53097345	23.00884956
DB00890_P03372	DB00890	266.36	24.4	37.61	25.76	0.64	0.99	38	20	39	21	14	0.571	2	3	0.077	2	12	18	0	2	0	2	12	0	0	2	2	2	3.907	0.213	83.784	40.46	40.46	4.642	0	P03372	29.24369748	41.00840336	29.74789916	39.66386555	34.11764706	26.2184874	33.61344538	33.44537815	32.94117647	31.59663866	42.18487395	26.2184874
DB00964_P08913	DB00964	245.13	16.77	25.59	17.78	0.67	1.02	25	15	26	16	7	0.375	2	2	0.077	1	6	9	4	0	2	1	6	0	0	0	4	4	3	2.35	63.789	62.44	62.44	2.275	0	P08913	24.22222222	43.11111111	32.66666667	45.11111111	31.33333333	23.55555556	35.33333333	39.77777778	24.88888889	34	42.44444444	23.55555556
DB01076_Q5TAT6	DB01076	558.7	47.82	76.37	50.17	0.63	1	76	41	79	44	25	0.523	4	12	0.152	2	23	33	2	5	1	3	22	0	3	0	4	7	4.7	1.362	155.817	111.79	111.79	5.531	0	Q5TAT6	26.08089261	57.60111576	16.31799163	59.972106	23.9888424	16.0390516	16.73640167	55.64853556	27.61506276	41.42259414	42.53835425	16.0390516
DB01076_Q14566	DB01076	558.7	47.82	76.37	50.17	0.63	1	76	41	79	44	25	0.523	4	12	0.152	2	23	33	2	5	1	3	22	0	3	0	4	7	4.7	1.362	155.817	111.79	111.79	5.531	0	Q14566	36.41900122	32.39951279	31.18148599	35.44457978	41.41291108	23.14250914	33.86114495	27.40560292	38.73325213	29.84165652	47.01583435	23.14250914
DB01076_Q07869	DB01076	558.7	47.82	76.37	50.17	0.63	1	76	41	79	44	25	0.523	4	12	0.152	2	23	33	2	5	1	3	22	0	3	0	4	7	4.7	1.362	155.817	111.79	111.79	5.531	0	Q07869	31.62393162	34.4017094	33.97435897	38.46153846	36.75213675	24.78632479	36.96581197	28.63247863	34.4017094	30.12820513	45.08547009	24.78632479
DB01076_P61586	DB01076	558.7	47.82	76.37	50.17	0.63	1	76	41	79	44	25	0.523	4	12	0.152	2	23	33	2	5	1	3	22	0	3	0	4	7	4.7	1.362	155.817	111.79	111.79	5.531	0	P61586	36.78756477	30.56994819	32.64248705	37.8238342	35.75129534	26.42487047	35.23316062	26.94300518	37.8238342	29.01554404	44.55958549	26.42487047
DB01076_P37231	DB01076	558.7	47.82	76.37	50.17	0.63	1	76	41	79	44	25	0.523	4	12	0.152	2	23	33	2	5	1	3	22	0	3	0	4	7	4.7	1.362	155.817	111.79	111.79	5.531	0	P37231	33.46534653	33.66336634	32.87128713	36.43564356	36.83168317	26.73267327	36.43564356	27.32673267	36.23762376	29.5049505	43.76237624	26.73267327
DB01076_P33993	DB01076	558.7	47.82	76.37	50.17	0.63	1	76	41	79	44	25	0.523	4	12	0.152	2	23	33	2	5	1	3	22	0	3	0	4	7	4.7	1.362	155.817	111.79	111.79	5.531	0	P33993	35.74408901	33.79694019	30.45897079	36.4394993	39.22114047	24.33936022	33.93602225	28.92906815	37.1349096	30.59805285	45.06258693	24.33936022
DB01076_P29965	DB01076	558.7	47.82	76.37	50.17	0.63	1	76	41	79	44	25	0.523	4	12	0.152	2	23	33	2	5	1	3	22	0	3	0	4	7	4.7	1.362	155.817	111.79	111.79	5.531	0	P29965	30.651341	37.16475096	32.18390805	36.01532567	39.08045977	24.90421456	35.24904215	31.80076628	32.95019157	31.03448276	44.06130268	24.90421456
DB01076_P27169	DB01076	558.7	47.82	76.37	50.17	0.63	1	76	41	79	44	25	0.523	4	12	0.152	2	23	33	2	5	1	3	22	0	3	0	4	7	4.7	1.362	155.817	111.79	111.79	5.531	0	P27169	28.16901408	37.74647887	34.08450704	35.21126761	41.69014085	23.09859155	38.87323944	29.57746479	31.54929577	28.73239437	48.16901408	23.09859155
DB01076_P15692	DB01076	558.7	47.82	76.37	50.17	0.63	1	76	41	79	44	25	0.523	4	12	0.152	2	23	33	2	5	1	3	22	0	3	0	4	7	4.7	1.362	155.817	111.79	111.79	5.531	0	P15692	36.20689655	32.75862069	31.03448276	36.20689655	30.60344828	33.18965517	34.05172414	25	40.94827586	21.98275862	44.82758621	33.18965517
DB01076_P13500	DB01076	558.7	47.82	76.37	50.17	0.63	1	76	41	79	44	25	0.523	4	12	0.152	2	23	33	2	5	1	3	22	0	3	0	4	7	4.7	1.362	155.817	111.79	111.79	5.531	0	P13500	31.31313131	35.35353535	33.33333333	42.42424242	34.34343434	23.23232323	35.35353535	32.32323232	32.32323232	31.31313131	45.45454545	23.23232323
DB01076_P05184	DB01076	558.7	47.82	76.37	50.17	0.63	1	76	41	79	44	25	0.523	4	12	0.152	2	23	33	2	5	1	3	22	0	3	0	4	7	4.7	1.362	155.817	111.79	111.79	5.531	0	P05184	29.82107356	32.4055666	37.77335984	34.19483101	38.17097416	27.63419483	40.95427435	27.63419483	31.41153082	25.84493042	46.52087475	27.63419483
DB01076_P05121	DB01076	558.7	47.82	76.37	50.17	0.63	1	76	41	79	44	25	0.523	4	12	0.152	2	23	33	2	5	1	3	22	0	3	0	4	7	4.7	1.362	155.817	111.79	111.79	5.531	0	P05121	27.6119403	37.56218905	34.82587065	37.31343284	36.31840796	26.3681592	37.06467662	32.08955224	30.84577114	31.5920398	42.039801	26.3681592
DB01076_P04114	DB01076	558.7	47.82	76.37	50.17	0.63	1	76	41	79	44	25	0.523	4	12	0.152	2	23	33	2	5	1	3	22	0	3	0	4	7	4.7	1.362	155.817	111.79	111.79	5.531	0	P04114	33.20184089	35.30571992	31.49243918	35.13039667	40.47775586	24.39184747	34.80166557	29.47622178	35.72211265	30.83497699	44.77317554	24.39184747
DB01076_P04035	DB01076	558.7	47.82	76.37	50.17	0.63	1	76	41	79	44	25	0.523	4	12	0.152	2	23	33	2	5	1	3	22	0	3	0	4	7	4.7	1.362	155.817	111.79	111.79	5.531	0	P04035	27.81531532	36.14864865	36.03603604	38.51351351	40.2027027	21.28378378	38.17567568	32.43243243	29.39189189	31.19369369	47.52252252	21.28378378
DB01076_P02741	DB01076	558.7	47.82	76.37	50.17	0.63	1	76	41	79	44	25	0.523	4	12	0.152	2	23	33	2	5	1	3	22	0	3	0	4	7	4.7	1.362	155.817	111.79	111.79	5.531	0	P02741	25.89285714	38.83928571	35.26785714	39.28571429	35.71428571	25	38.83928571	33.92857143	27.23214286	33.03571429	41.96428571	25
DB01076_P01375	DB01076	558.7	47.82	76.37	50.17	0.63	1	76	41	79	44	25	0.523	4	12	0.152	2	23	33	2	5	1	3	22	0	3	0	4	7	4.7	1.362	155.817	111.79	111.79	5.531	0	P01375	27.89699571	39.48497854	32.61802575	39.48497854	40.34334764	20.17167382	35.6223176	34.7639485	29.61373391	31.3304721	48.49785408	20.17167382
DB01076_P01019	DB01076	558.7	47.82	76.37	50.17	0.63	1	76	41	79	44	25	0.523	4	12	0.152	2	23	33	2	5	1	3	22	0	3	0	4	7	4.7	1.362	155.817	111.79	111.79	5.531	0	P01019	26.80412371	38.7628866	34.43298969	40.41237113	38.7628866	20.82474227	36.08247423	34.22680412	29.69072165	34.22680412	44.94845361	20.82474227
DB01075_P35367	DB01075	255.39	24.48	39.27	26.07	0.61	0.98	40	19	41	20	12	0.6	2	6	0.146	0	12	17	1	1	0	2	12	0	0	0	0	2	3.7	-0.879	79.927	12.47	12.47	3.385	0	P35367	27.92607803	35.11293635	36.96098563	35.72895277	34.90759754	29.36344969	40.65708419	28.95277207	30.39014374	28.54209446	42.09445585	29.36344969
DB00891_Q49184	DB00891	249.32	18.48	28.57	19.62	0.66	1.02	28	17	29	18	14	0.667	2	3	0.103	2	12	11	3	2	0	1	11	0	0	0	3	5	3.907	1.309	67.528	85.08	93.46	1.432	0	Q49184	28.26855124	41.69611307	30.03533569	46.64310954	31.44876325	21.90812721	31.44876325	37.45583039	31.09540636	39.92932862	38.16254417	21.90812721
DB01072_P08183	DB01072	704.96	61.29	103.22	64.73	0.6	1	103	51	105	53	22	0.34	3	18	0.171	4	18	38	6	7	0	2	17	0	1	0	5	13	4.524	1.987	192.35	171.22	171.22	5.305	1	P08183	30.078125	35.625	34.296875	36.328125	39.0625	24.609375	37.03125	31.40625	31.5625	33.515625	41.875	24.609375
DB01072_O90777	DB01072	704.96	61.29	103.22	64.73	0.6	1	103	51	105	53	22	0.34	3	18	0.171	4	18	38	6	7	0	2	17	0	1	0	5	13	4.524	1.987	192.35	171.22	171.22	5.305	1	O90777	27.27272727	34.34343434	38.38383838	38.38383838	43.43434343	18.18181818	39.39393939	32.32323232	28.28282828	30.3030303	51.51515152	18.18181818
DB01071_P35367	DB01071	322.51	29.05	44.12	31.27	0.65	0.98	45	23	49	27	12	0.444	5	2	0.041	0	12	20	2	0	0	2	12	0	0	0	0	2	3.7	-0.858	99.054	8.17	36.41	4.409	0	P35367	27.92607803	35.11293635	36.96098563	35.72895277	34.90759754	29.36344969	40.65708419	28.95277207	30.39014374	28.54209446	42.09445585	29.36344969
DB01070_P11473	DB01070	398.74	42.26	72.65	45.97	0.56	0.97	75	29	77	31	3	0	3	5	0.065	3	0	28	0	1	0	0	0	0	1	0	1	1	2	-0.541	129.111	20.23	20.23	7.759	0	P11473	33.25526932	34.42622951	32.31850117	40.74941452	33.25526932	25.99531616	34.19203747	29.27400468	36.53395785	31.61592506	42.38875878	25.99531616
DB01174_P14867	DB01174	232.26	18.51	29.6	19.18	0.64	1.02	29	17	30	18	9	0.333	2	2	0.067	3	6	12	2	3	0	1	6	0	0	0	2	5	3.322	0.468	59.746	75.27	75.27	1.321	0	P14867	27.85087719	39.47368421	32.6754386	39.69298246	32.23684211	28.07017544	36.84210526	33.55263158	29.60526316	32.23684211	39.69298246	28.07017544
DB01175_P31645	DB01175	324.43	28.59	44.88	30.02	0.64	1	45	24	47	26	13	0.462	3	5	0.106	0	12	20	2	1	1	2	12	0	0	0	0	4	3.807	-0.823	93.835	36.26	36.26	3.721	0	P31645	19.84126984	39.84126984	40.31746032	39.52380952	36.34920635	24.12698413	45.23809524	33.80952381	20.95238095	31.9047619	43.96825397	24.12698413
DB01124_P48048	DB01124	270.39	21.39	36.33	23.11	0.59	1.01	36	18	36	18	9	0.333	1	5	0.139	3	6	12	2	3	0	1	6	0	0	0	2	5	3.322	0.483	70.27	75.27	83.65	2.336	0	P48048	28.13299233	33.24808184	38.61892583	33.75959079	37.34015345	28.90025575	41.43222506	27.62148338	30.94629156	28.64450128	42.45524297	28.90025575
DB00894_P11511	DB00894	300.43	27.71	45.59	29.5	0.6	0.99	46	22	49	25	4	0	4	0	0	4	0	19	0	3	0	0	0	0	0	0	0	3	2.322	-0.851	85.94	43.37	43.37	3.123	0	P11511	30.01988072	30.81510934	39.16500994	30.81510934	39.96023857	29.22465209	42.54473161	24.85089463	32.60437376	24.45328032	46.32206759	29.22465209
DB01109_Q9Y251	DB01109	1135.04	64.32	122.37	68.29	0.57	1.09	112	70	115	73	13	0	4	21	0.183	13	0	26	2	37	0	0	0	0	13	0	15	39	3.807	10.046	197.134	610.49	652.39	-10.767	1	Q9Y251	29.28176796	37.01657459	33.70165746	37.75322284	36.09576427	26.15101289	37.75322284	31.30755064	30.93922652	30.20257827	43.64640884	26.15101289
DB01109_P16109	DB01109	1135.04	64.32	122.37	68.29	0.57	1.09	112	70	115	73	13	0	4	21	0.183	13	0	26	2	37	0	0	0	0	13	0	15	39	3.807	10.046	197.134	610.49	652.39	-10.767	1	P16109	25.78313253	43.01204819	31.20481928	47.95180723	31.3253012	20.72289157	34.69879518	36.98795181	28.31325301	32.89156627	46.38554217	20.72289157
DB01109_P01008	DB01109	1135.04	64.32	122.37	68.29	0.57	1.09	112	70	115	73	13	0	4	21	0.183	13	0	26	2	37	0	0	0	0	13	0	15	39	3.807	10.046	197.134	610.49	652.39	-10.767	1	P01008	34.26724138	32.54310345	33.18965517	35.77586207	37.93103448	26.29310345	35.77586207	28.87931034	35.34482759	29.52586207	44.18103448	26.29310345
DB01109_P00742	DB01109	1135.04	64.32	122.37	68.29	0.57	1.09	112	70	115	73	13	0	4	21	0.183	13	0	26	2	37	0	0	0	0	13	0	15	39	3.807	10.046	197.134	610.49	652.39	-10.767	1	P00742	35.45081967	36.06557377	28.48360656	41.80327869	33.60655738	24.59016393	31.35245902	31.35245902	37.29508197	32.99180328	42.41803279	24.59016393
DB01109_P00740	DB01109	1135.04	64.32	122.37	68.29	0.57	1.09	112	70	115	73	13	0	4	21	0.183	13	0	26	2	37	0	0	0	0	13	0	15	39	3.807	10.046	197.134	610.49	652.39	-10.767	1	P00740	33.83947939	34.05639913	32.10412148	37.74403471	38.82863341	23.42733189	35.57483731	28.4164859	36.00867679	29.28416486	47.28850325	23.42733189
DB01109_P00734	DB01109	1135.04	64.32	122.37	68.29	0.57	1.09	112	70	115	73	13	0	4	21	0.183	13	0	26	2	37	0	0	0	0	13	0	15	39	3.807	10.046	197.134	610.49	652.39	-10.767	1	P00734	33.76205788	37.29903537	28.93890675	41.63987138	34.08360129	24.27652733	32.31511254	31.83279743	35.85209003	32.15434084	43.56913183	24.27652733
DB01233_P14416	DB01233	299.84	24.68	42.12	26.4	0.59	1	42	20	42	20	7	0.3	1	7	0.167	1	6	14	3	2	1	1	6	0	0	0	3	5	3	1.152	83.019	67.59	67.59	1.776	0	P14416	25.95936795	36.34311512	37.69751693	35.66591422	36.34311512	27.99097065	41.53498871	29.34537246	29.11963883	26.86230248	45.14672686	27.99097065
DB01233_P11229	DB01233	299.84	24.68	42.12	26.4	0.59	1	42	20	42	20	7	0.3	1	7	0.167	1	6	14	3	2	1	1	6	0	0	0	3	5	3	1.152	83.019	67.59	67.59	1.776	0	P11229	25.86956522	40.43478261	33.69565217	41.95652174	33.04347826	25	37.17391304	36.52173913	26.30434783	31.95652174	43.04347826	25
DB00778_P0A7J6	DB00778	837.19	72.78	134.81	78	0.54	1.01	134	58	136	60	2	0	3	13	0.096	2	0	41	2	15	0	0	0	0	5	0	5	17	1.585	1.939	211.234	216.89	216.89	1.666	1	P0A7J6	30.90909091	40	29.09090909	41.81818182	33.93939394	24.24242424	30.90909091	37.57575758	31.51515152	38.18181818	37.57575758	24.24242424
DB00778_P08183	DB00778	837.19	72.78	134.81	78	0.54	1.01	134	58	136	60	2	0	3	13	0.096	2	0	41	2	15	0	0	0	0	5	0	5	17	1.585	1.939	211.234	216.89	216.89	1.666	1	P08183	30.078125	35.625	34.296875	36.328125	39.0625	24.609375	37.03125	31.40625	31.5625	33.515625	41.875	24.609375
DB01567_P47869	DB01567	302.75	22.9	33.67	23.83	0.69	1.02	33	21	35	23	14	0.522	3	1	0.029	2	12	16	2	1	2	2	12	0	0	0	0	4	3.907	-0.75	80.179	32.67	32.67	3.59	0	P47869	28.60310421	37.02882483	34.36807095	37.25055432	34.58980044	28.15964523	38.80266075	31.26385809	29.93348115	31.48558758	40.35476718	28.15964523
DB00470_P21554	DB00470	314.51	30.99	51.91	33.33	0.58	0.98	53	23	55	25	7	0.24	3	4	0.073	1	6	21	0	2	0	1	6	0	0	1	1	2	3	-0.455	96.445	29.46	29.46	6.084	0	P21554	24.15254237	35.38135593	40.46610169	37.5	37.07627119	25.42372881	43.43220339	29.66101695	26.90677966	31.3559322	43.22033898	25.42372881
DB00471_Q9Y271	DB00471	586.24	50.08	76.39	53.58	0.65	0.99	77	41	81	45	25	0.511	5	12	0.148	2	23	35	1	3	1	3	21	0	2	0	2	4	4.7	0.04	169.725	70.42	95.72	8.259	1	Q9Y271	22.84866469	33.23442137	43.91691395	32.34421365	37.09198813	30.56379822	48.36795252	25.51928783	26.11275964	24.92581602	44.51038576	30.56379822
DB00471_P09917	DB00471	586.24	50.08	76.39	53.58	0.65	0.99	77	41	81	45	25	0.511	5	12	0.148	2	23	35	1	3	1	3	21	0	2	0	2	4	4.7	0.04	169.725	70.42	95.72	8.259	1	P09917	33.08605341	32.64094955	34.27299703	34.12462908	38.1305638	27.74480712	38.72403561	25.66765579	35.60830861	27.15133531	45.10385757	27.74480712
DB00472_P31645	DB00472	309.36	24.82	40.8	25.89	0.62	1.02	40	22	41	23	12	0.522	2	6	0.146	0	12	17	1	1	3	2	12	0	0	0	1	5	3.7	-0.31	80.368	21.26	21.26	4.033	0	P31645	19.84126984	39.84126984	40.31746032	39.52380952	36.34920635	24.12698413	45.23809524	33.80952381	20.95238095	31.9047619	43.96825397	24.12698413
DB00473_Q9Y5Y9	DB00473	261.4	24.59	41.48	26.29	0.59	0.99	42	19	43	20	7	0.3	2	6	0.14	1	6	16	1	2	0	1	6	0	0	0	1	3	3	-0.353	75.742	38.33	38.33	3.524	0	Q9Y5Y9	28.47648262	34.20245399	37.32106339	37.32106339	37.83231084	24.84662577	39.77505112	30.21472393	30.01022495	30.21472393	44.93865031	24.84662577
DB00473_Q14524	DB00473	261.4	24.59	41.48	26.29	0.59	0.99	42	19	43	20	7	0.3	2	6	0.14	1	6	16	1	2	0	1	6	0	0	0	1	3	3	-0.353	75.742	38.33	38.33	3.524	0	Q14524	27.97619048	35.46626984	36.55753968	38.14484127	37.20238095	24.65277778	39.23611111	31.39880952	29.36507937	30.80357143	44.54365079	24.65277778
DB00474_P14867	DB00474	262.34	22.31	37.25	23.47	0.6	1.01	37	19	37	19	5	0	1	3	0.081	4	0	14	2	3	0	0	0	0	0	0	1	5	2.585	-0.249	71.507	66.48	66.48	2.314	0	P14867	27.85087719	39.47368421	32.6754386	39.69298246	32.23684211	28.07017544	36.84210526	33.55263158	29.60526316	32.23684211	39.69298246	28.07017544
DB00475_P14867	DB00475	299.78	23.78	35.26	24.9	0.68	1.01	35	21	37	23	15	0.522	3	1	0.027	3	12	16	3	1	1	2	12	0	1	0	1	4	4	-0.291	80.913	48.19	48.19	3.331	0	P14867	27.85087719	39.47368421	32.6754386	39.69298246	32.23684211	28.07017544	36.84210526	33.55263158	29.60526316	32.23684211	39.69298246	28.07017544
DB00476_Q01959	DB00476	297.45	25.97	39.46	27.96	0.65	0.99	40	21	42	23	16	0.696	3	6	0.143	0	16	18	1	1	0	2	14	0	0	0	1	2	4.087	-0.385	89.678	21.26	49.5	3.953	0	Q01959	19.03225806	39.51612903	41.4516129	39.51612903	36.12903226	24.35483871	45.32258065	33.70967742	20.96774194	32.74193548	42.90322581	24.35483871
DB00476_P31645	DB00476	297.45	25.97	39.46	27.96	0.65	0.99	40	21	42	23	16	0.696	3	6	0.143	0	16	18	1	1	0	2	14	0	0	0	1	2	4.087	-0.385	89.678	21.26	49.5	3.953	0	P31645	19.84126984	39.84126984	40.31746032	39.52380952	36.34920635	24.12698413	45.23809524	33.80952381	20.95238095	31.9047619	43.96825397	24.12698413
DB00476_P23975	DB00476	297.45	25.97	39.46	27.96	0.65	0.99	40	21	42	23	16	0.696	3	6	0.143	0	16	18	1	1	0	2	14	0	0	0	1	2	4.087	-0.385	89.678	21.26	49.5	3.953	0	P23975	20.25931929	37.76337115	41.97730956	35.98055105	37.43922204	26.5802269	46.83954619	30.79416532	22.36628849	30.30794165	43.11183144	26.5802269
DB00477_P28223	DB00477	318.9	26.16	39.56	28.37	0.65	0.99	40	21	42	23	12	0.522	3	4	0.095	0	12	17	2	0	1	2	12	0	0	0	0	2	3.7	-0.797	93.756	8.17	36.41	4.74	0	P28223	26.32696391	34.18259023	39.49044586	37.36730361	39.91507431	22.71762208	42.46284501	29.93630573	27.60084926	31.21019108	46.07218684	22.71762208
DB00477_P14416	DB00477	318.9	26.16	39.56	28.37	0.65	0.99	40	21	42	23	12	0.522	3	4	0.095	0	12	17	2	0	1	2	12	0	0	0	0	2	3.7	-0.797	93.756	8.17	36.41	4.74	0	P14416	25.95936795	36.34311512	37.69751693	35.66591422	36.34311512	27.99097065	41.53498871	29.34537246	29.11963883	26.86230248	45.14672686	27.99097065
DB00477_P02768	DB00477	318.9	26.16	39.56	28.37	0.65	0.99	40	21	42	23	12	0.522	3	4	0.095	0	12	17	2	0	1	2	12	0	0	0	0	2	3.7	-0.797	93.756	8.17	36.41	4.74	0	P02768	36.45320197	31.5270936	32.01970443	37.43842365	35.30377668	27.25779967	35.13957307	25.77996716	39.08045977	27.75041051	44.99178982	27.25779967
DB00478_P21430	DB00478	179.34	18.97	32.94	20.62	0.56	0.97	34	13	36	15	0	0	3	1	0.028	0	0	12	1	0	0	0	0	0	0	0	2	1	0	0.38	54.522	26.02	26.02	2.205	0	P21430	30.92783505	31.95876289	37.11340206	35.05154639	39.17525773	25.77319588	39.17525773	25.77319588	35.05154639	27.83505155	46.39175258	25.77319588
DB00479_P0A7S3	DB00479	585.7	44.98	85.55	47.4	0.54	1.03	83	40	85	42	1	0	3	10	0.118	1	0	22	5	13	0	0	0	0	8	0	17	18	1	13.483	129.916	331.94	331.94	-8.318	1	P0A7S3	35.48387097	38.70967742	25.80645161	38.70967742	31.4516129	29.83870968	29.03225806	33.06451613	37.90322581	29.83870968	40.32258065	29.83870968
DB00579_Q01959	DB00579	284.76	22.79	33.16	23.89	0.69	1	33	20	36	23	13	0.522	4	1	0.028	1	12	16	2	1	1	2	12	0	1	0	1	3	3.807	-0.32	78.924	35.83	35.83	3.488	0	Q01959	19.03225806	39.51612903	41.4516129	39.51612903	36.12903226	24.35483871	45.32258065	33.70967742	20.96774194	32.74193548	42.90322581	24.35483871
DB00579_P23975	DB00579	284.76	22.79	33.16	23.89	0.69	1	33	20	36	23	13	0.522	4	1	0.028	1	12	16	2	1	1	2	12	0	1	0	1	3	3.807	-0.32	78.924	35.83	35.83	3.488	0	P23975	20.25931929	37.76337115	41.97730956	35.98055105	37.43922204	26.5802269	46.83954619	30.79416532	22.36628849	30.30794165	43.11183144	26.5802269
DB00578_Q8XJ01	DB00578	378.44	27.93	45.31	29.48	0.63	1.03	44	26	46	28	10	0.214	3	5	0.109	4	6	17	2	6	0	1	6	0	2	0	3	8	3.459	1.05	90.875	124.01	149.31	0.893	0	Q8XJ01	34.16789396	39.46980854	26.3622975	38.1443299	38.1443299	23.71134021	31.81148748	32.69513991	35.49337261	34.16789396	42.12076583	23.71134021
DB01000_Q8XJ01	DB01000	341.48	27.09	46.53	29.1	0.59	1.01	46	23	48	25	3	0	3	3	0.063	3	0	15	3	4	0	0	0	0	1	0	4	7	2	1.908	84.274	112.73	138.03	0.579	0	Q8XJ01	34.16789396	39.46980854	26.3622975	38.1443299	38.1443299	23.71134021	31.81148748	32.69513991	35.49337261	34.16789396	42.12076583	23.71134021
DB01000_P46059	DB01000	341.48	27.09	46.53	29.1	0.59	1.01	46	23	48	25	3	0	3	3	0.063	3	0	15	3	4	0	0	0	0	1	0	4	7	2	1.908	84.274	112.73	138.03	0.579	0	P46059	25.14124294	36.5819209	38.27683616	36.15819209	38.70056497	25.14124294	41.94915254	31.49717514	26.55367232	30.08474576	44.7740113	25.14124294
DB01001_P10145	DB01001	239.35	21.51	37.92	22.98	0.57	1	38	17	38	17	6	0.353	1	5	0.132	0	6	13	1	3	0	1	6	0	2	1	4	4	2.807	2.063	67.582	72.72	72.72	0.916	0	P10145	32.32323232	31.31313131	36.36363636	35.35353535	39.39393939	25.25252525	37.37373737	28.28282828	34.34343434	25.25252525	49.49494949	25.25252525
DB01001_P07550	DB01001	239.35	21.51	37.92	22.98	0.57	1	38	17	38	17	6	0.353	1	5	0.132	0	6	13	1	3	0	1	6	0	2	1	4	4	2.807	2.063	67.582	72.72	72.72	0.916	0	P07550	26.63438257	34.14043584	39.2251816	35.10895884	40.1937046	24.69733656	42.61501211	28.08716707	29.29782082	29.05569007	46.24697337	24.69733656
DB01006_P11511	DB01006	285.33	23.76	33.16	24.31	0.72	1	33	22	35	24	19	0.708	3	3	0.086	0	17	17	5	0	0	2	14	0	0	0	0	4	4.322	-0.762	84.219	78.29	78.29	2.749	0	P11511	30.01988072	30.81510934	39.16500994	30.81510934	39.96023857	29.22465209	42.54473161	24.85089463	32.60437376	24.45328032	46.32206759	29.22465209
DB01006_P04626	DB01006	285.33	23.76	33.16	24.31	0.72	1	33	22	35	24	19	0.708	3	3	0.086	0	17	17	5	0	0	2	14	0	0	0	0	4	4.322	-0.762	84.219	78.29	78.29	2.749	0	P04626	28.28685259	40.07968127	31.63346614	44.38247012	35.45816733	20.15936255	34.42231076	34.50199203	31.07569721	30.99601594	48.84462151	20.15936255
DB01006_P03372	DB01006	285.33	23.76	33.16	24.31	0.72	1	33	22	35	24	19	0.708	3	3	0.086	0	17	17	5	0	0	2	14	0	0	0	0	4	4.322	-0.762	84.219	78.29	78.29	2.749	0	P03372	29.24369748	41.00840336	29.74789916	39.66386555	34.11764706	26.2184874	33.61344538	33.44537815	32.94117647	31.59663866	42.18487395	26.2184874
DB01007_P10614	DB01007	387.73	25.88	36.76	28.02	0.72	1.02	36	23	38	25	16	0.64	3	6	0.158	0	16	16	2	1	3	1	13	0	0	0	0	2	4.087	-0.686	97.221	27.05	55.29	4.438	0	P10614	28.86792453	37.9245283	33.20754717	34.52830189	35.09433962	30.37735849	38.67924528	29.05660377	32.26415094	28.11320755	41.50943396	30.37735849
DB01004_P04293	DB01004	255.27	18.41	32.35	18.89	0.59	1.04	31	18	32	19	7	0.263	2	5	0.156	2	5	9	5	4	0	0	3	0	2	0	5	8	3	3.19	60.298	139.28	139.28	-1.492	0	P04293	28.58299595	41.53846154	29.87854251	42.34817814	32.14574899	25.50607287	33.76518219	35.06072874	31.17408907	34.25101215	40.24291498	25.50607287
DB01004_P03176	DB01004	255.27	18.41	32.35	18.89	0.59	1.04	31	18	32	19	7	0.263	2	5	0.156	2	5	9	5	4	0	0	3	0	2	0	5	8	3	3.19	60.298	139.28	139.28	-1.492	0	P03176	25	46.27659574	28.72340426	46.27659574	31.64893617	22.07446809	31.91489362	39.89361702	28.19148936	36.96808511	40.95744681	22.07446809
DB01005_P23921	DB01005	76.07	4.61	9.74	4.68	0.51	1.08	9	5	8	4	1	0	0	0	0	1	0	1	2	2	0	0	0	0	1	0	4	4	1	4.466	14.907	75.35	75.35	-1.399	0	P23921	33.71212121	35.22727273	31.06060606	35.35353535	38.51010101	26.13636364	35.98484848	28.40909091	35.60606061	29.54545455	44.31818182	26.13636364
DB00571_P28222	DB00571	259.38	24	39.59	25.53	0.6	0.99	40	19	41	20	11	0.55	2	6	0.146	0	11	16	1	2	0	2	10	0	1	0	2	3	3.585	0.29	76.825	41.49	41.49	2.54	0	P28222	21.53846154	39.74358974	38.71794872	41.02564103	35.64102564	23.33333333	42.56410256	34.61538462	22.82051282	32.56410256	44.1025641	23.33333333
DB00571_P13945	DB00571	259.38	24	39.59	25.53	0.6	0.99	40	19	41	20	11	0.55	2	6	0.146	0	11	16	1	2	0	2	10	0	1	0	2	3	3.585	0.29	76.825	41.49	41.49	2.54	0	P13945	16.66666667	46.07843137	37.25490196	49.01960784	32.10784314	18.87254902	38.97058824	43.38235294	17.64705882	34.55882353	46.56862745	18.87254902
DB00571_P08908	DB00571	259.38	24	39.59	25.53	0.6	0.99	40	19	41	20	11	0.55	2	6	0.146	0	11	16	1	2	0	2	10	0	1	0	2	3	3.585	0.29	76.825	41.49	41.49	2.54	0	P08908	24.40758294	39.57345972	36.01895735	42.41706161	35.30805687	22.27488152	38.86255924	35.30805687	25.82938389	33.41232227	44.31279621	22.27488152
DB00571_P08588	DB00571	259.38	24	39.59	25.53	0.6	0.99	40	19	41	20	11	0.55	2	6	0.146	0	11	16	1	2	0	2	10	0	1	0	2	3	3.585	0.29	76.825	41.49	41.49	2.54	0	P08588	21.5932914	44.02515723	34.38155136	48.84696017	29.76939203	21.3836478	36.26834382	41.29979036	22.43186583	35.639413	42.9769392	21.3836478
DB00571_P07550	DB00571	259.38	24	39.59	25.53	0.6	0.99	40	19	41	20	11	0.55	2	6	0.146	0	11	16	1	2	0	2	10	0	1	0	2	3	3.585	0.29	76.825	41.49	41.49	2.54	0	P07550	26.63438257	34.14043584	39.2251816	35.10895884	40.1937046	24.69733656	42.61501211	28.08716707	29.29782082	29.05569007	46.24697337	24.69733656
DB00570_P08183	DB00570	811.08	70.72	117.21	74.67	0.6	1	117	59	125	67	20	0.239	9	10	0.08	4	16	46	4	9	0	2	14	0	2	0	3	12	4.392	0.583	222.539	154.1	154.1	4.887	1	P08183	30.078125	35.625	34.296875	36.328125	39.0625	24.609375	37.03125	31.40625	31.5625	33.515625	41.875	24.609375
DB00570_P07437	DB00570	811.08	70.72	117.21	74.67	0.6	1	117	59	125	67	20	0.239	9	10	0.08	4	16	46	4	9	0	2	14	0	2	0	3	12	4.392	0.583	222.539	154.1	154.1	4.887	1	P07437	31.75675676	37.83783784	30.40540541	39.63963964	36.26126126	24.0990991	34.00900901	31.98198198	34.00900901	33.33333333	42.56756757	24.0990991
DB00570_P05412	DB00570	811.08	70.72	117.21	74.67	0.6	1	117	59	125	67	20	0.239	9	10	0.08	4	16	46	4	9	0	2	14	0	2	0	3	12	4.392	0.583	222.539	154.1	154.1	4.887	1	P05412	30.81570997	44.41087613	24.7734139	43.50453172	36.85800604	19.63746224	26.28398792	40.48338369	33.2326284	33.5347432	46.82779456	19.63746224
DB00573_P35354	DB00573	242.29	20.72	32.17	21.69	0.65	1.01	32	18	33	19	13	0.632	2	4	0.121	1	12	15	0	3	0	2	12	0	1	0	1	3	3.807	-0.334	68.181	46.53	46.53	3.492	0	P35354	30.29801325	36.9205298	32.78145695	35.7615894	36.75496689	27.48344371	37.25165563	29.30463576	33.44370861	26.98675497	45.52980132	27.48344371
DB00573_P23219	DB00573	242.29	20.72	32.17	21.69	0.65	1.01	32	18	33	19	13	0.632	2	4	0.121	1	12	15	0	3	0	2	12	0	1	0	1	3	3.807	-0.334	68.181	46.53	46.53	3.492	0	P23219	27.54590985	37.39565943	35.05843072	36.06010017	35.55926544	28.38063439	39.56594324	29.88313856	30.5509182	26.21035058	45.40901503	28.38063439
DB00572_P59071	DB00572	289.41	26.11	43.8	27.74	0.59	1	44	21	46	23	7	0.261	3	5	0.109	1	6	17	1	3	0	1	6	0	1	0	1	4	3	-0.338	80.816	49.77	49.77	1.721	0	P59071	32.23140496	36.36363636	31.40495868	45.45454545	25.61983471	28.92561983	38.84297521	28.09917355	33.05785124	29.75206612	41.32231405	28.92561983
DB00572_P22303	DB00572	289.41	26.11	43.8	27.74	0.59	1	44	21	46	23	7	0.261	3	5	0.109	1	6	17	1	3	0	1	6	0	1	0	1	4	3	-0.338	80.816	49.77	49.77	1.721	0	P22303	25.57003257	42.67100977	31.75895765	42.83387622	33.71335505	23.45276873	35.17915309	36.80781759	28.01302932	33.2247557	43.32247557	23.45276873
DB00572_P20309	DB00572	289.41	26.11	43.8	27.74	0.59	1	44	21	46	23	7	0.261	3	5	0.109	1	6	17	1	3	0	1	6	0	1	0	1	4	3	-0.338	80.816	49.77	49.77	1.721	0	P20309	27.28813559	39.3220339	33.38983051	40.6779661	34.23728814	25.08474576	36.44067797	34.74576271	28.81355932	34.40677966	40.50847458	25.08474576
DB00572_P11229	DB00572	289.41	26.11	43.8	27.74	0.59	1	44	21	46	23	7	0.261	3	5	0.109	1	6	17	1	3	0	1	6	0	1	0	1	4	3	-0.338	80.816	49.77	49.77	1.721	0	P11229	25.86956522	40.43478261	33.69565217	41.95652174	33.04347826	25	37.17391304	36.52173913	26.30434783	31.95652174	43.04347826	25
DB00572_P08912	DB00572	289.41	26.11	43.8	27.74	0.59	1	44	21	46	23	7	0.261	3	5	0.109	1	6	17	1	3	0	1	6	0	1	0	1	4	3	-0.338	80.816	49.77	49.77	1.721	0	P08912	28.0075188	38.90977444	33.08270677	39.47368421	34.58646617	25.93984962	37.21804511	33.27067669	29.5112782	30.63909774	43.42105263	25.93984962
DB00572_P08173	DB00572	289.41	26.11	43.8	27.74	0.59	1	44	21	46	23	7	0.261	3	5	0.109	1	6	17	1	3	0	1	6	0	1	0	1	4	3	-0.338	80.816	49.77	49.77	1.721	0	P08173	24.42588727	40.70981211	34.86430063	40.50104384	35.49060543	24.00835073	37.99582463	36.53444676	25.4697286	30.89770355	45.09394572	24.00835073
DB00572_P08172	DB00572	289.41	26.11	43.8	27.74	0.59	1	44	21	46	23	7	0.261	3	5	0.109	1	6	17	1	3	0	1	6	0	1	0	1	4	3	-0.338	80.816	49.77	49.77	1.721	0	P08172	26.60944206	37.33905579	36.05150215	39.05579399	37.98283262	22.96137339	39.48497854	32.61802575	27.89699571	31.11587983	45.92274678	22.96137339
DB00575_P21452	DB00575	230.11	15.77	23.49	16.78	0.69	1.02	23	14	24	15	7	0.4	2	2	0.083	1	6	9	3	0	2	1	6	0	0	0	2	3	3	0.616	59.089	36.42	36.42	3.021	0	P21452	17.83919598	42.71356784	39.44723618	40.45226131	32.66331658	26.88442211	43.96984925	35.1758794	20.85427136	32.91457286	40.20100503	26.88442211
DB00575_P08913	DB00575	230.11	15.77	23.49	16.78	0.69	1.02	23	14	24	15	7	0.4	2	2	0.083	1	6	9	3	0	2	1	6	0	0	0	2	3	3	0.616	59.089	36.42	36.42	3.021	0	P08913	24.22222222	43.11111111	32.66666667	45.11111111	31.33333333	23.55555556	35.33333333	39.77777778	24.88888889	34	42.44444444	23.55555556
DB00577_Q9QNF7	DB00577	324.39	25.19	44.11	26.18	0.59	1.03	43	23	44	24	8	0.208	2	8	0.182	3	5	13	6	4	0	0	3	0	0	0	5	9	3.17	2.846	80.411	151.14	151.14	-0.13	0	Q9QNF7	24.73404255	46.54255319	28.72340426	46.27659574	31.91489362	21.80851064	31.91489362	40.15957447	27.92553191	37.23404255	40.95744681	21.80851064
DB00577_P04293	DB00577	324.39	25.19	44.11	26.18	0.59	1.03	43	23	44	24	8	0.208	2	8	0.182	3	5	13	6	4	0	0	3	0	0	0	5	9	3.17	2.846	80.411	151.14	151.14	-0.13	0	P04293	28.58299595	41.53846154	29.87854251	42.34817814	32.14574899	25.50607287	33.76518219	35.06072874	31.17408907	34.25101215	40.24291498	25.50607287
DB00576_P0AC13	DB00576	270.37	17.97	27.87	19.51	0.67	1.03	27	17	28	18	13	0.611	2	3	0.107	2	11	9	4	2	0	1	8	0	0	0	3	6	3.807	1.424	70.654	97.97	134.59	0.778	0	P0AC13	29.07801418	38.29787234	32.62411348	37.94326241	40.42553191	21.63120567	34.04255319	32.9787234	32.9787234	32.62411348	45.74468085	21.63120567
DB00576_P02768	DB00576	270.37	17.97	27.87	19.51	0.67	1.03	27	17	28	18	13	0.611	2	3	0.107	2	11	9	4	2	0	1	8	0	0	0	3	6	3.807	1.424	70.654	97.97	134.59	0.778	0	P02768	36.45320197	31.5270936	32.01970443	37.43842365	35.30377668	27.25779967	35.13957307	25.77996716	39.08045977	27.75041051	44.99178982	27.25779967
DB00618_P0A7X3	DB00618	464.89	33.76	54.98	35.12	0.64	1.04	53	32	56	35	11	0.171	4	1	0.018	5	6	21	2	8	1	1	6	0	4	1	7	10	3.585	4.124	112.641	181.62	181.62	-0.516	0	P0A7X3	40	33.84615385	26.15384615	32.30769231	34.61538462	33.07692308	30	29.23076923	40.76923077	30	36.92307692	33.07692308
DB00618_P0A7V8	DB00618	464.89	33.76	54.98	35.12	0.64	1.04	53	32	56	35	11	0.171	4	1	0.018	5	6	21	2	8	1	1	6	0	4	1	7	10	3.585	4.124	112.641	181.62	181.62	-0.516	0	P0A7V8	40.77669903	32.52427184	26.69902913	31.55339806	38.34951456	30.09708738	30.58252427	27.18446602	42.23300971	28.15533981	41.74757282	30.09708738
DB00619_Q9UNQ0	DB00619	493.67	43.64	67.64	45.63	0.64	0.99	68	37	72	41	25	0.585	5	7	0.097	1	24	29	7	1	0	2	21	0	0	0	2	8	4.7	0.135	146.651	86.28	86.28	4.221	0	Q9UNQ0	25.49618321	37.40458015	37.09923664	37.55725191	38.01526718	24.42748092	40.45801527	32.51908397	27.02290076	32.0610687	43.51145038	24.42748092
DB00619_Q08345	DB00619	493.67	43.64	67.64	45.63	0.64	0.99	68	37	72	41	25	0.585	5	7	0.097	1	24	29	7	1	0	2	21	0	0	0	2	8	4.7	0.135	146.651	86.28	86.28	4.221	0	Q08345	27.92990142	40.63526835	31.43483023	42.6067908	33.62541073	23.76779847	34.61117196	35.37787514	30.0109529	32.09200438	44.14019715	23.76779847
DB00619_P16234	DB00619	493.67	43.64	67.64	45.63	0.64	0.99	68	37	72	41	25	0.585	5	7	0.097	1	24	29	7	1	0	2	21	0	0	0	2	8	4.7	0.135	146.651	86.28	86.28	4.221	0	P16234	31.40495868	36.36363636	32.23140496	37.37373737	39.1184573	23.50780533	36.54729109	29.75206612	33.70064279	31.12947658	45.36271809	23.50780533
DB00619_P10721	DB00619	493.67	43.64	67.64	45.63	0.64	0.99	68	37	72	41	25	0.585	5	7	0.097	1	24	29	7	1	0	2	21	0	0	0	2	8	4.7	0.135	146.651	86.28	86.28	4.221	0	P10721	30.32786885	37.09016393	32.58196721	38.42213115	35.86065574	25.71721311	36.8852459	30.53278689	32.58196721	30.84016393	43.44262295	25.71721311
DB00619_P09619	DB00619	493.67	43.64	67.64	45.63	0.64	0.99	68	37	72	41	25	0.585	5	7	0.097	1	24	29	7	1	0	2	21	0	0	0	2	8	4.7	0.135	146.651	86.28	86.28	4.221	0	P09619	29.56600362	37.79385172	32.64014467	38.60759494	40.23508137	21.15732369	36.43761302	31.64556962	31.91681736	29.92766727	48.91500904	21.15732369
DB00619_P08183	DB00619	493.67	43.64	67.64	45.63	0.64	0.99	68	37	72	41	25	0.585	5	7	0.097	1	24	29	7	1	0	2	21	0	0	0	2	8	4.7	0.135	146.651	86.28	86.28	4.221	0	P08183	30.078125	35.625	34.296875	36.328125	39.0625	24.609375	37.03125	31.40625	31.5625	33.515625	41.875	24.609375
DB00619_P07333	DB00619	493.67	43.64	67.64	45.63	0.64	0.99	68	37	72	41	25	0.585	5	7	0.097	1	24	29	7	1	0	2	21	0	0	0	2	8	4.7	0.135	146.651	86.28	86.28	4.221	0	P07333	28.18930041	39.81481481	31.99588477	39.81481481	37.65432099	22.5308642	35.69958848	33.23045267	31.06995885	31.48148148	45.98765432	22.5308642
DB00619_P04629	DB00619	493.67	43.64	67.64	45.63	0.64	0.99	68	37	72	41	25	0.585	5	7	0.097	1	24	29	7	1	0	2	21	0	0	0	2	8	4.7	0.135	146.651	86.28	86.28	4.221	0	P04629	27.26130653	38.69346734	34.04522613	40.20100503	37.81407035	21.98492462	35.67839196	33.54271357	30.77889447	31.65829146	46.35678392	21.98492462
DB00619_P00519	DB00619	493.67	43.64	67.64	45.63	0.64	0.99	68	37	72	41	25	0.585	5	7	0.097	1	24	29	7	1	0	2	21	0	0	0	2	8	4.7	0.135	146.651	86.28	86.28	4.221	0	P00519	31.0619469	45.48672566	23.45132743	45.66371681	31.32743363	23.00884956	26.10619469	40.7079646	33.18584071	36.46017699	40.53097345	23.00884956
DB00619_O43519	DB00619	493.67	43.64	67.64	45.63	0.64	0.99	68	37	72	41	25	0.585	5	7	0.097	1	24	29	7	1	0	2	21	0	0	0	2	8	4.7	0.135	146.651	86.28	86.28	4.221	0	O43519	26.08695652	60.86956522	13.04347826	69.56521739	17.39130435	13.04347826	13.04347826	60.86956522	26.08695652	65.2173913	21.73913043	13.04347826
DB00753_Q09470	DB00753	184.5	7.16	14.75	7.05	0.6	1.23	12	10	11	9	0	0	0	1	0.091	0	0	3	0	1	6	0	0	0	0	0	0	6	0	-0.288	23.039	9.23	9.23	2.534	0	Q09470	30.50505051	33.73737374	35.75757576	34.34343434	40	25.65656566	39.5959596	28.08080808	32.32323232	28.28282828	46.06060606	25.65656566
DB00753_P98194	DB00753	184.5	7.16	14.75	7.05	0.6	1.23	12	10	11	9	0	0	0	1	0.091	0	0	3	0	1	6	0	0	0	0	0	0	6	0	-0.288	23.039	9.23	9.23	2.534	0	P98194	27.96517954	34.60282916	37.43199129	38.52013058	40.26115343	21.218716	39.17301415	31.6648531	29.16213275	32.4265506	46.35473341	21.218716
DB00753_P62158	DB00753	184.5	7.16	14.75	7.05	0.6	1.23	12	10	11	9	0	0	0	1	0.091	0	0	3	0	1	6	0	0	0	0	0	0	6	0	-0.288	23.039	9.23	9.23	2.534	0	P62158	42.95302013	28.8590604	28.18791946	38.25503356	38.25503356	23.48993289	29.53020134	26.84563758	43.62416107	36.91275168	39.59731544	23.48993289
DB00753_P42261	DB00753	184.5	7.16	14.75	7.05	0.6	1.23	12	10	11	9	0	0	0	1	0.091	0	0	3	0	1	6	0	0	0	0	0	0	6	0	-0.288	23.039	9.23	9.23	2.534	0	P42261	30.79470199	36.53421634	32.67108168	37.74834437	36.09271523	26.1589404	36.53421634	31.34657837	32.1192053	32.67108168	41.16997792	26.1589404
DB00753_P30049	DB00753	184.5	7.16	14.75	7.05	0.6	1.23	12	10	11	9	0	0	0	1	0.091	0	0	3	0	1	6	0	0	0	0	0	0	6	0	-0.288	23.039	9.23	9.23	2.534	0	P30049	25.5952381	45.23809524	29.16666667	45.83333333	38.0952381	16.07142857	30.35714286	42.26190476	27.38095238	41.07142857	42.85714286	16.07142857
DB00753_P23415	DB00753	184.5	7.16	14.75	7.05	0.6	1.23	12	10	11	9	0	0	0	1	0.091	0	0	3	0	1	6	0	0	0	0	0	0	6	0	-0.288	23.039	9.23	9.23	2.534	0	P23415	30.41575492	34.57330416	35.01094092	35.44857768	34.79212254	29.75929978	38.94967177	28.88402626	32.16630197	28.66520788	41.57549234	29.75929978
DB00753_P14867	DB00753	184.5	7.16	14.75	7.05	0.6	1.23	12	10	11	9	0	0	0	1	0.091	0	0	3	0	1	6	0	0	0	0	0	0	6	0	-0.288	23.039	9.23	9.23	2.534	0	P14867	27.85087719	39.47368421	32.6754386	39.69298246	32.23684211	28.07017544	36.84210526	33.55263158	29.60526316	32.23684211	39.69298246	28.07017544
DB00753_P03886	DB00753	184.5	7.16	14.75	7.05	0.6	1.23	12	10	11	9	0	0	0	1	0.091	0	0	3	0	1	6	0	0	0	0	0	0	6	0	-0.288	23.039	9.23	9.23	2.534	0	P03886	15.09433962	41.82389937	43.08176101	38.05031447	39.62264151	22.32704403	47.48427673	36.79245283	15.72327044	31.13207547	46.5408805	22.32704403
DB00752_P28223	DB00752	133.21	12.98	20.52	13.81	0.62	0.98	21	10	22	11	6	0.545	2	1	0.045	0	6	9	1	0	0	1	6	0	0	0	2	1	2.807	0.551	41.696	26.02	26.02	1.194	0	P28223	26.32696391	34.18259023	39.49044586	37.36730361	39.91507431	22.71762208	42.46284501	29.93630573	27.60084926	31.21019108	46.07218684	22.71762208
DB00752_P27338	DB00752	133.21	12.98	20.52	13.81	0.62	0.98	21	10	22	11	6	0.545	2	1	0.045	0	6	9	1	0	0	1	6	0	0	0	2	1	2.807	0.551	41.696	26.02	26.02	1.194	0	P27338	29.61538462	37.69230769	32.69230769	36.34615385	36.92307692	26.73076923	37.11538462	30.76923077	32.11538462	29.03846154	44.23076923	26.73076923
DB00752_P21397	DB00752	133.21	12.98	20.52	13.81	0.62	0.98	21	10	22	11	6	0.545	2	1	0.045	0	6	9	1	0	0	1	6	0	0	0	2	1	2.807	0.551	41.696	26.02	26.02	1.194	0	P21397	30.92979127	37.00189753	32.0683112	35.86337761	36.62239089	27.5142315	36.81214421	29.79127135	33.39658444	29.41176471	43.0740038	27.5142315
DB00752_P14416	DB00752	133.21	12.98	20.52	13.81	0.62	0.98	21	10	22	11	6	0.545	2	1	0.045	0	6	9	1	0	0	1	6	0	0	0	2	1	2.807	0.551	41.696	26.02	26.02	1.194	0	P14416	25.95936795	36.34311512	37.69751693	35.66591422	36.34311512	27.99097065	41.53498871	29.34537246	29.11963883	26.86230248	45.14672686	27.99097065
DB00755_Q8NFJ5	DB00755	300.48	29.39	49.03	31.57	0.59	0.98	50	22	50	22	6	0	1	5	0.1	6	0	20	0	2	0	0	0	0	1	0	1	2	2.807	-0.444	97.866	37.3	37.3	5.526	0	Q8NFJ5	22.96918768	36.69467787	40.33613445	37.53501401	36.41456583	26.05042017	43.97759104	31.65266106	24.3697479	30.81232493	43.1372549	26.05042017
DB00755_P51843	DB00755	300.48	29.39	49.03	31.57	0.59	0.98	50	22	50	22	6	0	1	5	0.1	6	0	20	0	2	0	0	0	0	1	0	1	2	2.807	-0.444	97.866	37.3	37.3	5.526	0	P51843	26.59574468	41.4893617	31.91489362	44.46808511	33.40425532	22.12765957	34.68085106	36.59574468	28.72340426	31.91489362	45.95744681	22.12765957
DB00755_P49788	DB00755	300.48	29.39	49.03	31.57	0.59	0.98	50	22	50	22	6	0	1	5	0.1	6	0	20	0	2	0	0	0	0	1	0	1	2	2.807	-0.444	97.866	37.3	37.3	5.526	0	P49788	31.97278912	38.43537415	29.59183673	38.43537415	37.41496599	24.14965986	32.65306122	32.65306122	34.69387755	27.89115646	47.95918367	24.14965986
DB00755_P48443	DB00755	300.48	29.39	49.03	31.57	0.59	0.98	50	22	50	22	6	0	1	5	0.1	6	0	20	0	2	0	0	0	0	1	0	1	2	2.807	-0.444	97.866	37.3	37.3	5.526	0	P48443	28.07775378	42.33261339	29.58963283	43.62850972	32.39740821	23.97408207	32.82937365	36.28509719	30.88552916	34.12526998	41.90064795	23.97408207
DB00755_P28702	DB00755	300.48	29.39	49.03	31.57	0.59	0.98	50	22	50	22	6	0	1	5	0.1	6	0	20	0	2	0	0	0	0	1	0	1	2	2.807	-0.444	97.866	37.3	37.3	5.526	0	P28702	28.14258912	45.77861163	26.07879925	50.46904315	28.14258912	21.38836773	27.57973734	42.21388368	30.20637899	35.27204503	43.33958724	21.38836773
DB00755_P22932	DB00755	300.48	29.39	49.03	31.57	0.59	0.98	50	22	50	22	6	0	1	5	0.1	6	0	20	0	2	0	0	0	0	1	0	1	2	2.807	-0.444	97.866	37.3	37.3	5.526	0	P22932	31.49779736	38.98678414	29.5154185	43.39207048	31.71806167	24.88986784	31.93832599	35.24229075	32.81938326	31.49779736	43.6123348	24.88986784
DB00755_P00352	DB00755	300.48	29.39	49.03	31.57	0.59	0.98	50	22	50	22	6	0	1	5	0.1	6	0	20	0	2	0	0	0	0	1	0	1	2	2.807	-0.444	97.866	37.3	37.3	5.526	0	P00352	30.13972056	38.1237525	31.73652695	40.71856287	35.92814371	23.35329341	34.93013972	33.33333333	31.73652695	33.73253493	42.91417166	23.35329341
DB00755_O94788	DB00755	300.48	29.39	49.03	31.57	0.59	0.98	50	22	50	22	6	0	1	5	0.1	6	0	20	0	2	0	0	0	0	1	0	1	2	2.807	-0.444	97.866	37.3	37.3	5.526	0	O94788	30.6949807	37.64478764	31.66023166	40.15444015	36.67953668	23.16602317	34.16988417	34.16988417	31.66023166	33.3976834	43.43629344	23.16602317
DB00754_Q14524	DB00754	204.25	17	27.28	17.73	0.63	1.01	27	15	28	16	8	0.375	2	2	0.071	2	6	11	2	2	0	1	6	0	0	0	1	4	3.17	-0.2	55.124	49.41	49.41	1.22	0	Q14524	27.97619048	35.46626984	36.55753968	38.14484127	37.20238095	24.65277778	39.23611111	31.39880952	29.36507937	30.80357143	44.54365079	24.65277778
DB00209_P11229	DB00209	392.56	36.2	58.4	38.41	0.61	0.99	59	29	63	33	13	0.364	5	5	0.079	1	12	25	1	3	0	2	12	0	1	0	1	3	3.807	-0.439	110.721	46.53	46.53	2.35	0	P11229	25.86956522	40.43478261	33.69565217	41.95652174	33.04347826	25	37.17391304	36.52173913	26.30434783	31.95652174	43.04347826	25
DB00208_Q9H244	DB00208	263.81	20.97	30.69	22.84	0.68	0.99	31	17	33	19	11	0.579	3	2	0.061	0	11	14	1	0	1	1	10	0	0	0	0	1	3.585	-0.807	75.956	3.24	31.48	3.893	0	Q9H244	25.73099415	30.40935673	43.85964912	32.74853801	38.88888889	28.3625731	47.36842105	26.31578947	26.31578947	25.43859649	46.19883041	28.3625731
DB00207_P61177	DB00207	749.12	67.05	124.06	72.11	0.54	1	124	52	126	54	1	0	3	7	0.056	1	0	38	2	12	0	0	0	0	5	0	5	14	1	1.988	194.104	180.08	180.08	2.078	1	P61177	37.27272727	33.63636364	29.09090909	37.27272727	33.63636364	29.09090909	30	29.09090909	40.90909091	35.45454545	35.45454545	29.09090909
DB00207_P60725	DB00207	749.12	67.05	124.06	72.11	0.54	1	124	52	126	54	1	0	3	7	0.056	1	0	38	2	12	0	0	0	0	5	0	5	14	1	1.988	194.104	180.08	180.08	2.078	1	P60725	34.82587065	34.82587065	30.34825871	38.30845771	36.8159204	24.87562189	31.34328358	32.33830846	36.31840796	35.82089552	39.30348259	24.87562189
DB00611_P41145	DB00611	327.51	31.39	52.13	33.57	0.59	0.98	53	24	57	28	6	0.214	5	2	0.035	0	6	21	1	2	0	1	6	0	1	1	2	3	2.807	0.173	95.633	43.7	43.7	3.821	0	P41145	21.57894737	35.52631579	42.89473684	39.21052632	36.31578947	24.47368421	46.57894737	30.78947368	22.63157895	30.26315789	45.26315789	24.47368421
DB00611_P41143	DB00611	327.51	31.39	52.13	33.57	0.59	0.98	53	24	57	28	6	0.214	5	2	0.035	0	6	21	1	2	0	1	6	0	1	1	2	3	2.807	0.173	95.633	43.7	43.7	3.821	0	P41143	19.08602151	41.39784946	39.51612903	44.62365591	31.98924731	23.38709677	42.74193548	37.3655914	19.89247312	34.40860215	42.20430108	23.38709677
DB00611_P35372	DB00611	327.51	31.39	52.13	33.57	0.59	0.98	53	24	57	28	6	0.214	5	2	0.035	0	6	21	1	2	0	1	6	0	1	1	2	3	2.807	0.173	95.633	43.7	43.7	3.821	0	P35372	21.5	38.75	39.75	41.25	35.25	23.5	43.5	33.25	23.25	31.25	45.25	23.5
DB00205_P13922	DB00205	248.74	19.67	30.15	20.69	0.66	1	30	17	31	18	12	0.667	2	2	0.065	0	12	12	4	0	1	1	10	0	0	0	4	4	3.7	2.12	71.542	77.82	77.82	2.751	0	P13922	39.96710526	25.98684211	34.04605263	27.13815789	42.10526316	30.75657895	40.29605263	17.76315789	41.94078947	21.38157895	47.86184211	30.75657895
DB00205_P00374	DB00205	248.74	19.67	30.15	20.69	0.66	1	30	17	31	18	12	0.667	2	2	0.065	0	12	12	4	0	1	1	10	0	0	0	4	4	3.7	2.12	71.542	77.82	77.82	2.751	0	P00374	35.82887701	31.01604278	33.15508021	31.55080214	40.10695187	28.34224599	36.36363636	26.20320856	37.43315508	24.59893048	47.05882353	28.34224599
DB00204_Q14500	DB00204	441.63	33.89	56.7	36.72	0.61	1.01	56	29	57	30	16	0.4	2	11	0.193	4	12	19	3	5	0	2	12	0	0	0	2	8	4.087	0.33	117.578	104.81	121.57	2.624	0	Q14500	31.40877598	33.94919169	34.64203233	36.95150115	36.48960739	26.55889146	37.18244804	28.63741339	34.18013857	31.1778291	42.26327945	26.55889146
DB00204_Q12809	DB00204	441.63	33.89	56.7	36.72	0.61	1.01	56	29	57	30	16	0.4	2	11	0.193	4	12	19	3	5	0	2	12	0	0	0	2	8	4.087	0.33	117.578	104.81	121.57	2.624	0	Q12809	26.2295082	43.14063848	30.62985332	45.12510785	32.61432269	22.26056946	33.04572908	38.30888697	28.64538395	34.77135462	42.96807593	22.26056946
DB00204_O95069	DB00204	441.63	33.89	56.7	36.72	0.61	1.01	56	29	57	30	16	0.4	2	11	0.193	4	12	19	3	5	0	2	12	0	0	0	2	8	4.087	0.33	117.578	104.81	121.57	2.624	0	O95069	24.88262911	37.79342723	37.32394366	38.02816901	39.6713615	22.30046948	39.6713615	33.56807512	26.76056338	33.09859155	44.60093897	22.30046948
DB00203_O76074	DB00203	474.65	38.27	63.6	40.64	0.61	1.01	63	33	66	36	15	0.306	4	7	0.106	4	11	22	6	4	0	1	9	0	0	0	1	9	4	-0.262	128.723	113.42	121.8	3.244	0	O76074	36.91428571	30.4	32.68571429	33.82857143	41.48571429	24.68571429	34.74285714	25.37142857	39.88571429	27.65714286	47.65714286	24.68571429
DB00203_O00408	DB00203	474.65	38.27	63.6	40.64	0.61	1.01	63	33	66	36	15	0.306	4	7	0.106	4	11	22	6	4	0	1	9	0	0	0	1	9	4	-0.262	128.723	113.42	121.8	3.244	0	O00408	32.51859724	34.0063762	33.47502657	37.72582359	39.53241233	22.74176408	36.66312434	27.63018066	35.70669501	29.96811902	47.2901169	22.74176408
DB00202_P11229	DB00202	290.46	26.4	49.88	28.49	0.53	1	50	20	49	19	2	0	0	11	0.224	2	0	14	2	4	0	0	0	0	0	0	0	4	1.585	-0.689	74.711	52.6	52.6	-2.34	0	P11229	25.86956522	40.43478261	33.69565217	41.95652174	33.04347826	25	37.17391304	36.52173913	26.30434783	31.95652174	43.04347826	25
DB00201_Q07343	DB00201	194.22	14.79	24.71	15.22	0.62	1.03	24	14	25	15	7	0.333	2	0	0	2	5	8	4	2	0	0	3	0	0	0	0	5	3	-0.557	49.333	61.82	61.82	-0.1	0	Q07343	34.64673913	36.27717391	29.07608696	39.67391304	37.0923913	23.23369565	31.52173913	30.70652174	37.77173913	33.55978261	43.20652174	23.23369565
DB00201_P30542	DB00201	194.22	14.79	24.71	15.22	0.62	1.03	24	14	25	15	7	0.333	2	0	0	2	5	8	4	2	0	0	3	0	0	0	0	5	3	-0.557	49.333	61.82	61.82	-0.1	0	P30542	20.55214724	34.04907975	45.39877301	34.35582822	41.41104294	24.23312883	49.0797546	28.83435583	22.08588957	24.84662577	50.9202454	24.23312883
DB00201_P29274	DB00201	194.22	14.79	24.71	15.22	0.62	1.03	24	14	25	15	7	0.333	2	0	0	2	5	8	4	2	0	0	3	0	0	0	0	5	3	-0.557	49.333	61.82	61.82	-0.1	0	P29274	20.87378641	39.32038835	39.80582524	39.80582524	39.5631068	20.63106796	42.47572816	33.98058252	23.54368932	30.33980583	49.02912621	20.63106796
DB00200_Q9Y4U1	DB00200	1270.6	105.68	179.46	112.05	0.59	1.01	178	90	185	97	24	0.103	8	26	0.141	14	10	62	13	14	0	1	7	6	2	0	15	26	4.644	9.154	327.188	464.92	474.73	-1.242	1	Q9Y4U1	27.30496454	43.61702128	29.07801418	43.61702128	31.56028369	24.82269504	32.62411348	37.23404255	30.14184397	28.0141844	47.16312057	24.82269504
DB00200_Q9UBK8	DB00200	1270.6	105.68	179.46	112.05	0.59	1.01	178	90	185	97	24	0.103	8	26	0.141	14	10	62	13	14	0	1	7	6	2	0	15	26	4.644	9.154	327.188	464.92	474.73	-1.242	1	Q9UBK8	30.20689655	36.82758621	32.96551724	39.44827586	38.62068966	21.93103448	35.03448276	31.31034483	33.65517241	31.72413793	46.34482759	21.93103448
DB00200_Q9BXJ7	DB00200	1270.6	105.68	179.46	112.05	0.59	1.01	178	90	185	97	24	0.103	8	26	0.141	14	10	62	13	14	0	1	7	6	2	0	15	26	4.644	9.154	327.188	464.92	474.73	-1.242	1	Q9BXJ7	23.62030905	43.70860927	32.67108168	48.78587196	32.22958057	18.98454746	33.33333333	40.39735099	26.26931567	38.85209713	42.16335541	18.98454746
DB00200_Q99707	DB00200	1270.6	105.68	179.46	112.05	0.59	1.01	178	90	185	97	24	0.103	8	26	0.141	14	10	62	13	14	0	1	7	6	2	0	15	26	4.644	9.154	327.188	464.92	474.73	-1.242	1	Q99707	32.17391304	35.88932806	31.93675889	38.33992095	37.39130435	24.2687747	35.41501976	30.27667984	34.3083004	31.93675889	43.7944664	24.2687747
DB00200_Q96EY8	DB00200	1270.6	105.68	179.46	112.05	0.59	1.01	178	90	185	97	24	0.103	8	26	0.141	14	10	62	13	14	0	1	7	6	2	0	15	26	4.644	9.154	327.188	464.92	474.73	-1.242	1	Q96EY8	30.4	42	27.6	44.8	31.2	24	30.4	38	31.6	36.8	39.2	24
DB00200_Q8IVH4	DB00200	1270.6	105.68	179.46	112.05	0.59	1.01	178	90	185	97	24	0.103	8	26	0.141	14	10	62	13	14	0	1	7	6	2	0	15	26	4.644	9.154	327.188	464.92	474.73	-1.242	1	Q8IVH4	29.66507177	36.60287081	33.73205742	38.03827751	35.88516746	26.07655502	35.40669856	31.81818182	32.77511962	31.81818182	42.10526316	26.07655502
DB00200_P22033	DB00200	1270.6	105.68	179.46	112.05	0.59	1.01	178	90	185	97	24	0.103	8	26	0.141	14	10	62	13	14	0	1	7	6	2	0	15	26	4.644	9.154	327.188	464.92	474.73	-1.242	1	P22033	32.66666667	36.66666667	30.66666667	38.53333333	36.93333333	24.53333333	33.2	32.13333333	34.66666667	32.66666667	42.8	24.53333333
DB00200_P20062	DB00200	1270.6	105.68	179.46	112.05	0.59	1.01	178	90	185	97	24	0.103	8	26	0.141	14	10	62	13	14	0	1	7	6	2	0	15	26	4.644	9.154	327.188	464.92	474.73	-1.242	1	P20062	26.69789227	39.57845433	33.7236534	38.40749415	37.93911007	23.65339578	37.00234192	32.08430913	30.91334895	31.38173302	44.96487119	23.65339578
DB00200_P20061	DB00200	1270.6	105.68	179.46	112.05	0.59	1.01	178	90	185	97	24	0.103	8	26	0.141	14	10	62	13	14	0	1	7	6	2	0	15	26	4.644	9.154	327.188	464.92	474.73	-1.242	1	P20061	31.40877598	35.1039261	33.48729792	34.87297921	45.26558891	19.86143187	38.10623557	29.56120092	32.33256351	30.02309469	50.11547344	19.86143187
DB00200_O60494	DB00200	1270.6	105.68	179.46	112.05	0.59	1.01	178	90	185	97	24	0.103	8	26	0.141	14	10	62	13	14	0	1	7	6	2	0	15	26	4.644	9.154	327.188	464.92	474.73	-1.242	1	O60494	26.16616064	43.61026773	30.22357163	46.17720121	32.51449075	21.30830803	34.36378692	36.59950317	29.03670991	35.79906155	42.89263042	21.30830803
DB00924_P28223	DB00924	275.42	26.97	40.94	28.62	0.64	0.97	42	21	44	23	14	0.522	3	3	0.068	2	12	20	1	0	0	2	12	0	0	0	0	1	3.907	-0.938	93.448	3.24	3.24	4.327	0	P28223	26.32696391	34.18259023	39.49044586	37.36730361	39.91507431	22.71762208	42.46284501	29.93630573	27.60084926	31.21019108	46.07218684	22.71762208
DB01298_P0AC13	DB01298	294.37	21.59	34.88	22.84	0.63	1.03	34	20	35	21	11	0.286	2	4	0.114	5	6	12	4	3	0	1	6	0	0	0	3	7	3.585	1.251	75.763	107.08	115.46	0.403	0	P0AC13	29.07801418	38.29787234	32.62411348	37.94326241	40.42553191	21.63120567	34.04255319	32.9787234	32.9787234	32.62411348	45.74468085	21.63120567
DB01118_Q12809	DB01118	645.35	39.35	59.48	44.11	0.66	0.99	60	31	62	33	17	0.485	3	11	0.177	1	16	25	1	3	2	2	14	0	0	0	0	4	4.17	-0.799	142.939	42.68	42.68	7.239	1	Q12809	26.2295082	43.14063848	30.62985332	45.12510785	32.61432269	22.26056946	33.04572908	38.30888697	28.64538395	34.77135462	42.96807593	22.26056946
DB01118_P35348	DB01118	645.35	39.35	59.48	44.11	0.66	0.99	60	31	62	33	17	0.485	3	11	0.177	1	16	25	1	3	2	2	14	0	0	0	0	4	4.17	-0.799	142.939	42.68	42.68	7.239	1	P35348	22.10300429	38.19742489	39.69957082	39.69957082	36.05150215	24.24892704	42.70386266	32.83261803	24.46351931	30.04291845	45.70815451	24.24892704
DB01118_P08588	DB01118	645.35	39.35	59.48	44.11	0.66	0.99	60	31	62	33	17	0.485	3	11	0.177	1	16	25	1	3	2	2	14	0	0	0	0	4	4.17	-0.799	142.939	42.68	42.68	7.239	1	P08588	21.5932914	44.02515723	34.38155136	48.84696017	29.76939203	21.3836478	36.26834382	41.29979036	22.43186583	35.639413	42.9769392	21.3836478
DB00895_P30273	DB00895	465.63	37.51	63.72	40.05	0.6	1.01	63	32	64	33	10	0.182	2	12	0.188	4	6	22	3	6	0	1	6	0	2	0	5	9	3.459	2.407	119.121	144.83	170.13	1.828	0	P30273	25.58139535	36.04651163	38.37209302	32.55813953	47.6744186	19.76744186	45.34883721	27.90697674	26.74418605	25.58139535	54.65116279	19.76744186
DB00895_P12319	DB00895	465.63	37.51	63.72	40.05	0.6	1.01	63	32	64	33	10	0.182	2	12	0.188	4	6	22	3	6	0	1	6	0	2	0	5	9	3.459	2.407	119.121	144.83	170.13	1.828	0	P12319	31.51750973	33.46303502	35.01945525	32.29571984	42.0233463	25.68093385	39.29961089	27.23735409	33.46303502	24.12451362	50.19455253	25.68093385
DB01613_P20594	DB01613	302.14	14.71	30.22	14.24	0.57	1.16	26	20	25	19	8	0	0	11	0.44	8	0	4	4	12	0	0	0	0	0	0	0	12	3.17	-0.197	50.26	220.2	220.2	0.062	0	P20594	29.32187202	38.01337154	32.66475645	38.58643744	36.77172875	24.64183381	36.10315186	31.99617956	31.90066858	31.90066858	43.45749761	24.64183381
DB01613_P16066	DB01613	302.14	14.71	30.22	14.24	0.57	1.16	26	20	25	19	8	0	0	11	0.44	8	0	4	4	12	0	0	0	0	0	0	0	12	3.17	-0.197	50.26	220.2	220.2	0.062	0	P16066	29.87747408	36.9462771	33.17624882	37.98303487	37.79453346	24.22243167	36.38077286	31.38548539	32.23374175	31.29123468	44.48633365	24.22243167
DB01210_P08588	DB01210	291.43	26.7	45.69	28.51	0.58	0.99	46	21	47	22	7	0.273	2	6	0.128	1	6	17	1	3	0	1	6	0	1	0	2	4	3	0.284	83.281	58.56	58.56	2.358	0	P08588	21.5932914	44.02515723	34.38155136	48.84696017	29.76939203	21.3836478	36.26834382	41.29979036	22.43186583	35.639413	42.9769392	21.3836478
DB01210_P07550	DB01210	291.43	26.7	45.69	28.51	0.58	0.99	46	21	47	22	7	0.273	2	6	0.128	1	6	17	1	3	0	1	6	0	1	0	2	4	3	0.284	83.281	58.56	58.56	2.358	0	P07550	26.63438257	34.14043584	39.2251816	35.10895884	40.1937046	24.69733656	42.61501211	28.08716707	29.29782082	29.05569007	46.24697337	24.69733656
DB01127_P10614	DB01127	381.7	27.39	39.57	29.13	0.7	1.01	39	24	41	26	17	0.654	3	6	0.146	0	17	18	2	1	3	2	15	0	0	0	0	2	4.17	-0.74	98.263	27.05	27.05	4.981	0	P10614	28.86792453	37.9245283	33.20754717	34.52830189	35.09433962	30.37735849	38.67924528	29.05660377	32.26415094	28.11320755	41.50943396	30.37735849
DB00846_P47712	DB00846	436.57	37.34	64.5	39.61	0.58	1.01	64	31	68	35	3	0	5	2	0.029	3	0	24	0	6	1	0	0	0	2	0	2	7	2	0.193	111.016	93.06	93.06	0.823	0	P47712	32.57676903	34.84646195	32.57676903	37.24966622	35.24699599	27.50333778	35.38050734	29.50600801	35.11348465	29.90654206	42.59012016	27.50333778
DB00846_P08185	DB00846	436.57	37.34	64.5	39.61	0.58	1.01	64	31	68	35	3	0	5	2	0.029	3	0	24	0	6	1	0	0	0	2	0	2	7	2	0.193	111.016	93.06	93.06	0.823	0	P08185	25.67901235	37.5308642	36.79012346	37.5308642	39.25925926	23.20987654	39.75308642	31.85185185	28.39506173	33.33333333	43.45679012	23.20987654
DB00683_Q16445	DB00683	325.79	25.38	36.44	26.38	0.71	1.01	36	23	39	26	18	0.654	4	1	0.026	1	17	18	3	0	2	2	15	0	0	0	0	3	4.248	-0.772	89.11	30.18	30.18	4.34	0	Q16445	24.28256071	39.95584989	35.7615894	38.41059603	35.7615894	25.82781457	40.17660044	34.21633554	25.60706402	31.34657837	42.82560706	25.82781457
DB00683_P48169	DB00683	325.79	25.38	36.44	26.38	0.71	1.01	36	23	39	26	18	0.654	4	1	0.026	1	17	18	3	0	2	2	15	0	0	0	0	3	4.248	-0.772	89.11	30.18	30.18	4.34	0	P48169	26.1732852	42.41877256	31.40794224	41.6967509	31.40794224	26.89530686	34.83754513	37.36462094	27.79783394	33.93501805	39.16967509	26.89530686
DB00683_P47870	DB00683	325.79	25.38	36.44	26.38	0.71	1.01	36	23	39	26	18	0.654	4	1	0.026	1	17	18	3	0	2	2	15	0	0	0	0	3	4.248	-0.772	89.11	30.18	30.18	4.34	0	P47870	29.32489451	34.59915612	36.07594937	35.02109705	35.44303797	29.53586498	41.35021097	28.05907173	30.5907173	29.95780591	40.50632911	29.53586498
DB00683_P47869	DB00683	325.79	25.38	36.44	26.38	0.71	1.01	36	23	39	26	18	0.654	4	1	0.026	1	17	18	3	0	2	2	15	0	0	0	0	3	4.248	-0.772	89.11	30.18	30.18	4.34	0	P47869	28.60310421	37.02882483	34.36807095	37.25055432	34.58980044	28.15964523	38.80266075	31.26385809	29.93348115	31.48558758	40.35476718	28.15964523
DB00683_P34903	DB00683	325.79	25.38	36.44	26.38	0.71	1.01	36	23	39	26	18	0.654	4	1	0.026	1	17	18	3	0	2	2	15	0	0	0	0	3	4.248	-0.772	89.11	30.18	30.18	4.34	0	P34903	25.6097561	41.46341463	32.92682927	41.46341463	32.31707317	26.2195122	36.99186992	35.16260163	27.84552846	35.16260163	38.61788618	26.2195122
DB00683_P31644	DB00683	325.79	25.38	36.44	26.38	0.71	1.01	36	23	39	26	18	0.654	4	1	0.026	1	17	18	3	0	2	2	15	0	0	0	0	3	4.248	-0.772	89.11	30.18	30.18	4.34	0	P31644	27.27272727	39.61038961	33.11688312	39.39393939	32.68398268	27.92207792	36.7965368	34.1991342	29.004329	33.54978355	38.52813853	27.92207792
DB00683_P28472	DB00683	325.79	25.38	36.44	26.38	0.71	1.01	36	23	39	26	18	0.654	4	1	0.026	1	17	18	3	0	2	2	15	0	0	0	0	3	4.248	-0.772	89.11	30.18	30.18	4.34	0	P28472	28.9640592	35.30655391	35.72938689	35.72938689	35.5179704	28.75264271	40.59196617	28.54122622	30.86680761	30.44397463	40.80338266	28.75264271
DB00683_P18505	DB00683	325.79	25.38	36.44	26.38	0.71	1.01	36	23	39	26	18	0.654	4	1	0.026	1	17	18	3	0	2	2	15	0	0	0	0	3	4.248	-0.772	89.11	30.18	30.18	4.34	0	P18505	28.48101266	36.91983122	34.59915612	36.70886076	34.81012658	28.48101266	40.29535865	29.74683544	29.95780591	31.43459916	40.08438819	28.48101266
DB00683_P14867	DB00683	325.79	25.38	36.44	26.38	0.71	1.01	36	23	39	26	18	0.654	4	1	0.026	1	17	18	3	0	2	2	15	0	0	0	0	3	4.248	-0.772	89.11	30.18	30.18	4.34	0	P14867	27.85087719	39.47368421	32.6754386	39.69298246	32.23684211	28.07017544	36.84210526	33.55263158	29.60526316	32.23684211	39.69298246	28.07017544
DB00682_Q9BQB6	DB00682	308.35	25.83	39.38	26.91	0.66	1.01	39	23	41	25	15	0.48	3	4	0.098	3	12	19	0	4	0	2	12	0	1	0	1	4	4	-0.369	85.784	67.51	67.51	3.128	0	Q9BQB6	19.01840491	36.80981595	44.17177914	38.65030675	35.58282209	25.76687117	47.85276074	31.28834356	20.85889571	33.12883436	41.10429448	25.76687117
DB00682_Q8N0U8	DB00682	308.35	25.83	39.38	26.91	0.66	1.01	39	23	41	25	15	0.48	3	4	0.098	3	12	19	0	4	0	2	12	0	1	0	1	4	4	-0.369	85.784	67.51	67.51	3.128	0	Q8N0U8	22.15909091	34.09090909	43.75	32.38636364	42.04545455	25.56818182	49.43181818	27.27272727	23.29545455	26.13636364	48.29545455	25.56818182
DB00682_P00734	DB00682	308.35	25.83	39.38	26.91	0.66	1.01	39	23	41	25	15	0.48	3	4	0.098	3	12	19	0	4	0	2	12	0	1	0	1	4	4	-0.369	85.784	67.51	67.51	3.128	0	P00734	33.76205788	37.29903537	28.93890675	41.63987138	34.08360129	24.27652733	32.31511254	31.83279743	35.85209003	32.15434084	43.56913183	24.27652733
DB00681_P40030	DB00681	924.21	78.22	139.48	83.14	0.57	1.01	138	65	140	67	9	0	3	3	0.021	9	0	47	1	17	0	0	0	0	11	0	13	18	3.322	8.107	244.668	319.61	319.61	-0.163	1	P40030	18.24324324	40.54054054	41.21621622	34.45945946	32.43243243	33.10810811	47.2972973	32.43243243	20.27027027	29.72972973	37.16216216	33.10810811
DB00680_Q14524	DB00680	427.57	34.69	55.41	36.86	0.63	1.01	55	30	58	33	14	0.364	4	6	0.103	2	12	22	3	4	0	2	12	0	0	0	1	7	3.907	-0.316	117.097	72.8	101.04	3.076	0	Q14524	27.97619048	35.46626984	36.55753968	38.14484127	37.20238095	24.65277778	39.23611111	31.39880952	29.36507937	30.80357143	44.54365079	24.65277778
DB00687_P08235	DB00687	380.5	32.64	56.4	34.63	0.58	1.01	56	27	59	30	3	0	4	2	0.034	3	0	21	0	5	1	0	0	0	3	0	3	6	2	0.908	97.152	94.83	94.83	1.346	0	P08235	28.25203252	44.30894309	27.43902439	45.32520325	33.84146341	20.83333333	30.58943089	39.12601626	30.28455285	34.95934959	44.20731707	20.83333333
DB00686_P09038	DB00686	602.56	30.48	59.13	32.99	0.58	1.12	53	35	54	36	8	0	2	10	0.185	8	0	10	0	21	0	0	0	0	6	0	6	21	3.17	3.531	97.455	322.55	356.07	-5.556	1	P09038	31.61290323	41.29032258	27.09677419	41.93548387	27.74193548	30.32258065	31.61290323	34.83870968	33.5483871	33.5483871	36.12903226	30.32258065
DB00686_P08620	DB00686	602.56	30.48	59.13	32.99	0.58	1.12	53	35	54	36	8	0	2	10	0.185	8	0	10	0	21	0	0	0	0	6	0	6	21	3.17	3.531	97.455	322.55	356.07	-5.556	1	P08620	23.78640777	45.63106796	30.58252427	44.17475728	32.03883495	23.78640777	33.98058252	40.77669903	25.24271845	36.40776699	39.80582524	23.78640777
DB00686_P05230	DB00686	602.56	30.48	59.13	32.99	0.58	1.12	53	35	54	36	8	0	2	10	0.185	8	0	10	0	21	0	0	0	0	6	0	6	21	3.17	3.531	97.455	322.55	356.07	-5.556	1	P05230	32.90322581	40.64516129	26.4516129	38.70967742	35.48387097	25.80645161	31.61290323	32.25806452	36.12903226	31.61290323	42.58064516	25.80645161
DB00685_P43702	DB00685	416.39	30.03	47.11	30.53	0.67	1.05	45	30	49	34	15	0.353	5	3	0.061	3	12	20	4	3	3	1	11	0	1	0	3	10	4	0.966	101.04	101.45	101.45	2.188	0	P43702	33.73493976	35.60910308	30.65595716	37.21552878	38.95582329	23.82864793	33.60107095	30.78982597	35.60910308	31.1914324	44.97991968	23.82864793
DB00685_P43700	DB00685	416.39	30.03	47.11	30.53	0.67	1.05	45	30	49	34	15	0.353	5	3	0.061	3	12	20	4	3	3	1	11	0	1	0	3	10	4	0.966	101.04	101.45	101.45	2.188	0	P43700	35.45454545	33.75	30.79545455	36.13636364	43.06818182	20.79545455	33.52272727	29.31818182	37.15909091	32.72727273	46.47727273	20.79545455
DB00685_P11388	DB00685	416.39	30.03	47.11	30.53	0.67	1.05	45	30	49	34	15	0.353	5	3	0.061	3	12	20	4	3	3	1	11	0	1	0	3	10	4	0.966	101.04	101.45	101.45	2.188	0	P11388	39.64728935	32.2011757	28.15153494	35.40169824	36.64271718	27.95558459	30.96015676	27.82495101	41.21489223	29.71913782	42.3252776	27.95558459
DB00684_P0A7S3	DB00684	467.6	37.14	70.59	39.3	0.54	1.02	69	32	71	34	0	0	3	6	0.085	0	0	18	5	9	0	0	0	0	5	0	15	14	0	12.154	106.695	268.17	268.17	-6.86	1	P0A7S3	35.48387097	38.70967742	25.80645161	38.70967742	31.4516129	29.83870968	29.03225806	33.06451613	37.90322581	29.83870968	40.32258065	29.83870968
DB00689_Q8XJ01	DB00689	405.47	29.92	48.41	31.48	0.64	1.03	47	28	49	30	11	0.2	3	7	0.143	5	6	18	3	6	0	1	6	0	1	0	4	9	3.585	1.768	100.055	139.03	164.33	-0.299	0	Q8XJ01	34.16789396	39.46980854	26.3622975	38.1443299	38.1443299	23.71134021	31.81148748	32.69513991	35.49337261	34.16789396	42.12076583	23.71134021
DB00688_P20839	DB00688	433.55	36.54	62.65	38.61	0.59	1.01	62	31	64	33	9	0.182	3	10	0.156	3	6	23	1	7	0	1	6	0	0	1	1	8	3.322	-0.329	116.312	94.53	94.53	3.185	0	P20839	27.82101167	40.27237354	31.90661479	42.41245136	35.01945525	22.56809339	35.21400778	34.82490272	29.96108949	37.74319066	39.68871595	22.56809339
DB00688_P12268	DB00688	433.55	36.54	62.65	38.61	0.59	1.01	62	31	64	33	9	0.182	3	10	0.156	3	6	23	1	7	0	1	6	0	0	1	1	8	3.322	-0.329	116.312	94.53	94.53	3.185	0	P12268	30.54474708	38.52140078	30.93385214	41.82879377	35.01945525	23.15175097	34.24124514	33.07392996	32.6848249	37.15953307	39.68871595	23.15175097
DB01155_P43702	DB01155	389.43	29.91	49.4	30.88	0.62	1.03	48	28	51	31	10	0.194	4	5	0.098	4	6	18	5	4	1	0	5	0	1	0	3	10	3.459	1.023	99.89	123.04	123.04	0.881	0	P43702	33.73493976	35.60910308	30.65595716	37.21552878	38.95582329	23.82864793	33.60107095	30.78982597	35.60910308	31.1914324	44.97991968	23.82864793
DB01155_P43700	DB01155	389.43	29.91	49.4	30.88	0.62	1.03	48	28	51	31	10	0.194	4	5	0.098	4	6	18	5	4	1	0	5	0	1	0	3	10	3.459	1.023	99.89	123.04	123.04	0.881	0	P43700	35.45454545	33.75	30.79545455	36.13636364	43.06818182	20.79545455	33.52272727	29.31818182	37.15909091	32.72727273	46.47727273	20.79545455
DB00373_P08588	DB00373	316.48	25.58	45.3	27.65	0.57	1.01	45	21	46	22	5	0.227	2	7	0.152	0	5	13	4	3	0	0	2	0	1	0	2	7	2.585	0.472	85.956	79.74	107.98	1.128	0	P08588	21.5932914	44.02515723	34.38155136	48.84696017	29.76939203	21.3836478	36.26834382	41.29979036	22.43186583	35.639413	42.9769392	21.3836478
DB00373_P07550	DB00373	316.48	25.58	45.3	27.65	0.57	1.01	45	21	46	22	5	0.227	2	7	0.152	0	5	13	4	3	0	0	2	0	1	0	2	7	2.585	0.472	85.956	79.74	107.98	1.128	0	P07550	26.63438257	34.14043584	39.2251816	35.10895884	40.1937046	24.69733656	42.61501211	28.08716707	29.29782082	29.05569007	46.24697337	24.69733656
DB00372_P35367	DB00372	399.68	34.93	54.95	38.21	0.62	0.98	56	27	59	30	12	0.4	4	6	0.102	0	12	22	3	0	0	2	12	0	0	0	0	3	3.7	-0.806	122.656	11.41	64.95	4.923	0	P35367	27.92607803	35.11293635	36.96098563	35.72895277	34.90759754	29.36344969	40.65708419	28.95277207	30.39014374	28.54209446	42.09445585	29.36344969
DB00372_P28335	DB00372	399.68	34.93	54.95	38.21	0.62	0.98	56	27	59	30	12	0.4	4	6	0.102	0	12	22	3	0	0	2	12	0	0	0	0	3	3.7	-0.806	122.656	11.41	64.95	4.923	0	P28335	27.07423581	30.56768559	42.3580786	31.44104803	44.3231441	24.23580786	45.19650655	25.98253275	28.8209607	23.36244541	52.40174672	24.23580786
DB00372_P28223	DB00372	399.68	34.93	54.95	38.21	0.62	0.98	56	27	59	30	12	0.4	4	6	0.102	0	12	22	3	0	0	2	12	0	0	0	0	3	3.7	-0.806	122.656	11.41	64.95	4.923	0	P28223	26.32696391	34.18259023	39.49044586	37.36730361	39.91507431	22.71762208	42.46284501	29.93630573	27.60084926	31.21019108	46.07218684	22.71762208
DB00372_P21917	DB00372	399.68	34.93	54.95	38.21	0.62	0.98	56	27	59	30	12	0.4	4	6	0.102	0	12	22	3	0	0	2	12	0	0	0	0	3	3.7	-0.806	122.656	11.41	64.95	4.923	0	P21917	19.48608137	47.96573876	32.54817987	56.53104925	27.62312634	15.84582441	34.04710921	46.0385439	19.9143469	35.97430407	48.17987152	15.84582441
DB00372_P21728	DB00372	399.68	34.93	54.95	38.21	0.62	0.98	56	27	59	30	12	0.4	4	6	0.102	0	12	22	3	0	0	2	12	0	0	0	0	3	3.7	-0.806	122.656	11.41	64.95	4.923	0	P21728	22.64573991	38.34080717	39.01345291	41.47982063	35.87443946	22.64573991	41.25560538	34.52914798	24.21524664	33.1838565	44.17040359	22.64573991
DB00372_P20309	DB00372	399.68	34.93	54.95	38.21	0.62	0.98	56	27	59	30	12	0.4	4	6	0.102	0	12	22	3	0	0	2	12	0	0	0	0	3	3.7	-0.806	122.656	11.41	64.95	4.923	0	P20309	27.28813559	39.3220339	33.38983051	40.6779661	34.23728814	25.08474576	36.44067797	34.74576271	28.81355932	34.40677966	40.50847458	25.08474576
DB00372_P14416	DB00372	399.68	34.93	54.95	38.21	0.62	0.98	56	27	59	30	12	0.4	4	6	0.102	0	12	22	3	0	0	2	12	0	0	0	0	3	3.7	-0.806	122.656	11.41	64.95	4.923	0	P14416	25.95936795	36.34311512	37.69751693	35.66591422	36.34311512	27.99097065	41.53498871	29.34537246	29.11963883	26.86230248	45.14672686	27.99097065
DB00372_P11229	DB00372	399.68	34.93	54.95	38.21	0.62	0.98	56	27	59	30	12	0.4	4	6	0.102	0	12	22	3	0	0	2	12	0	0	0	0	3	3.7	-0.806	122.656	11.41	64.95	4.923	0	P11229	25.86956522	40.43478261	33.69565217	41.95652174	33.04347826	25	37.17391304	36.52173913	26.30434783	31.95652174	43.04347826	25
DB00372_P08912	DB00372	399.68	34.93	54.95	38.21	0.62	0.98	56	27	59	30	12	0.4	4	6	0.102	0	12	22	3	0	0	2	12	0	0	0	0	3	3.7	-0.806	122.656	11.41	64.95	4.923	0	P08912	28.0075188	38.90977444	33.08270677	39.47368421	34.58646617	25.93984962	37.21804511	33.27067669	29.5112782	30.63909774	43.42105263	25.93984962
DB00372_P08173	DB00372	399.68	34.93	54.95	38.21	0.62	0.98	56	27	59	30	12	0.4	4	6	0.102	0	12	22	3	0	0	2	12	0	0	0	0	3	3.7	-0.806	122.656	11.41	64.95	4.923	0	P08173	24.42588727	40.70981211	34.86430063	40.50104384	35.49060543	24.00835073	37.99582463	36.53444676	25.4697286	30.89770355	45.09394572	24.00835073
DB00372_P08172	DB00372	399.68	34.93	54.95	38.21	0.62	0.98	56	27	59	30	12	0.4	4	6	0.102	0	12	22	3	0	0	2	12	0	0	0	0	3	3.7	-0.806	122.656	11.41	64.95	4.923	0	P08172	26.60944206	37.33905579	36.05150215	39.05579399	37.98283262	22.96137339	39.48497854	32.61802575	27.89699571	31.11587983	45.92274678	22.96137339
DB00278_P00734	DB00278	508.72	41.58	71.58	44.38	0.59	1.01	71	35	73	37	11	0.162	3	9	0.123	5	6	23	6	5	0	1	6	0	1	0	7	11	3.585	4.005	133.685	180.21	188.59	1.586	1	P00734	33.76205788	37.29903537	28.93890675	41.63987138	34.08360129	24.27652733	32.31511254	31.83279743	35.85209003	32.15434084	43.56913183	24.27652733
DB00279_P37243	DB00279	650.98	26.51	35.8	31.13	0.76	1.02	35	23	36	24	13	0.5	2	5	0.139	1	12	15	1	4	3	2	12	0	1	1	4	5	3.807	1.908	110.35	92.78	92.78	3.983	0	P37243	34.27331887	33.40563991	32.32104121	37.31019523	34.27331887	28.4164859	34.70715835	26.89804772	38.39479393	28.63340564	42.95010846	28.4164859
DB00279_P10827	DB00279	650.98	26.51	35.8	31.13	0.76	1.02	35	23	36	24	13	0.5	2	5	0.139	1	12	15	1	4	3	2	12	0	1	1	4	5	3.807	1.908	110.35	92.78	92.78	3.983	0	P10827	35.91836735	34.69387755	29.3877551	39.59183673	36.32653061	24.08163265	31.42857143	29.79591837	38.7755102	30.40816327	45.51020408	24.08163265
DB00279_P05543	DB00279	650.98	26.51	35.8	31.13	0.76	1.02	35	23	36	24	13	0.5	2	5	0.139	1	12	15	1	4	3	2	12	0	1	1	4	5	3.807	1.908	110.35	92.78	92.78	3.983	0	P05543	27.95180723	36.38554217	35.6626506	36.14457831	39.75903614	24.09638554	38.07228916	30.60240964	31.3253012	30.36144578	45.54216867	24.09638554
DB00279_P02768	DB00279	650.98	26.51	35.8	31.13	0.76	1.02	35	23	36	24	13	0.5	2	5	0.139	1	12	15	1	4	3	2	12	0	1	1	4	5	3.807	1.908	110.35	92.78	92.78	3.983	0	P02768	36.45320197	31.5270936	32.01970443	37.43842365	35.30377668	27.25779967	35.13957307	25.77996716	39.08045977	27.75041051	44.99178982	27.25779967
DB00279_P02766	DB00279	650.98	26.51	35.8	31.13	0.76	1.02	35	23	36	24	13	0.5	2	5	0.139	1	12	15	1	4	3	2	12	0	1	1	4	5	3.807	1.908	110.35	92.78	92.78	3.983	0	P02766	23.1292517	46.93877551	29.93197279	44.89795918	32.65306122	22.44897959	33.33333333	40.13605442	26.53061224	38.0952381	39.45578231	22.44897959
DB00377_P46098	DB00377	296.45	28.08	45.25	29.84	0.61	0.98	46	22	50	26	7	0.231	5	1	0.02	1	6	19	2	1	0	1	6	0	0	0	0	3	3	-0.851	88.022	23.55	23.55	2.745	0	P46098	27.19665272	32.84518828	39.958159	33.68200837	41.63179916	24.68619247	44.35146444	26.9874477	28.66108787	25.73221757	49.58158996	24.68619247
DB00376_P11229	DB00376	301.52	30.47	51.68	32.88	0.57	0.98	53	22	55	24	6	0.25	3	5	0.091	0	6	20	1	1	0	1	6	0	1	0	1	2	2.807	-0.444	93.204	23.47	23.47	4.418	0	P11229	25.86956522	40.43478261	33.69565217	41.95652174	33.04347826	25	37.17391304	36.52173913	26.30434783	31.95652174	43.04347826	25
DB00374_Q9H244	DB00374	390.57	35.72	61.66	38.22	0.58	0.99	62	28	64	30	7	0.2	3	10	0.156	1	6	23	0	5	0	1	6	0	3	0	3	5	3	0.847	108.15	86.99	86.99	4.623	0	Q9H244	25.73099415	30.40935673	43.85964912	32.74853801	38.88888889	28.3625731	47.36842105	26.31578947	26.31578947	25.43859649	46.19883041	28.3625731
DB00374_Q03181	DB00374	390.57	35.72	61.66	38.22	0.58	0.99	62	28	64	30	7	0.2	3	10	0.156	1	6	23	0	5	0	1	6	0	3	0	3	5	3	0.847	108.15	86.99	86.99	4.623	0	Q03181	34.01360544	34.46712018	31.51927438	35.60090703	37.41496599	26.98412698	34.46712018	28.57142857	36.96145125	27.89115646	45.12471655	26.98412698
DB00374_P55773	DB00374	390.57	35.72	61.66	38.22	0.58	0.99	62	28	64	30	7	0.2	3	10	0.156	1	6	23	0	5	0	1	6	0	3	0	3	5	3	0.847	108.15	86.99	86.99	4.623	0	P55773	30	34.16666667	35.83333333	41.66666667	31.66666667	26.66666667	37.5	31.66666667	30.83333333	30.83333333	42.5	26.66666667
DB00272_P25021	DB00272	111.17	9.77	16.96	10.3	0.57	1	17	8	17	8	5	0.625	1	2	0.118	0	5	5	3	0	0	0	3	0	0	0	3	2	2.585	2.001	32.646	54.7	54.7	-0.294	0	P25021	23.67688022	35.6545961	40.66852368	37.32590529	40.11142061	22.56267409	44.28969359	30.64066852	25.06963788	30.64066852	46.79665738	22.56267409
DB00273_P39086	DB00273	339.41	24.15	44.63	25.9	0.56	1.04	43	22	45	24	2	0	3	3	0.067	2	0	12	1	8	0	0	0	0	0	0	2	9	1.585	0.528	73.755	115.54	123.92	-1.808	0	P39086	29.52069717	36.2745098	34.20479303	36.71023965	37.25490196	26.03485839	38.45315904	30.17429194	31.37254902	31.1546841	42.81045752	26.03485839
DB00273_P35498	DB00273	339.41	24.15	44.63	25.9	0.56	1.04	43	22	45	24	2	0	3	3	0.067	2	0	12	1	8	0	0	0	0	0	0	2	9	1.585	0.528	73.755	115.54	123.92	-1.808	0	P35498	30.76157292	31.45843703	37.77999004	34.19611747	39.22349428	26.58038825	40.81632653	27.27725236	31.90642111	28.67098059	44.74863116	26.58038825
DB00273_P22748	DB00273	339.41	24.15	44.63	25.9	0.56	1.04	43	22	45	24	2	0	3	3	0.067	2	0	12	1	8	0	0	0	0	0	0	2	9	1.585	0.528	73.755	115.54	123.92	-1.808	0	P22748	30.76923077	38.14102564	31.08974359	37.17948718	37.17948718	25.64102564	33.97435897	32.05128205	33.97435897	29.16666667	45.19230769	25.64102564
DB00273_P14867	DB00273	339.41	24.15	44.63	25.9	0.56	1.04	43	22	45	24	2	0	3	3	0.067	2	0	12	1	8	0	0	0	0	0	0	2	9	1.585	0.528	73.755	115.54	123.92	-1.808	0	P14867	27.85087719	39.47368421	32.6754386	39.69298246	32.23684211	28.07017544	36.84210526	33.55263158	29.60526316	32.23684211	39.69298246	28.07017544
DB00273_P00918	DB00273	339.41	24.15	44.63	25.9	0.56	1.04	43	22	45	24	2	0	3	3	0.067	2	0	12	1	8	0	0	0	0	0	0	2	9	1.585	0.528	73.755	115.54	123.92	-1.808	0	P00918	32.30769231	39.23076923	28.46153846	39.23076923	33.07692308	27.69230769	31.53846154	31.53846154	36.92307692	32.30769231	40	27.69230769
DB00270_Q13936	DB00270	371.43	29.92	48.89	31.14	0.62	1.02	48	27	50	29	14	0.345	3	6	0.12	4	10	19	3	5	0	1	6	0	0	0	1	8	3.907	-0.272	100.082	103.55	103.55	2.168	0	Q13936	29.44619541	35.70463755	34.84916704	37.28050428	38.58622242	24.1332733	37.5056281	31.15713643	31.33723548	30.30166592	45.56506078	24.1332733
DB00270_P54289	DB00270	371.43	29.92	48.89	31.14	0.62	1.02	48	27	50	29	14	0.345	3	6	0.12	4	10	19	3	5	0	1	6	0	0	0	1	8	3.907	-0.272	100.082	103.55	103.55	2.168	0	P54289	34.46379468	34.00549954	31.53070577	37.48854262	38.95508708	23.5563703	35.93033914	28.59761687	35.472044	31.16406966	45.27956004	23.5563703
DB00378_P06401	DB00378	312.49	30.39	50.03	32.57	0.6	0.98	51	23	54	26	4	0	4	1	0.019	4	0	21	0	2	0	0	0	0	0	0	0	2	2.322	-0.901	93.897	34.14	34.14	3.136	0	P06401	25.40192926	46.94533762	27.65273312	49.8392283	31.83279743	18.32797428	30.11789925	43.08681672	26.79528403	36.22722401	45.44480171	18.32797428
DB00276_Q12809	DB00276	393.5	31.39	47.43	33.12	0.67	1.01	47	28	50	31	24	0.71	4	5	0.1	2	22	21	3	3	0	3	19	0	0	0	2	6	4.644	0.247	109.842	80.32	88.7	4.27	0	Q12809	26.2295082	43.14063848	30.62985332	45.12510785	32.61432269	22.26056946	33.04572908	38.30888697	28.64538395	34.77135462	42.96807593	22.26056946
DB00276_P11388	DB00276	393.5	31.39	47.43	33.12	0.67	1.01	47	28	50	31	24	0.71	4	5	0.1	2	22	21	3	3	0	3	19	0	0	0	2	6	4.644	0.247	109.842	80.32	88.7	4.27	0	P11388	39.64728935	32.2011757	28.15153494	35.40169824	36.64271718	27.95558459	30.96015676	27.82495101	41.21489223	29.71913782	42.3252776	27.95558459
DB00277_Q14432	DB00277	180.19	13.19	21.83	13.45	0.63	1.04	21	13	22	14	7	0.357	2	0	0	2	5	7	4	2	0	0	3	0	0	0	1	5	3	0.022	44.437	72.68	72.68	-0.306	0	Q14432	29.1849255	41.89307625	28.92199825	44.69763365	34.44347064	20.85889571	31.11305872	36.98510079	31.90184049	35.58282209	43.55828221	20.85889571
DB00277_Q07343	DB00277	180.19	13.19	21.83	13.45	0.63	1.04	21	13	22	14	7	0.357	2	0	0	2	5	7	4	2	0	0	3	0	0	0	1	5	3	0.022	44.437	72.68	72.68	-0.306	0	Q07343	34.64673913	36.27717391	29.07608696	39.67391304	37.0923913	23.23369565	31.52173913	30.70652174	37.77173913	33.55978261	43.20652174	23.23369565
DB00277_P30542	DB00277	180.19	13.19	21.83	13.45	0.63	1.04	21	13	22	14	7	0.357	2	0	0	2	5	7	4	2	0	0	3	0	0	0	1	5	3	0.022	44.437	72.68	72.68	-0.306	0	P30542	20.55214724	34.04907975	45.39877301	34.35582822	41.41104294	24.23312883	49.0797546	28.83435583	22.08588957	24.84662577	50.9202454	24.23312883
DB00277_P29275	DB00277	180.19	13.19	21.83	13.45	0.63	1.04	21	13	22	14	7	0.357	2	0	0	2	5	7	4	2	0	0	3	0	0	0	1	5	3	0.022	44.437	72.68	72.68	-0.306	0	P29275	19.57831325	36.74698795	43.6746988	38.55421687	40.06024096	21.38554217	47.28915663	31.62650602	21.08433735	30.42168675	48.19277108	21.38554217
DB00277_P29274	DB00277	180.19	13.19	21.83	13.45	0.63	1.04	21	13	22	14	7	0.357	2	0	0	2	5	7	4	2	0	0	3	0	0	0	1	5	3	0.022	44.437	72.68	72.68	-0.306	0	P29274	20.87378641	39.32038835	39.80582524	39.80582524	39.5631068	20.63106796	42.47572816	33.98058252	23.54368932	30.33980583	49.02912621	20.63106796
DB00277_P27815	DB00277	180.19	13.19	21.83	13.45	0.63	1.04	21	13	22	14	7	0.357	2	0	0	2	5	7	4	2	0	0	3	0	0	0	1	5	3	0.022	44.437	72.68	72.68	-0.306	0	P27815	31.26410835	42.21218962	26.52370203	43.56659142	35.44018059	20.99322799	28.44243792	37.24604966	34.31151242	34.65011287	44.35665914	20.99322799
DB00277_O76074	DB00277	180.19	13.19	21.83	13.45	0.63	1.04	21	13	22	14	7	0.357	2	0	0	2	5	7	4	2	0	0	3	0	0	0	1	5	3	0.022	44.437	72.68	72.68	-0.306	0	O76074	36.91428571	30.4	32.68571429	33.82857143	41.48571429	24.68571429	34.74285714	25.37142857	39.88571429	27.65714286	47.65714286	24.68571429
DB00274_Q8XJ01	DB00274	471.6	30.77	49	33.06	0.65	1.04	47	30	49	32	10	0.156	3	9	0.184	4	5	15	7	5	0	0	1	0	1	0	2	11	3.459	0.474	116.162	163.33	239.23	0.045	0	Q8XJ01	34.16789396	39.46980854	26.3622975	38.1443299	38.1443299	23.71134021	31.81148748	32.69513991	35.49337261	34.16789396	42.12076583	23.71134021
DB00275_P30556	DB00275	558.65	45.21	72.18	46.9	0.64	1.02	71	41	75	45	25	0.489	5	11	0.147	3	22	29	6	6	0	2	16	0	1	0	2	10	4.7	0.185	151.35	162.16	162.16	4.814	1	P30556	22.00557103	33.42618384	44.56824513	33.14763231	38.71866295	28.13370474	49.30362117	27.01949861	23.67688022	25.62674095	46.23955432	28.13370474
DB00104_P35346	DB00104	1019.39	82.97	138.18	88.22	0.61	1.01	137	71	141	75	29	0.293	5	17	0.121	7	22	49	10	10	0	3	20	0	3	0	15	19	4.907	9.694	269.96	332.22	382.82	0.931	1	P35346	19.50549451	39.83516484	40.65934066	42.03296703	36.81318681	21.15384615	43.40659341	36.53846154	20.05494505	32.41758242	46.42857143	21.15384615
DB00104_P30872	DB00104	1019.39	82.97	138.18	88.22	0.61	1.01	137	71	141	75	29	0.293	5	17	0.121	7	22	49	10	10	0	3	20	0	3	0	15	19	4.907	9.694	269.96	332.22	382.82	0.931	1	P30872	20.71611253	38.36317136	40.92071611	39.89769821	37.8516624	22.25063939	44.75703325	34.01534527	21.22762148	31.96930946	45.78005115	22.25063939
DB00104_P21452	DB00104	1019.39	82.97	138.18	88.22	0.61	1.01	137	71	141	75	29	0.293	5	17	0.121	7	22	49	10	10	0	3	20	0	3	0	15	19	4.907	9.694	269.96	332.22	382.82	0.931	1	P21452	17.83919598	42.71356784	39.44723618	40.45226131	32.66331658	26.88442211	43.96984925	35.1758794	20.85427136	32.91457286	40.20100503	26.88442211
DB01407_P07550	DB01407	277.22	21.28	35.13	23.03	0.61	1	35	17	35	17	6	0.353	1	4	0.114	0	6	12	2	1	2	1	6	0	1	0	4	3	2.807	2.12	73.382	58.28	58.28	2.371	0	P07550	26.63438257	34.14043584	39.2251816	35.10895884	40.1937046	24.69733656	42.61501211	28.08716707	29.29782082	29.05569007	46.24697337	24.69733656
DB01407_P01375	DB01407	277.22	21.28	35.13	23.03	0.61	1	35	17	35	17	6	0.353	1	4	0.114	0	6	12	2	1	2	1	6	0	1	0	4	3	2.807	2.12	73.382	58.28	58.28	2.371	0	P01375	27.89699571	39.48497854	32.61802575	39.48497854	40.34334764	20.17167382	35.6223176	34.7639485	29.61373391	31.3304721	48.49785408	20.17167382
DB01407_P01138	DB01407	277.22	21.28	35.13	23.03	0.61	1	35	17	35	17	6	0.353	1	4	0.114	0	6	12	2	1	2	1	6	0	1	0	4	3	2.807	2.12	73.382	58.28	58.28	2.371	0	P01138	29.87551867	41.07883817	29.04564315	43.98340249	27.80082988	28.21576763	30.29045643	36.09958506	33.60995851	36.51452282	35.26970954	28.21576763
DB00107_P48147	DB00107	1007.35	79.38	137.16	84.38	0.59	1.02	135	69	137	71	17	0.085	3	17	0.124	11	6	43	12	12	0	1	6	3	0	1	16	24	4.17	10.725	252.241	399.53	450.13	-2.084	1	P48147	30.84507042	37.18309859	31.97183099	38.02816901	34.36619718	27.6056338	37.74647887	28.30985915	33.94366197	31.4084507	40.98591549	27.6056338
DB00107_P01178	DB00107	1007.35	79.38	137.16	84.38	0.59	1.02	135	69	137	71	17	0.085	3	17	0.124	11	6	43	12	12	0	1	6	3	0	1	16	24	4.17	10.725	252.241	399.53	450.13	-2.084	1	P01178	23.2	44	32.8	60	26.4	13.6	34.4	41.6	24	37.6	48.8	13.6
DB00742_O08355	DB00742	182.2	13.26	27.15	14.06	0.51	1.04	26	12	25	11	0	0	0	5	0.2	0	0	6	0	6	0	0	0	0	6	0	6	6	0	4.881	38.404	121.38	121.38	-2.94	0	O08355	28.80324544	39.14807302	32.04868154	42.39350913	34.88843813	22.71805274	35.09127789	32.86004057	32.04868154	35.69979716	41.5821501	22.71805274
DB00635_P04150	DB00635	358.47	31.33	52.12	33.17	0.6	1	52	26	55	29	5	0	4	2	0.036	5	0	21	0	5	0	0	0	0	2	0	2	5	2.585	0.213	97.868	91.67	91.67	1.011	0	P04150	31.53153153	38.73873874	29.72972973	42.08494208	36.67953668	21.23552124	32.56113256	34.49163449	32.94723295	33.71943372	45.04504505	21.23552124
DB00635_P04083	DB00635	358.47	31.33	52.12	33.17	0.6	1	52	26	55	29	5	0	4	2	0.036	5	0	21	0	5	0	0	0	0	2	0	2	5	2.585	0.213	97.868	91.67	91.67	1.011	0	P04083	37.28323699	34.10404624	28.61271676	38.15028902	36.41618497	25.43352601	31.79190751	29.47976879	38.7283237	34.68208092	39.88439306	25.43352601
DB01338_Q15822	DB01338	603.01	58.36	103.34	62.92	0.56	0.98	105	43	110	48	2	0	6	6	0.055	2	0	35	4	4	0	0	0	0	0	0	0	6	1.585	-0.809	166.807	59.08	59.08	0.873	0	Q15822	22.87334594	37.99621928	39.13043478	38.94139887	36.67296786	24.38563327	42.15500945	31.56899811	26.27599244	28.92249527	46.69187146	24.38563327
DB00743_P02768	DB00743	510.53	38.08	66.45	39.53	0.6	1.04	64	36	64	36	11	0.167	1	20	0.313	5	6	22	3	11	0	1	6	0	2	0	2	14	3.585	0.314	115.693	213.94	213.94	-1.607	1	P02768	36.45320197	31.5270936	32.01970443	37.43842365	35.30377668	27.25779967	35.13957307	25.77996716	39.08045977	27.75041051	44.99178982	27.25779967
DB00294_P06401	DB00294	324.5	31.39	51.03	33.57	0.6	0.98	52	24	55	27	4	0	4	1	0.018	3	0	22	0	2	0	0	0	0	1	0	1	2	2.322	-0.465	96.426	37.3	37.3	4.687	0	P06401	25.40192926	46.94533762	27.65273312	49.8392283	31.83279743	18.32797428	30.11789925	43.08681672	26.79528403	36.22722401	45.44480171	18.32797428
DB00294_P03372	DB00294	324.5	31.39	51.03	33.57	0.6	0.98	52	24	55	27	4	0	4	1	0.018	3	0	22	0	2	0	0	0	0	1	0	1	2	2.322	-0.465	96.426	37.3	37.3	4.687	0	P03372	29.24369748	41.00840336	29.74789916	39.66386555	34.11764706	26.2184874	33.61344538	33.44537815	32.94117647	31.59663866	42.18487395	26.2184874
DB00295_P41145	DB00295	285.37	24.91	40.04	26.22	0.62	1	40	21	44	25	7	0.24	5	0	0	1	6	17	1	3	0	1	6	0	1	1	2	4	3	0.284	79.835	52.93	52.93	1.387	0	P41145	21.57894737	35.52631579	42.89473684	39.21052632	36.31578947	24.47368421	46.57894737	30.78947368	22.63157895	30.26315789	45.26315789	24.47368421
DB00295_P41143	DB00295	285.37	24.91	40.04	26.22	0.62	1	40	21	44	25	7	0.24	5	0	0	1	6	17	1	3	0	1	6	0	1	1	2	4	3	0.284	79.835	52.93	52.93	1.387	0	P41143	19.08602151	41.39784946	39.51612903	44.62365591	31.98924731	23.38709677	42.74193548	37.3655914	19.89247312	34.40860215	42.20430108	23.38709677
DB00295_P35372	DB00295	285.37	24.91	40.04	26.22	0.62	1	40	21	44	25	7	0.24	5	0	0	1	6	17	1	3	0	1	6	0	1	1	2	4	3	0.284	79.835	52.93	52.93	1.387	0	P35372	21.5	38.75	39.75	41.25	35.25	23.5	43.5	33.25	23.25	31.25	45.25	23.5
DB00296_Q9Y5Y9	DB00296	274.45	26.67	45.13	28.6	0.58	0.98	46	20	47	21	7	0.286	2	4	0.085	1	6	17	2	1	0	1	6	0	0	0	1	3	3	-0.37	83.885	32.34	32.34	3.961	0	Q9Y5Y9	28.47648262	34.20245399	37.32106339	37.32106339	37.83231084	24.84662577	39.77505112	30.21472393	30.01022495	30.21472393	44.93865031	24.84662577
DB00297_Q9Y5Y9	DB00297	288.48	28.27	48.02	30.36	0.58	0.98	49	21	50	22	7	0.273	2	5	0.1	1	6	18	2	1	0	1	6	0	0	0	1	3	3	-0.385	88.486	32.34	32.34	4.417	0	Q9Y5Y9	28.47648262	34.20245399	37.32106339	37.32106339	37.83231084	24.84662577	39.77505112	30.21472393	30.01022495	30.21472393	44.93865031	24.84662577
DB00297_P34995	DB00297	288.48	28.27	48.02	30.36	0.58	0.98	49	21	50	22	7	0.273	2	5	0.1	1	6	18	2	1	0	1	6	0	0	0	1	3	3	-0.385	88.486	32.34	32.34	4.417	0	P34995	15.17412935	49.25373134	35.5721393	50.24875622	30.09950249	19.65174129	36.56716418	46.51741294	16.91542289	40.54726368	39.80099502	19.65174129
DB00740_Q8TCU5	DB00740	234.22	13.71	21.8	14.21	0.69	1.09	20	15	21	16	10	0.625	2	1	0.048	0	10	8	2	1	3	1	7	0	0	0	2	6	3.459	0.691	50.914	48.14	76.38	3.829	0	Q8TCU5	27.53363229	37.93721973	34.52914798	38.47533632	36.77130045	24.75336323	36.77130045	32.55605381	30.67264574	30.67264574	44.57399103	24.75336323
DB00740_Q14524	DB00740	234.22	13.71	21.8	14.21	0.69	1.09	20	15	21	16	10	0.625	2	1	0.048	0	10	8	2	1	3	1	7	0	0	0	2	6	3.459	0.691	50.914	48.14	76.38	3.829	0	Q14524	27.97619048	35.46626984	36.55753968	38.14484127	37.20238095	24.65277778	39.23611111	31.39880952	29.36507937	30.80357143	44.54365079	24.65277778
DB00292_P14867	DB00292	244.32	21.2	34.04	22.25	0.62	1	34	18	35	19	12	0.579	2	5	0.143	1	11	14	2	2	0	1	9	0	0	0	0	3	3.7	-0.763	69.093	44.12	44.12	2.38	0	P14867	27.85087719	39.47368421	32.6754386	39.69298246	32.23684211	28.07017544	36.84210526	33.55263158	29.60526316	32.23684211	39.69298246	28.07017544
DB00292_P11166	DB00292	244.32	21.2	34.04	22.25	0.62	1	34	18	35	19	12	0.579	2	5	0.143	1	11	14	2	2	0	1	9	0	0	0	0	3	3.7	-0.763	69.093	44.12	44.12	2.38	0	P11166	20.93495935	36.99186992	42.07317073	35.97560976	40.44715447	23.57723577	44.71544715	33.33333333	21.95121951	30.08130081	46.34146341	23.57723577
DB00293_P04818	DB00293	458.54	34.51	55.4	36.25	0.64	1.03	54	32	56	34	16	0.324	3	9	0.161	5	11	21	4	6	0	1	10	0	2	0	4	10	4.087	1.663	118.708	152.69	180.93	2.057	0	P04818	32.26837061	36.10223642	31.62939297	38.01916933	34.50479233	27.47603834	35.14376997	29.71246006	35.14376997	29.07348243	43.45047923	27.47603834
DB01615_P35367	DB01615	326.5	28.57	44.44	30.73	0.63	0.99	45	23	47	25	13	0.48	3	4	0.085	1	12	19	2	1	0	2	12	0	0	0	0	3	3.807	-0.815	98.907	25.24	53.48	4.131	0	P35367	27.92607803	35.11293635	36.96098563	35.72895277	34.90759754	29.36344969	40.65708419	28.95277207	30.39014374	28.54209446	42.09445585	29.36344969
DB00741_P35228	DB00741	362.51	32.53	55.89	34.69	0.58	1	56	26	59	29	3	0	4	2	0.034	3	0	21	0	5	0	0	0	0	3	0	3	5	2	0.898	97.624	94.83	94.83	1.217	0	P35228	31.30962706	37.0338248	31.65654814	37.20728534	35.73287077	27.05984389	34.86556808	30.3555941	34.77883781	28.53425846	44.40589766	27.05984389
DB00741_P09917	DB00741	362.51	32.53	55.89	34.69	0.58	1	56	26	59	29	3	0	4	2	0.034	3	0	21	0	5	0	0	0	0	3	0	3	5	2	0.898	97.624	94.83	94.83	1.217	0	P09917	33.08605341	32.64094955	34.27299703	34.12462908	38.1305638	27.74480712	38.72403561	25.66765579	35.60830861	27.15133531	45.10385757	27.74480712
DB00741_P04278	DB00741	362.51	32.53	55.89	34.69	0.58	1	56	26	59	29	3	0	4	2	0.034	3	0	21	0	5	0	0	0	0	3	0	3	5	2	0.898	97.624	94.83	94.83	1.217	0	P04278	26.3681592	40.7960199	32.8358209	44.02985075	36.8159204	19.15422886	33.08457711	37.31343284	29.60199005	34.32835821	46.51741294	19.15422886
DB00741_P04150	DB00741	362.51	32.53	55.89	34.69	0.58	1	56	26	59	29	3	0	4	2	0.034	3	0	21	0	5	0	0	0	0	3	0	3	5	2	0.898	97.624	94.83	94.83	1.217	0	P04150	31.53153153	38.73873874	29.72972973	42.08494208	36.67953668	21.23552124	32.56113256	34.49163449	32.94723295	33.71943372	45.04504505	21.23552124
DB00741_P04083	DB00741	362.51	32.53	55.89	34.69	0.58	1	56	26	59	29	3	0	4	2	0.034	3	0	21	0	5	0	0	0	0	3	0	3	5	2	0.898	97.624	94.83	94.83	1.217	0	P04083	37.28323699	34.10404624	28.61271676	38.15028902	36.41618497	25.43352601	31.79190751	29.47976879	38.7283237	34.68208092	39.88439306	25.43352601
DB00741_P01189	DB00741	362.51	32.53	55.89	34.69	0.58	1	56	26	59	29	3	0	4	2	0.034	3	0	21	0	5	0	0	0	0	3	0	3	5	2	0.898	97.624	94.83	94.83	1.217	0	P01189	35.95505618	41.94756554	22.09737828	46.44194757	26.96629213	26.5917603	24.34456929	38.20224719	37.45318352	35.58052434	37.82771536	26.5917603
DB00298_P35368	DB00298	325.51	30.54	50.23	32.4	0.6	0.98	51	24	54	27	11	0.407	4	4	0.074	0	11	19	5	0	0	1	8	0	0	0	0	4	3.585	-0.782	100.221	37.19	37.19	3.003	0	P35368	23.65384615	41.92307692	34.42307692	44.23076923	32.11538462	23.65384615	37.11538462	37.88461538	25	33.84615385	42.5	23.65384615
DB00298_P35348	DB00298	325.51	30.54	50.23	32.4	0.6	0.98	51	24	54	27	11	0.407	4	4	0.074	0	11	19	5	0	0	1	8	0	0	0	0	4	3.585	-0.782	100.221	37.19	37.19	3.003	0	P35348	22.10300429	38.19742489	39.69957082	39.69957082	36.05150215	24.24892704	42.70386266	32.83261803	24.46351931	30.04291845	45.70815451	24.24892704
DB00298_P25100	DB00298	325.51	30.54	50.23	32.4	0.6	0.98	51	24	54	27	11	0.407	4	4	0.074	0	11	19	5	0	0	1	8	0	0	0	0	4	3.585	-0.782	100.221	37.19	37.19	3.003	0	P25100	21.32867133	45.62937063	33.04195804	47.72727273	30.24475524	22.02797203	35.13986014	41.95804196	22.9020979	38.46153846	39.51048951	22.02797203
DB00299_P06478	DB00299	253.3	19.49	33.91	20.2	0.59	1.03	33	18	34	19	7	0.263	2	5	0.147	2	5	10	5	3	0	0	3	0	2	0	5	7	3	3.135	64.294	130.05	130.05	-1.091	0	P06478	24.46808511	46.54255319	28.9893617	46.27659574	31.91489362	21.80851064	32.18085106	40.15957447	27.65957447	37.23404255	40.95744681	21.80851064
DB00299_P04293	DB00299	253.3	19.49	33.91	20.2	0.59	1.03	33	18	34	19	7	0.263	2	5	0.147	2	5	10	5	3	0	0	3	0	2	0	5	7	3	3.135	64.294	130.05	130.05	-1.091	0	P04293	28.58299595	41.53846154	29.87854251	42.34817814	32.14574899	25.50607287	33.76518219	35.06072874	31.17408907	34.25101215	40.24291498	25.50607287
DB01098_Q9UNQ0	DB01098	481.6	37.02	62.35	39.23	0.61	1.02	61	33	62	34	16	0.353	2	10	0.161	4	12	22	3	6	1	1	10	0	3	0	3	10	4.087	0.922	122.929	140.92	149.3	3.022	0	Q9UNQ0	25.49618321	37.40458015	37.09923664	37.55725191	38.01526718	24.42748092	40.45801527	32.51908397	27.02290076	32.0610687	43.51145038	24.42748092
DB01098_P29474	DB01098	481.6	37.02	62.35	39.23	0.61	1.02	61	33	62	34	16	0.353	2	10	0.161	4	12	22	3	6	1	1	10	0	3	0	3	10	4.087	0.922	122.929	140.92	149.3	3.022	0	P29474	29.3433084	41.31338321	29.3433084	43.30839568	34.58021613	22.1113882	31.83707398	36.74147963	31.42144638	32.00332502	45.88528678	22.1113882
DB01098_P04035	DB01098	481.6	37.02	62.35	39.23	0.61	1.02	61	33	62	34	16	0.353	2	10	0.161	4	12	22	3	6	1	1	10	0	3	0	3	10	4.087	0.922	122.929	140.92	149.3	3.022	0	P04035	27.81531532	36.14864865	36.03603604	38.51351351	40.2027027	21.28378378	38.17567568	32.43243243	29.39189189	31.19369369	47.52252252	21.28378378
DB00884_P14324	DB00884	283.13	16.93	29.64	19.12	0.6	1.06	28	17	28	17	8	0.353	1	4	0.143	2	6	7	1	7	0	0	5	0	5	0	5	8	3.17	3.347	57.125	148.18	167.8	-1.74	0	P14324	35.41076487	32.01133144	32.57790368	32.8611898	41.64305949	25.49575071	38.8101983	24.64589235	36.54390935	27.76203966	46.74220963	25.49575071
DB00639_P50859	DB00639	411.8	29.56	42.2	32.09	0.7	1	42	25	44	27	17	0.63	3	7	0.159	0	17	19	2	0	3	2	15	0	0	0	0	1	4.17	-0.751	108.958	17.82	43.12	6.496	0	P50859	30.20637899	37.3358349	32.45778612	35.08442777	35.27204503	29.6435272	38.08630394	28.89305816	33.0206379	28.33020638	42.02626642	29.6435272
DB01586_P52895	DB01586	392.64	38	66.98	41.05	0.56	0.99	68	28	71	31	1	0	4	4	0.056	1	0	24	0	4	0	0	0	0	3	0	3	4	1	0.811	109.272	77.76	77.76	3.989	0	P52895	34.05572755	33.12693498	32.81733746	33.43653251	39.9380805	26.625387	37.15170279	25.69659443	37.15170279	25.3869969	47.9876161	26.625387
DB01321_P0A7J6	DB01321	828.12	71	128.05	75.71	0.56	1.01	127	58	129	60	6	0	3	14	0.109	6	0	42	1	15	0	0	0	0	3	0	3	16	2.807	0.644	211.03	206.05	206.05	2.958	1	P0A7J6	30.90909091	40	29.09090909	41.81818182	33.93939394	24.24242424	30.90909091	37.57575758	31.51515152	38.18181818	37.57575758	24.24242424
DB00199_P61177	DB00199	734.05	64.37	118.52	69.04	0.55	1	118	51	120	53	2	0	3	7	0.058	2	0	37	1	13	0	0	0	0	5	0	5	14	1.585	2.007	186.033	193.91	193.91	1.652	1	P61177	37.27272727	33.63636364	29.09090909	37.27272727	33.63636364	29.09090909	30	29.09090909	40.90909091	35.45454545	35.45454545	29.09090909
DB00199_P60725	DB00199	734.05	64.37	118.52	69.04	0.55	1	118	51	120	53	2	0	3	7	0.058	2	0	37	1	13	0	0	0	0	5	0	5	14	1.585	2.007	186.033	193.91	193.91	1.652	1	P60725	34.82587065	34.82587065	30.34825871	38.30845771	36.8159204	24.87562189	31.34328358	32.33830846	36.31840796	35.82089552	39.30348259	24.87562189
DB00198_Q99519	DB00198	312.46	27.81	50	29.73	0.56	1	50	22	50	22	3	0	1	8	0.16	3	0	16	2	4	0	0	0	0	0	0	3	6	2	1.069	84.202	90.65	90.65	1.046	0	Q99519	26.26506024	41.68674699	32.04819277	45.30120482	32.77108434	21.92771084	34.69879518	37.34939759	27.95180723	37.10843373	40.96385542	21.92771084
DB00198_P11485	DB00198	312.46	27.81	50	29.73	0.56	1	50	22	50	22	3	0	1	8	0.16	3	0	16	2	4	0	0	0	0	0	0	3	6	2	1.069	84.202	90.65	90.65	1.046	0	P11485	27.65957447	40.42553191	31.91489362	45.53191489	31.91489362	22.55319149	34.89361702	35.74468085	29.36170213	36.80851064	40.63829787	22.55319149
DB00196_Q16850	DB00196	306.31	22.09	35.5	22.41	0.65	1.04	34	22	36	24	16	0.667	3	5	0.139	0	16	13	6	1	2	1	10	0	1	0	1	7	4.087	-0.13	76.625	81.65	81.65	0.75	0	Q16850	29.22465209	37.37574553	33.39960239	36.97813121	36.18290258	26.8389662	37.57455268	30.81510934	31.61033797	30.01988072	43.14115308	26.8389662
DB00196_P10614	DB00196	306.31	22.09	35.5	22.41	0.65	1.04	34	22	36	24	16	0.667	3	5	0.139	0	16	13	6	1	2	1	10	0	1	0	1	7	4.087	-0.13	76.625	81.65	81.65	0.75	0	P10614	28.86792453	37.9245283	33.20754717	34.52830189	35.09433962	30.37735849	38.67924528	29.05660377	32.26415094	28.11320755	41.50943396	30.37735849
DB00195_P08588	DB00195	307.48	28.9	50.45	31.03	0.57	0.99	51	22	52	23	6	0.261	2	11	0.212	0	6	18	1	3	0	1	6	0	1	0	2	4	2.807	0.259	88.638	50.72	50.72	2.577	0	P08588	21.5932914	44.02515723	34.38155136	48.84696017	29.76939203	21.3836478	36.26834382	41.29979036	22.43186583	35.639413	42.9769392	21.3836478
DB00194_Q9QNF7	DB00194	267.28	19.41	33.35	19.89	0.61	1.04	32	19	34	21	10	0.476	3	2	0.059	0	10	10	5	4	0	0	5	0	3	0	5	8	3.459	3.099	63.228	139.54	139.54	-2.02	0	Q9QNF7	24.73404255	46.54255319	28.72340426	46.27659574	31.91489362	21.80851064	31.91489362	40.15957447	27.92553191	37.23404255	40.95744681	21.80851064
DB00194_P14342	DB00194	267.28	19.41	33.35	19.89	0.61	1.04	32	19	34	21	10	0.476	3	2	0.059	0	10	10	5	4	0	0	5	0	3	0	5	8	3.459	3.099	63.228	139.54	139.54	-2.02	0	P14342	25.80645161	38.12316716	36.07038123	39.58944282	38.41642229	21.9941349	38.12316716	33.43108504	28.4457478	30.79178886	47.21407625	21.9941349
DB00194_P0ABP8	DB00194	267.28	19.41	33.35	19.89	0.61	1.04	32	19	34	21	10	0.476	3	2	0.059	0	10	10	5	4	0	0	5	0	3	0	5	8	3.459	3.099	63.228	139.54	139.54	-2.02	0	P0ABP8	28.45188285	37.65690377	33.89121339	42.25941423	31.79916318	25.94142259	36.40167364	32.63598326	30.9623431	38.07531381	35.9832636	25.94142259
DB00194_P03198	DB00194	267.28	19.41	33.35	19.89	0.61	1.04	32	19	34	21	10	0.476	3	2	0.059	0	10	10	5	4	0	0	5	0	3	0	5	8	3.459	3.099	63.228	139.54	139.54	-2.02	0	P03198	29.55665025	37.83251232	32.61083744	39.90147783	34.87684729	25.22167488	36.45320197	31.33004926	32.21674877	31.92118227	42.85714286	25.22167488
DB00193_P41145	DB00193	263.42	25.19	43.36	27.05	0.57	0.99	44	19	45	20	6	0.3	2	4	0.089	0	6	16	1	2	0	1	6	0	1	0	1	3	2.807	-0.353	78.269	32.7	32.7	2.701	0	P41145	21.57894737	35.52631579	42.89473684	39.21052632	36.31578947	24.47368421	46.57894737	30.78947368	22.63157895	30.26315789	45.26315789	24.47368421
DB00193_P35372	DB00193	263.42	25.19	43.36	27.05	0.57	0.99	44	19	45	20	6	0.3	2	4	0.089	0	6	16	1	2	0	1	6	0	1	0	1	3	2.807	-0.353	78.269	32.7	32.7	2.701	0	P35372	21.5	38.75	39.75	41.25	35.25	23.5	43.5	33.25	23.25	31.25	45.25	23.5
DB00193_P31645	DB00193	263.42	25.19	43.36	27.05	0.57	0.99	44	19	45	20	6	0.3	2	4	0.089	0	6	16	1	2	0	1	6	0	1	0	1	3	2.807	-0.353	78.269	32.7	32.7	2.701	0	P31645	19.84126984	39.84126984	40.31746032	39.52380952	36.34920635	24.12698413	45.23809524	33.80952381	20.95238095	31.9047619	43.96825397	24.12698413
DB00193_P28335	DB00193	263.42	25.19	43.36	27.05	0.57	0.99	44	19	45	20	6	0.3	2	4	0.089	0	6	16	1	2	0	1	6	0	1	0	1	3	2.807	-0.353	78.269	32.7	32.7	2.701	0	P28335	27.07423581	30.56768559	42.3580786	31.44104803	44.3231441	24.23580786	45.19650655	25.98253275	28.8209607	23.36244541	52.40174672	24.23580786
DB00193_P23975	DB00193	263.42	25.19	43.36	27.05	0.57	0.99	44	19	45	20	6	0.3	2	4	0.089	0	6	16	1	2	0	1	6	0	1	0	1	3	2.807	-0.353	78.269	32.7	32.7	2.701	0	P23975	20.25931929	37.76337115	41.97730956	35.98055105	37.43922204	26.5802269	46.83954619	30.79416532	22.36628849	30.30794165	43.11183144	26.5802269
DB00192_Q14524	DB00192	308.46	29.08	46.25	30.84	0.62	0.98	47	23	49	25	13	0.48	3	6	0.122	1	12	20	2	1	0	2	12	1	0	0	3	3	3.807	0.903	94.165	55.12	55.12	3.022	0	Q14524	27.97619048	35.46626984	36.55753968	38.14484127	37.20238095	24.65277778	39.23611111	31.39880952	29.36507937	30.80357143	44.54365079	24.65277778
DB00191_Q01959	DB00191	149.26	15.18	25.29	16.34	0.58	0.97	26	11	26	11	6	0.545	1	2	0.077	0	6	10	1	0	0	1	6	0	0	0	2	1	2.807	0.485	48.342	26.02	26.02	1.84	0	Q01959	19.03225806	39.51612903	41.4516129	39.51612903	36.12903226	24.35483871	45.32258065	33.70967742	20.96774194	32.74193548	42.90322581	24.35483871
DB00191_P31645	DB00191	149.26	15.18	25.29	16.34	0.58	0.97	26	11	26	11	6	0.545	1	2	0.077	0	6	10	1	0	0	1	6	0	0	0	2	1	2.807	0.485	48.342	26.02	26.02	1.84	0	P31645	19.84126984	39.84126984	40.31746032	39.52380952	36.34920635	24.12698413	45.23809524	33.80952381	20.95238095	31.9047619	43.96825397	24.12698413
DB00191_P27338	DB00191	149.26	15.18	25.29	16.34	0.58	0.97	26	11	26	11	6	0.545	1	2	0.077	0	6	10	1	0	0	1	6	0	0	0	2	1	2.807	0.485	48.342	26.02	26.02	1.84	0	P27338	29.61538462	37.69230769	32.69230769	36.34615385	36.92307692	26.73076923	37.11538462	30.76923077	32.11538462	29.03846154	44.23076923	26.73076923
DB00191_P23975	DB00191	149.26	15.18	25.29	16.34	0.58	0.97	26	11	26	11	6	0.545	1	2	0.077	0	6	10	1	0	0	1	6	0	0	0	2	1	2.807	0.485	48.342	26.02	26.02	1.84	0	P23975	20.25931929	37.76337115	41.97730956	35.98055105	37.43922204	26.5802269	46.83954619	30.79416532	22.36628849	30.30794165	43.11183144	26.5802269
DB00191_P21397	DB00191	149.26	15.18	25.29	16.34	0.58	0.97	26	11	26	11	6	0.545	1	2	0.077	0	6	10	1	0	0	1	6	0	0	0	2	1	2.807	0.485	48.342	26.02	26.02	1.84	0	P21397	30.92979127	37.00189753	32.0683112	35.86337761	36.62239089	27.5142315	36.81214421	29.79127135	33.39658444	29.41176471	43.0740038	27.5142315
DB00190_P20711	DB00190	226.26	17.62	30.81	18.4	0.59	1.03	30	16	30	16	7	0.375	1	4	0.133	1	6	10	2	4	0	1	6	0	1	2	6	6	3	4.234	57.579	115.81	115.81	0.36	0	P20711	28.33333333	36.875	34.79166667	37.91666667	34.58333333	27.5	37.5	30.83333333	31.66666667	30.83333333	41.66666667	27.5
DB01288_P07550	DB01288	303.39	26.02	43.25	27.44	0.61	1.01	43	22	44	23	12	0.522	2	6	0.136	0	12	17	1	4	0	2	12	0	1	3	5	5	3.7	2.689	84.136	92.95	92.95	2.337	0	P07550	26.63438257	34.14043584	39.2251816	35.10895884	40.1937046	24.69733656	42.61501211	28.08716707	29.29782082	29.05569007	46.24697337	24.69733656
DB01146_P35367	DB01146	281.43	27.08	43.15	28.84	0.62	0.98	44	21	46	23	12	0.522	3	4	0.087	0	12	19	1	1	0	2	12	0	0	0	0	2	3.7	-0.891	87.359	12.47	12.47	3.357	0	P35367	27.92607803	35.11293635	36.96098563	35.72895277	34.90759754	29.36344969	40.65708419	28.95277207	30.39014374	28.54209446	42.09445585	29.36344969
DB00920_Q9NP56	DB00920	309.46	26.97	40.46	28.96	0.66	0.99	41	22	44	25	13	0.44	4	0	0	2	11	19	1	1	0	1	10	0	0	0	0	2	3.807	-0.851	94.502	20.31	48.55	3.769	0	Q9NP56	32.66666667	34	33.33333333	33.33333333	38.44444444	28.22222222	35.55555556	25.55555556	38.88888889	27.11111111	44.66666667	28.22222222
DB00920_Q13946	DB00920	309.46	26.97	40.46	28.96	0.66	0.99	41	22	44	25	13	0.44	4	0	0	2	11	19	1	1	0	1	10	0	0	0	0	2	3.807	-0.851	94.502	20.31	48.55	3.769	0	Q13946	31.32780083	35.89211618	32.78008299	35.06224066	37.7593361	27.17842324	35.89211618	28.00829876	36.09958506	29.66804979	43.15352697	27.17842324
DB00920_P35367	DB00920	309.46	26.97	40.46	28.96	0.66	0.99	41	22	44	25	13	0.44	4	0	0	2	11	19	1	1	0	1	10	0	0	0	0	2	3.807	-0.851	94.502	20.31	48.55	3.769	0	P35367	27.92607803	35.11293635	36.96098563	35.72895277	34.90759754	29.36344969	40.65708419	28.95277207	30.39014374	28.54209446	42.09445585	29.36344969
DB01091_Q14534	DB01091	317.51	31.77	49.59	33.9	0.62	0.97	51	24	53	26	17	0.654	3	5	0.094	0	17	23	1	0	0	3	16	0	0	0	0	1	4.17	-0.946	104.329	3.24	3.24	5.796	0	Q14534	27.17770035	37.28222997	35.54006969	36.75958188	36.75958188	26.48083624	39.02439024	31.18466899	29.79094077	30.83623693	42.68292683	26.48083624
DB00751_P35367	DB00751	249.34	22.57	33.61	23.59	0.66	0.99	34	19	37	22	13	0.545	4	0	0	1	12	16	3	0	0	2	12	0	0	0	2	3	3.807	0.29	76.901	41.62	41.62	3.371	0	P35367	27.92607803	35.11293635	36.96098563	35.72895277	34.90759754	29.36344969	40.65708419	28.95277207	30.39014374	28.54209446	42.09445585	29.36344969
DB00751_P35348	DB00751	249.34	22.57	33.61	23.59	0.66	0.99	34	19	37	22	13	0.545	4	0	0	1	12	16	3	0	0	2	12	0	0	0	2	3	3.807	0.29	76.901	41.62	41.62	3.371	0	P35348	22.10300429	38.19742489	39.69957082	39.69957082	36.05150215	24.24892704	42.70386266	32.83261803	24.46351931	30.04291845	45.70815451	24.24892704
DB00751_P28223	DB00751	249.34	22.57	33.61	23.59	0.66	0.99	34	19	37	22	13	0.545	4	0	0	1	12	16	3	0	0	2	12	0	0	0	2	3	3.807	0.29	76.901	41.62	41.62	3.371	0	P28223	26.32696391	34.18259023	39.49044586	37.36730361	39.91507431	22.71762208	42.46284501	29.93630573	27.60084926	31.21019108	46.07218684	22.71762208
DB00751_P25021	DB00751	249.34	22.57	33.61	23.59	0.66	0.99	34	19	37	22	13	0.545	4	0	0	1	12	16	3	0	0	2	12	0	0	0	2	3	3.807	0.29	76.901	41.62	41.62	3.371	0	P25021	23.67688022	35.6545961	40.66852368	37.32590529	40.11142061	22.56267409	44.28969359	30.64066852	25.06963788	30.64066852	46.79665738	22.56267409
DB00751_P08913	DB00751	249.34	22.57	33.61	23.59	0.66	0.99	34	19	37	22	13	0.545	4	0	0	1	12	16	3	0	0	2	12	0	0	0	2	3	3.807	0.29	76.901	41.62	41.62	3.371	0	P08913	24.22222222	43.11111111	32.66666667	45.11111111	31.33333333	23.55555556	35.33333333	39.77777778	24.88888889	34	42.44444444	23.55555556
DB01283_P35354	DB01283	293.74	22.01	33.78	23.04	0.67	1.02	33	20	34	21	13	0.571	2	4	0.118	1	12	15	1	2	2	2	12	0	1	0	2	4	3.807	0.361	75.914	49.33	49.33	4.375	0	P35354	30.29801325	36.9205298	32.78145695	35.7615894	36.75496689	27.48344371	37.25165563	29.30463576	33.44370861	26.98675497	45.52980132	27.48344371
DB01283_P23219	DB01283	293.74	22.01	33.78	23.04	0.67	1.02	33	20	34	21	13	0.571	2	4	0.118	1	12	15	1	2	2	2	12	0	1	0	2	4	3.807	0.361	75.914	49.33	49.33	4.375	0	P23219	27.54590985	37.39565943	35.05843072	36.06010017	35.55926544	28.38063439	39.56594324	29.88313856	30.5509182	26.21035058	45.40901503	28.38063439
DB01145_Q08210	DB01145	404.53	26.51	42.58	29.01	0.65	1.04	41	25	42	26	16	0.462	2	8	0.19	4	12	14	2	6	0	2	12	0	2	0	4	8	4.087	1.934	100.512	132.8	179.6	0.393	0	Q08210	38.8400703	28.29525483	32.86467487	29.5254833	41.30052724	29.17398946	38.31282953	21.44112478	40.24604569	24.95606327	45.86994728	29.17398946
DB01144_P00915	DB01144	305.18	15.41	23.96	17.12	0.7	1.09	22	16	22	16	10	0.375	1	2	0.091	4	6	6	2	4	2	1	6	0	0	0	4	6	3.459	2.504	62.352	120.32	137.08	0.815	0	P00915	29.88505747	44.06130268	26.05363985	42.52873563	32.95019157	24.5210728	29.11877395	36.7816092	34.09961686	35.63218391	39.8467433	24.5210728
DB01123_P00734	DB01123	209.27	18.37	26.84	19.06	0.68	0.99	27	16	29	18	16	0.889	3	0	0	0	16	13	3	0	0	2	13	0	0	0	4	3	4.087	2.076	65.458	64.93	64.93	1.86	0	P00734	33.76205788	37.29903537	28.93890675	41.63987138	34.08360129	24.27652733	32.31511254	31.83279743	35.85209003	32.15434084	43.56913183	24.27652733
DB01319_O90777	DB01319	585.68	44.72	76.32	48.38	0.6	1.02	75	39	77	41	16	0.293	3	14	0.182	4	12	25	3	9	0	2	12	0	2	0	5	12	4.087	2.288	145.621	177.72	195.91	2.144	1	O90777	27.27272727	34.34343434	38.38383838	38.38383838	43.43434343	18.18181818	39.39393939	32.32323232	28.28282828	30.3030303	51.51515152	18.18181818
DB01105_P31645	DB01105	279.89	26.47	43.91	28.76	0.59	0.98	45	19	46	20	6	0.3	2	5	0.109	0	6	17	1	0	1	1	6	0	0	0	0	1	2.807	-0.879	83.921	3.24	3.24	5.176	0	P31645	19.84126984	39.84126984	40.31746032	39.52380952	36.34920635	24.12698413	45.23809524	33.80952381	20.95238095	31.9047619	43.96825397	24.12698413
DB01105_P23975	DB01105	279.89	26.47	43.91	28.76	0.59	0.98	45	19	46	20	6	0.3	2	5	0.109	0	6	17	1	0	1	1	6	0	0	0	0	1	2.807	-0.879	83.921	3.24	3.24	5.176	0	P23975	20.25931929	37.76337115	41.97730956	35.98055105	37.43922204	26.5802269	46.83954619	30.79416532	22.36628849	30.30794165	43.11183144	26.5802269
DB00822_P30536	DB00822	296.6	21.72	35.46	25.45	0.6	0.99	36	16	35	15	2	0	0	7	0.2	2	0	10	2	0	0	0	0	0	0	0	0	2	1.585	-0.612	88.233	6.48	121.26	4.551	0	P30536	13.60946746	49.11242604	37.27810651	43.19526627	28.40236686	28.40236686	42.6035503	40.82840237	16.56804734	33.72781065	37.86982249	28.40236686
DB00822_P05091	DB00822	296.6	21.72	35.46	25.45	0.6	0.99	36	16	35	15	2	0	0	7	0.2	2	0	10	2	0	0	0	0	0	0	0	0	2	1.585	-0.612	88.233	6.48	121.26	4.551	0	P05091	30.17408124	39.07156673	30.75435203	41.7794971	35.20309478	23.01740812	34.04255319	34.62282398	31.33462282	35.20309478	41.7794971	23.01740812
DB00996_Q9NY47	DB00996	171.27	15.8	28.83	17.01	0.54	0.99	29	12	29	12	1	0	1	3	0.103	1	0	9	1	2	0	0	0	0	1	0	3	3	1	1.474	46.328	63.32	63.32	0.968	0	Q9NY47	33.65217391	35.39130435	30.95652174	37.82608696	38.69565217	23.47826087	34.69565217	29.91304348	35.39130435	30	46.52173913	23.47826087
DB00996_Q00975	DB00996	171.27	15.8	28.83	17.01	0.54	0.99	29	12	29	12	1	0	1	3	0.103	1	0	9	1	2	0	0	0	0	1	0	3	3	1	1.474	46.328	63.32	63.32	0.968	0	Q00975	29.84181274	38.47798204	31.68020522	38.9910218	34.37366396	26.63531424	34.37366396	33.26207781	32.36425823	31.03890552	42.32578025	26.63531424
DB00996_P54687	DB00996	171.27	15.8	28.83	17.01	0.54	0.99	29	12	29	12	1	0	1	3	0.103	1	0	9	1	2	0	0	0	0	1	0	3	3	1	1.474	46.328	63.32	63.32	0.968	0	P54687	28.49740933	37.56476684	33.93782383	40.15544041	36.78756477	23.05699482	37.04663212	32.64248705	30.31088083	31.86528497	45.07772021	23.05699482
DB00996_P54289	DB00996	171.27	15.8	28.83	17.01	0.54	0.99	29	12	29	12	1	0	1	3	0.103	1	0	9	1	2	0	0	0	0	1	0	3	3	1	1.474	46.328	63.32	63.32	0.968	0	P54289	34.46379468	34.00549954	31.53070577	37.48854262	38.95508708	23.5563703	35.93033914	28.59761687	35.472044	31.16406966	45.27956004	23.5563703
DB00996_P30542	DB00996	171.27	15.8	28.83	17.01	0.54	0.99	29	12	29	12	1	0	1	3	0.103	1	0	9	1	2	0	0	0	0	1	0	3	3	1	1.474	46.328	63.32	63.32	0.968	0	P30542	20.55214724	34.04907975	45.39877301	34.35582822	41.41104294	24.23312883	49.0797546	28.83435583	22.08588957	24.84662577	50.9202454	24.23312883
DB00995_P30044	DB00995	363.4	25.37	44.92	26.97	0.59	1.04	43	24	43	24	4	0	1	9	0.209	4	0	14	0	9	0	0	0	0	0	0	0	9	2.322	-0.576	77.856	114.43	114.43	0.078	0	P30044	25.70093458	42.52336449	31.77570093	47.19626168	33.17757009	19.62616822	32.24299065	41.12149533	26.63551402	40.65420561	39.71962617	19.62616822
DB00995_P02768	DB00995	363.4	25.37	44.92	26.97	0.59	1.04	43	24	43	24	4	0	1	9	0.209	4	0	14	0	9	0	0	0	0	0	0	0	9	2.322	-0.576	77.856	114.43	114.43	0.078	0	P02768	36.45320197	31.5270936	32.01970443	37.43842365	35.30377668	27.25779967	35.13957307	25.77996716	39.08045977	27.75041051	44.99178982	27.25779967
DB00995_O14920	DB00995	363.4	25.37	44.92	26.97	0.59	1.04	43	24	43	24	4	0	1	9	0.209	4	0	14	0	9	0	0	0	0	0	0	0	9	2.322	-0.576	77.856	114.43	114.43	0.078	0	O14920	37.6984127	30.02645503	32.27513228	33.5978836	43.91534392	22.48677249	34.12698413	26.45502646	39.41798942	26.85185185	50.66137566	22.48677249
DB00994_P0A7S3	DB00994	614.75	47.57	90.54	50.17	0.54	1.03	88	42	91	45	0	0	4	9	0.099	0	0	23	6	13	0	0	0	0	7	0	19	19	0	15.405	135.9	353.11	353.11	-8.959	1	P0A7S3	35.48387097	38.70967742	25.80645161	38.70967742	31.4516129	29.83870968	29.03225806	33.06451613	37.90322581	29.83870968	40.32258065	29.83870968
DB00993_Q9P2T1	DB00993	277.3	18.07	27.44	18.6	0.69	1.06	26	19	28	21	17	0.714	3	3	0.107	2	15	9	7	2	0	0	8	0	0	0	1	6	4.17	0.009	67.916	118.1	143.4	1.071	0	Q9P2T1	28.44827586	39.94252874	31.6091954	41.95402299	32.47126437	25.57471264	34.48275862	34.1954023	31.32183908	36.20689655	38.2183908	25.57471264
DB00993_Q06203	DB00993	277.3	18.07	27.44	18.6	0.69	1.06	26	19	28	21	17	0.714	3	3	0.107	2	15	9	7	2	0	0	8	0	0	0	1	6	4.17	0.009	67.916	118.1	143.4	1.071	0	Q06203	30.36750484	36.75048356	32.88201161	37.13733075	39.45841393	23.40425532	36.55705996	30.36750484	33.0754352	29.40038685	47.19535783	23.40425532
DB00993_Q01433	DB00993	277.3	18.07	27.44	18.6	0.69	1.06	26	19	28	21	17	0.714	3	3	0.107	2	15	9	7	2	0	0	8	0	0	0	1	6	4.17	0.009	67.916	118.1	143.4	1.071	0	Q01433	33.10580205	36.9738339	29.92036405	35.72241183	36.63253697	27.64505119	33.67463026	29.35153584	36.9738339	27.30375427	45.05119454	27.64505119
DB00993_Q01432	DB00993	277.3	18.07	27.44	18.6	0.69	1.06	26	19	28	21	17	0.714	3	3	0.107	2	15	9	7	2	0	0	8	0	0	0	1	6	4.17	0.009	67.916	118.1	143.4	1.071	0	Q01432	33.2464146	37.94002608	28.81355932	35.33246415	35.07170795	29.5958279	34.15906128	28.81355932	37.0273794	27.11864407	43.28552803	29.5958279
DB00993_P49915	DB00993	277.3	18.07	27.44	18.6	0.69	1.06	26	19	28	21	17	0.714	3	3	0.107	2	15	9	7	2	0	0	8	0	0	0	1	6	4.17	0.009	67.916	118.1	143.4	1.071	0	P49915	31.6017316	35.06493506	33.33333333	37.51803752	39.68253968	22.7994228	35.20923521	30.73593074	34.05483405	30.15873016	47.04184704	22.7994228
DB00993_P36959	DB00993	277.3	18.07	27.44	18.6	0.69	1.06	26	19	28	21	17	0.714	3	3	0.107	2	15	9	7	2	0	0	8	0	0	0	1	6	4.17	0.009	67.916	118.1	143.4	1.071	0	P36959	27.53623188	40.28985507	32.17391304	42.31884058	32.75362319	24.92753623	34.49275362	34.7826087	30.72463768	37.10144928	37.97101449	24.92753623
DB00993_P30566	DB00993	277.3	18.07	27.44	18.6	0.69	1.06	26	19	28	21	17	0.714	3	3	0.107	2	15	9	7	2	0	0	8	0	0	0	1	6	4.17	0.009	67.916	118.1	143.4	1.071	0	P30566	33.26446281	33.05785124	33.67768595	36.98347107	37.39669421	25.61983471	35.74380165	28.30578512	35.95041322	30.5785124	43.80165289	25.61983471
DB00993_P23109	DB00993	277.3	18.07	27.44	18.6	0.69	1.06	26	19	28	21	17	0.714	3	3	0.107	2	15	9	7	2	0	0	8	0	0	0	1	6	4.17	0.009	67.916	118.1	143.4	1.071	0	P23109	33.60107095	35.20749665	31.1914324	34.53815261	34.93975904	30.52208835	36.0107095	27.04149933	36.94779116	27.30923695	42.1686747	30.52208835
DB00993_P20839	DB00993	277.3	18.07	27.44	18.6	0.69	1.06	26	19	28	21	17	0.714	3	3	0.107	2	15	9	7	2	0	0	8	0	0	0	1	6	4.17	0.009	67.916	118.1	143.4	1.071	0	P20839	27.82101167	40.27237354	31.90661479	42.41245136	35.01945525	22.56809339	35.21400778	34.82490272	29.96108949	37.74319066	39.68871595	22.56809339
DB00993_P12268	DB00993	277.3	18.07	27.44	18.6	0.69	1.06	26	19	28	21	17	0.714	3	3	0.107	2	15	9	7	2	0	0	8	0	0	0	1	6	4.17	0.009	67.916	118.1	143.4	1.071	0	P12268	30.54474708	38.52140078	30.93385214	41.82879377	35.01945525	23.15175097	34.24124514	33.07392996	32.6848249	37.15953307	39.68871595	23.15175097
DB00993_P00492	DB00993	277.3	18.07	27.44	18.6	0.69	1.06	26	19	28	21	17	0.714	3	3	0.107	2	15	9	7	2	0	0	8	0	0	0	1	6	4.17	0.009	67.916	118.1	143.4	1.071	0	P00492	31.65137615	33.48623853	34.86238532	37.6146789	34.86238532	27.52293578	39.90825688	26.14678899	33.94495413	31.65137615	40.82568807	27.52293578
DB00993_B1AQM5	DB00993	277.3	18.07	27.44	18.6	0.69	1.06	26	19	28	21	17	0.714	3	3	0.107	2	15	9	7	2	0	0	8	0	0	0	1	6	4.17	0.009	67.916	118.1	143.4	1.071	0	B1AQM5	31.79824561	35.96491228	32.23684211	37.71929825	39.25438596	23.02631579	35.52631579	30.92105263	33.55263158	31.57894737	45.39473684	23.02631579
DB00498_Q9BQB6	DB00498	222.25	19.01	27.07	19.72	0.7	1	27	17	29	19	14	0.632	3	1	0.034	2	12	15	0	2	0	2	12	0	0	0	0	2	3.907	-0.865	65.234	34.14	34.14	2.82	0	Q9BQB6	19.01840491	36.80981595	44.17177914	38.65030675	35.58282209	25.76687117	47.85276074	31.28834356	20.85889571	33.12883436	41.10429448	25.76687117
DB00858_P16471	DB00858	360.59	35.3	60.89	38.07	0.57	0.98	62	26	65	29	2	0	4	3	0.046	2	0	23	0	3	0	0	0	0	0	0	0	3	1.585	-0.874	101.956	43.37	43.37	4.67	0	P16471	29.90353698	41.63987138	28.45659164	43.24758842	33.60128617	23.1511254	31.83279743	35.20900322	32.95819936	31.51125402	45.33762058	23.1511254
DB00858_P10275	DB00858	360.59	35.3	60.89	38.07	0.57	0.98	62	26	65	29	2	0	4	3	0.046	2	0	23	0	3	0	0	0	0	0	0	0	3	1.585	-0.874	101.956	43.37	43.37	4.67	0	P10275	28.50924918	45.91947769	25.57127312	47.22524483	31.99129489	20.78346028	29.16213275	40.26115343	30.57671382	36.23503808	42.98150163	20.78346028
DB00858_P04278	DB00858	360.59	35.3	60.89	38.07	0.57	0.98	62	26	65	29	2	0	4	3	0.046	2	0	23	0	3	0	0	0	0	0	0	0	3	1.585	-0.874	101.956	43.37	43.37	4.67	0	P04278	26.3681592	40.7960199	32.8358209	44.02985075	36.8159204	19.15422886	33.08457711	37.31343284	29.60199005	34.32835821	46.51741294	19.15422886
DB00858_P03372	DB00858	360.59	35.3	60.89	38.07	0.57	0.98	62	26	65	29	2	0	4	3	0.046	2	0	23	0	3	0	0	0	0	0	0	0	3	1.585	-0.874	101.956	43.37	43.37	4.67	0	P03372	29.24369748	41.00840336	29.74789916	39.66386555	34.11764706	26.2184874	33.61344538	33.44537815	32.94117647	31.59663866	42.18487395	26.2184874
DB00703_P00915	DB00703	236.31	13.88	23.31	15.2	0.63	1.06	22	14	22	14	5	0	1	2	0.091	5	0	5	4	3	0	0	0	0	0	0	2	7	2.585	0.895	53.079	107.41	144.03	0.678	0	P00915	29.88505747	44.06130268	26.05363985	42.52873563	32.95019157	24.5210728	29.11877395	36.7816092	34.09961686	35.63218391	39.8467433	24.5210728
DB00750_Q14524	DB00750	220.35	20.88	35.48	22.32	0.58	0.99	36	16	36	16	7	0.375	1	5	0.139	1	6	13	2	1	0	1	6	0	0	0	2	3	3	0.39	66.156	41.13	41.13	2.37	0	Q14524	27.97619048	35.46626984	36.55753968	38.14484127	37.20238095	24.65277778	39.23611111	31.39880952	29.36507937	30.80357143	44.54365079	24.65277778
DB00857_Q14534	DB00857	291.47	29.17	45.71	31.14	0.62	0.97	47	22	48	23	13	0.478	2	4	0.083	1	11	21	1	0	0	2	10	0	0	0	0	1	3.807	-0.941	98.075	3.24	3.24	5.336	0	Q14534	27.17770035	37.28222997	35.54006969	36.75958188	36.75958188	26.48083624	39.02439024	31.18466899	29.79094077	30.83623693	42.68292683	26.48083624
DB00854_P35372	DB00854	257.41	25.08	41.15	26.84	0.6	0.98	42	19	45	22	6	0.273	4	0	0	0	6	17	1	1	0	1	6	0	0	1	1	2	2.807	-0.404	77.793	23.47	23.47	3.424	0	P35372	21.5	38.75	39.75	41.25	35.25	23.5	43.5	33.25	23.25	31.25	45.25	23.5
DB00499_P10275	DB00499	276.24	18.44	32.03	18.76	0.61	1.07	30	19	30	19	9	0.316	1	3	0.1	3	6	11	2	3	3	1	6	0	0	0	1	7	3.322	-0.094	61.64	74.92	74.92	2.917	0	P10275	28.50924918	45.91947769	25.57127312	47.22524483	31.99129489	20.78346028	29.16213275	40.26115343	30.57671382	36.23503808	42.98150163	20.78346028
DB00852_P35348	DB00852	165.26	15.69	26.61	16.79	0.58	0.99	27	12	27	12	6	0.5	1	3	0.111	0	6	10	1	1	0	1	6	0	1	0	2	2	2.807	0.509	49.687	32.26	32.26	1.235	0	P35348	22.10300429	38.19742489	39.69957082	39.69957082	36.05150215	24.24892704	42.70386266	32.83261803	24.46351931	30.04291845	45.70815451	24.24892704
DB00852_P08913	DB00852	165.26	15.69	26.61	16.79	0.58	0.99	27	12	27	12	6	0.5	1	3	0.111	0	6	10	1	1	0	1	6	0	1	0	2	2	2.807	0.509	49.687	32.26	32.26	1.235	0	P08913	24.22222222	43.11111111	32.66666667	45.11111111	31.33333333	23.55555556	35.33333333	39.77777778	24.88888889	34	42.44444444	23.55555556
DB00852_P07550	DB00852	165.26	15.69	26.61	16.79	0.58	0.99	27	12	27	12	6	0.5	1	3	0.111	0	6	10	1	1	0	1	6	0	1	0	2	2	2.807	0.509	49.687	32.26	32.26	1.235	0	P07550	26.63438257	34.14043584	39.2251816	35.10895884	40.1937046	24.69733656	42.61501211	28.08716707	29.29782082	29.05569007	46.24697337	24.69733656
DB00700_P08235	DB00700	414.54	36.04	60.22	38.15	0.6	1	60	30	65	35	4	0	6	2	0.031	4	0	24	0	6	0	0	0	0	0	0	0	6	2.322	-0.792	106.751	82.2	82.2	2.02	0	P08235	28.25203252	44.30894309	27.43902439	45.32520325	33.84146341	20.83333333	30.58943089	39.12601626	30.28455285	34.95934959	44.20731707	20.83333333
DB00850_P62158	DB00850	404.02	33.46	52.64	36.11	0.63	0.99	53	27	56	30	12	0.4	4	6	0.107	0	12	21	3	1	1	2	12	0	1	0	1	4	3.7	-0.346	116.099	31.64	59.88	4.158	0	P62158	42.95302013	28.8590604	28.18791946	38.25503356	38.25503356	23.48993289	29.53020134	26.84563758	43.62416107	36.91275168	39.59731544	23.48993289
DB00850_P35348	DB00850	404.02	33.46	52.64	36.11	0.63	0.99	53	27	56	30	12	0.4	4	6	0.107	0	12	21	3	1	1	2	12	0	1	0	1	4	3.7	-0.346	116.099	31.64	59.88	4.158	0	P35348	22.10300429	38.19742489	39.69957082	39.69957082	36.05150215	24.24892704	42.70386266	32.83261803	24.46351931	30.04291845	45.70815451	24.24892704
DB00850_P21728	DB00850	404.02	33.46	52.64	36.11	0.63	0.99	53	27	56	30	12	0.4	4	6	0.107	0	12	21	3	1	1	2	12	0	1	0	1	4	3.7	-0.346	116.099	31.64	59.88	4.158	0	P21728	22.64573991	38.34080717	39.01345291	41.47982063	35.87443946	22.64573991	41.25560538	34.52914798	24.21524664	33.1838565	44.17040359	22.64573991
DB00850_P14416	DB00850	404.02	33.46	52.64	36.11	0.63	0.99	53	27	56	30	12	0.4	4	6	0.107	0	12	21	3	1	1	2	12	0	1	0	1	4	3.7	-0.346	116.099	31.64	59.88	4.158	0	P14416	25.95936795	36.34311512	37.69751693	35.66591422	36.34311512	27.99097065	41.53498871	29.34537246	29.11963883	26.86230248	45.14672686	27.99097065
DB00850_P10635	DB00850	404.02	33.46	52.64	36.11	0.63	0.99	53	27	56	30	12	0.4	4	6	0.107	0	12	21	3	1	1	2	12	0	1	0	1	4	3.7	-0.346	116.099	31.64	59.88	4.158	0	P10635	27.7665996	36.61971831	35.61368209	38.02816901	37.22334004	24.74849095	36.82092555	32.19315895	30.98591549	29.1750503	46.07645875	24.74849095
DB00851_Q14181	DB00851	182.22	13.67	23.71	14.01	0.59	1.03	23	13	23	13	4	0	1	3	0.13	4	0	6	6	1	0	0	0	1	0	0	3	7	2.322	1.688	46.465	96.5	96.5	-1.118	0	Q14181	28.92976589	39.7993311	31.27090301	40.96989967	39.13043478	19.89966555	34.61538462	34.11371237	31.27090301	32.27424749	47.82608696	19.89966555
DB00496_P20309	DB00496	426.6	39.38	61.23	41.58	0.64	0.99	62	32	66	36	19	0.5	5	7	0.106	1	18	28	2	2	0	3	18	1	0	0	2	4	4.322	0.084	128.494	55.56	55.56	4.558	0	P20309	27.28813559	39.3220339	33.38983051	40.6779661	34.23728814	25.08474576	36.44067797	34.74576271	28.81355932	34.40677966	40.50847458	25.08474576
DB00701_O90777	DB00701	505.7	41.71	70.48	44.57	0.6	1.01	70	35	72	37	15	0.324	3	12	0.167	3	12	25	3	6	0	2	12	0	1	0	4	9	4	1.548	134.479	131.19	139.57	2.954	0	O90777	27.27272727	34.34343434	38.38383838	38.38383838	43.43434343	18.18181818	39.39393939	32.32323232	28.28282828	30.3030303	51.51515152	18.18181818
DB00497_P41145	DB00497	315.4	27.02	44.25	28.44	0.61	1.01	44	23	48	27	7	0.222	5	1	0.021	1	6	18	1	4	0	1	6	0	1	0	1	5	3	-0.326	84.116	59	59	1.029	0	P41145	21.57894737	35.52631579	42.89473684	39.21052632	36.31578947	24.47368421	46.57894737	30.78947368	22.63157895	30.26315789	45.26315789	24.47368421
DB00497_P41143	DB00497	315.4	27.02	44.25	28.44	0.61	1.01	44	23	48	27	7	0.222	5	1	0.021	1	6	18	1	4	0	1	6	0	1	0	1	5	3	-0.326	84.116	59	59	1.029	0	P41143	19.08602151	41.39784946	39.51612903	44.62365591	31.98924731	23.38709677	42.74193548	37.3655914	19.89247312	34.40860215	42.20430108	23.38709677
DB00497_P35372	DB00497	315.4	27.02	44.25	28.44	0.61	1.01	44	23	48	27	7	0.222	5	1	0.021	1	6	18	1	4	0	1	6	0	1	0	1	5	3	-0.326	84.116	59	59	1.029	0	P35372	21.5	38.75	39.75	41.25	35.25	23.5	43.5	33.25	23.25	31.25	45.25	23.5
DB00706_P35368	DB00706	408.57	33.41	56.4	35.83	0.6	1.01	56	28	57	29	14	0.414	2	11	0.193	2	12	20	2	5	0	2	12	0	0	0	3	7	3.907	0.953	110.047	99.88	108.26	2.843	0	P35368	23.65384615	41.92307692	34.42307692	44.23076923	32.11538462	23.65384615	37.11538462	37.88461538	25	33.84615385	42.5	23.65384615
DB00706_P35348	DB00706	408.57	33.41	56.4	35.83	0.6	1.01	56	28	57	29	14	0.414	2	11	0.193	2	12	20	2	5	0	2	12	0	0	0	3	7	3.907	0.953	110.047	99.88	108.26	2.843	0	P35348	22.10300429	38.19742489	39.69957082	39.69957082	36.05150215	24.24892704	42.70386266	32.83261803	24.46351931	30.04291845	45.70815451	24.24892704
DB00706_P25100	DB00706	408.57	33.41	56.4	35.83	0.6	1.01	56	28	57	29	14	0.414	2	11	0.193	2	12	20	2	5	0	2	12	0	0	0	3	7	3.907	0.953	110.047	99.88	108.26	2.843	0	P25100	21.32867133	45.62937063	33.04195804	47.72727273	30.24475524	22.02797203	35.13986014	41.95804196	22.9020979	38.46153846	39.51048951	22.02797203
DB00706_P02763	DB00706	408.57	33.41	56.4	35.83	0.6	1.01	56	28	57	29	14	0.414	2	11	0.193	2	12	20	2	5	0	2	12	0	0	0	3	7	3.907	0.953	110.047	99.88	108.26	2.843	0	P02763	37.31343284	32.33830846	30.34825871	32.8358209	41.79104478	25.37313433	35.82089552	25.37313433	38.80597015	26.86567164	47.76119403	25.37313433
DB00492_P22966	DB00492	563.74	49.21	84.69	53.38	0.58	1	85	39	87	41	10	0.146	3	15	0.172	4	6	30	1	7	0	1	6	0	1	0	1	8	3.459	-0.383	149.777	110.21	120.02	5.442	0	P22966	29.78142077	39.61748634	30.6010929	37.56830601	36.61202186	25.81967213	34.28961749	31.96721311	33.7431694	31.01092896	43.16939891	25.81967213
DB00492_P12821	DB00492	563.74	49.21	84.69	53.38	0.58	1	85	39	87	41	10	0.146	3	15	0.172	4	6	30	1	7	0	1	6	0	1	0	1	8	3.459	-0.383	149.777	110.21	120.02	5.442	0	P12821	30.70444104	38.43797856	30.8575804	36.98315467	36.21745789	26.79938744	35.14548239	30.78101072	34.07350689	29.70903522	43.49157734	26.79938744
DB01588_P14867	DB01588	324.83	26.98	39.92	28.42	0.67	1	40	23	43	26	14	0.462	4	3	0.07	2	12	19	2	1	1	2	12	0	0	0	0	3	3.907	-0.815	91.904	32.67	32.67	4.205	0	P14867	27.85087719	39.47368421	32.6754386	39.69298246	32.23684211	28.07017544	36.84210526	33.55263158	29.60526316	32.23684211	39.69298246	28.07017544
DB00881_P22966	DB00881	438.57	37.92	62.21	39.94	0.61	1	62	32	64	34	15	0.353	3	10	0.156	3	12	25	2	5	0	2	12	0	1	0	2	7	4	0.177	120.179	95.94	95.94	3.656	0	P22966	29.78142077	39.61748634	30.6010929	37.56830601	36.61202186	25.81967213	34.28961749	31.96721311	33.7431694	31.01092896	43.16939891	25.81967213
DB00881_P12821	DB00881	438.57	37.92	62.21	39.94	0.61	1	62	32	64	34	15	0.353	3	10	0.156	3	12	25	2	5	0	2	12	0	1	0	2	7	4	0.177	120.179	95.94	95.94	3.656	0	P12821	30.70444104	38.43797856	30.8575804	36.98315467	36.21745789	26.79938744	35.14548239	30.78101072	34.07350689	29.70903522	43.49157734	26.79938744
DB01624_P21918	DB01624	401.01	33.46	51.53	36.11	0.64	0.99	52	27	55	30	13	0.4	4	5	0.091	1	12	22	2	1	1	2	12	0	1	0	1	3	3.807	-0.382	117.824	26.71	54.95	4.542	0	P21918	23.27044025	38.15513627	38.57442348	41.29979036	36.47798742	22.22222222	41.29979036	33.75262055	24.9475891	31.65618449	46.12159329	22.22222222
DB01624_P21728	DB01624	401.01	33.46	51.53	36.11	0.64	0.99	52	27	55	30	13	0.4	4	5	0.091	1	12	22	2	1	1	2	12	0	1	0	1	3	3.807	-0.382	117.824	26.71	54.95	4.542	0	P21728	22.64573991	38.34080717	39.01345291	41.47982063	35.87443946	22.64573991	41.25560538	34.52914798	24.21524664	33.1838565	44.17040359	22.64573991
DB01624_P14416	DB01624	401.01	33.46	51.53	36.11	0.64	0.99	52	27	55	30	13	0.4	4	5	0.091	1	12	22	2	1	1	2	12	0	1	0	1	3	3.807	-0.382	117.824	26.71	54.95	4.542	0	P14416	25.95936795	36.34311512	37.69751693	35.66591422	36.34311512	27.99097065	41.53498871	29.34537246	29.11963883	26.86230248	45.14672686	27.99097065
DB00707_P12314	DB00707	1179.5	101.31	161.57	106.17	0.63	1	161	87	170	96	52	0.458	10	18	0.106	8	44	68	8	11	0	0	32	0	6	0	10	15	5.728	5.117	330.76	313.61	313.61	14.141	1	P12314	29.41176471	36.89839572	33.68983957	35.02673797	40.37433155	24.59893048	36.89839572	30.48128342	32.62032086	29.14438503	46.25668449	24.59893048
DB00707_P01130	DB00707	1179.5	101.31	161.57	106.17	0.63	1	161	87	170	96	52	0.458	10	18	0.106	8	44	68	8	11	0	0	32	0	6	0	10	15	5.728	5.117	330.76	313.61	313.61	14.141	1	P01130	32.55813953	34.88372093	32.55813953	46.74418605	32.90697674	20.34883721	34.53488372	30.69767442	34.76744186	34.88372093	44.76744186	20.34883721
DB01039_Q07869	DB01039	360.86	29.32	46.35	31.05	0.64	1.01	46	25	47	26	14	0.462	2	7	0.149	2	12	20	0	4	1	2	12	0	0	0	0	4	3.907	-0.79	97.127	52.6	52.6	5.112	0	Q07869	31.62393162	34.4017094	33.97435897	38.46153846	36.75213675	24.78632479	36.96581197	28.63247863	34.4017094	30.12820513	45.08547009	24.78632479
DB01039_O43923	DB01039	360.86	29.32	46.35	31.05	0.64	1.01	46	25	47	26	14	0.462	2	7	0.149	2	12	20	0	4	1	2	12	0	0	0	0	4	3.907	-0.79	97.127	52.6	52.6	5.112	0	O43923	28.41530055	43.16939891	28.41530055	45.35519126	28.96174863	25.68306011	30.05464481	38.79781421	31.14754098	37.70491803	36.61202186	25.68306011
DB00495_P03369	DB00495	267.28	19.41	33.35	19.89	0.61	1.04	32	19	33	20	5	0	2	3	0.091	5	0	10	5	4	0	0	0	0	1	0	2	8	2.585	0.6	57.562	133.08	133.08	-1.801	0	P03369	35.83855254	34.30758525	29.85386221	35.49060543	39.45720251	25.05219207	32.49826026	29.78427279	37.71746695	28.74043145	46.20737648	25.05219207
DB00704_P41145	DB00704	341.44	29.62	48.13	31.2	0.62	1	48	25	53	30	7	0.2	6	2	0.038	1	6	20	1	4	0	1	6	0	1	1	2	5	3	0.233	91.288	70	70	1.598	0	P41145	21.57894737	35.52631579	42.89473684	39.21052632	36.31578947	24.47368421	46.57894737	30.78947368	22.63157895	30.26315789	45.26315789	24.47368421
DB00704_P41143	DB00704	341.44	29.62	48.13	31.2	0.62	1	48	25	53	30	7	0.2	6	2	0.038	1	6	20	1	4	0	1	6	0	1	1	2	5	3	0.233	91.288	70	70	1.598	0	P41143	19.08602151	41.39784946	39.51612903	44.62365591	31.98924731	23.38709677	42.74193548	37.3655914	19.89247312	34.40860215	42.20430108	23.38709677
DB00704_P35372	DB00704	341.44	29.62	48.13	31.2	0.62	1	48	25	53	30	7	0.2	6	2	0.038	1	6	20	1	4	0	1	6	0	1	1	2	5	3	0.233	91.288	70	70	1.598	0	P35372	21.5	38.75	39.75	41.25	35.25	23.5	43.5	33.25	23.25	31.25	45.25	23.5
DB00704_P01375	DB00704	341.44	29.62	48.13	31.2	0.62	1	48	25	53	30	7	0.2	6	2	0.038	1	6	20	1	4	0	1	6	0	1	1	2	5	3	0.233	91.288	70	70	1.598	0	P01375	27.89699571	39.48497854	32.61802575	39.48497854	40.34334764	20.17167382	35.6223176	34.7639485	29.61373391	31.3304721	48.49785408	20.17167382
DB01101_Q12882	DB01101	359.4	27.14	48.62	28.3	0.58	1.03	47	25	48	26	4	0	2	7	0.146	4	0	15	3	6	1	0	0	0	2	0	3	10	2.322	1.124	82.945	122.91	122.91	0.82	0	Q12882	28.48780488	38.92682927	32.58536585	44	34.43902439	21.56097561	34.92682927	35.6097561	29.46341463	34.43902439	44	21.56097561
DB01101_P04818	DB01101	359.4	27.14	48.62	28.3	0.58	1.03	47	25	48	26	4	0	2	7	0.146	4	0	15	3	6	1	0	0	0	2	0	3	10	2.322	1.124	82.945	122.91	122.91	0.82	0	P04818	32.26837061	36.10223642	31.62939297	38.01916933	34.50479233	27.47603834	35.14376997	29.71246006	35.14376997	29.07348243	43.45047923	27.47603834
DB01033_Q9P2T1	DB01033	152.2	10.06	14.48	10.67	0.72	1.03	14	10	15	11	7	0.455	2	0	0	2	5	5	4	0	0	0	3	0	0	0	2	3	3	0.935	43.203	57.36	89.45	0.872	0	Q9P2T1	28.44827586	39.94252874	31.6091954	41.95402299	32.47126437	25.57471264	34.48275862	34.1954023	31.32183908	36.20689655	38.2183908	25.57471264
DB01033_Q06203	DB01033	152.2	10.06	14.48	10.67	0.72	1.03	14	10	15	11	7	0.455	2	0	0	2	5	5	4	0	0	0	3	0	0	0	2	3	3	0.935	43.203	57.36	89.45	0.872	0	Q06203	30.36750484	36.75048356	32.88201161	37.13733075	39.45841393	23.40425532	36.55705996	30.36750484	33.0754352	29.40038685	47.19535783	23.40425532
DB01033_Q01433	DB01033	152.2	10.06	14.48	10.67	0.72	1.03	14	10	15	11	7	0.455	2	0	0	2	5	5	4	0	0	0	3	0	0	0	2	3	3	0.935	43.203	57.36	89.45	0.872	0	Q01433	33.10580205	36.9738339	29.92036405	35.72241183	36.63253697	27.64505119	33.67463026	29.35153584	36.9738339	27.30375427	45.05119454	27.64505119
DB01033_Q01432	DB01033	152.2	10.06	14.48	10.67	0.72	1.03	14	10	15	11	7	0.455	2	0	0	2	5	5	4	0	0	0	3	0	0	0	2	3	3	0.935	43.203	57.36	89.45	0.872	0	Q01432	33.2464146	37.94002608	28.81355932	35.33246415	35.07170795	29.5958279	34.15906128	28.81355932	37.0273794	27.11864407	43.28552803	29.5958279
DB01033_P49915	DB01033	152.2	10.06	14.48	10.67	0.72	1.03	14	10	15	11	7	0.455	2	0	0	2	5	5	4	0	0	0	3	0	0	0	2	3	3	0.935	43.203	57.36	89.45	0.872	0	P49915	31.6017316	35.06493506	33.33333333	37.51803752	39.68253968	22.7994228	35.20923521	30.73593074	34.05483405	30.15873016	47.04184704	22.7994228
DB01033_P36959	DB01033	152.2	10.06	14.48	10.67	0.72	1.03	14	10	15	11	7	0.455	2	0	0	2	5	5	4	0	0	0	3	0	0	0	2	3	3	0.935	43.203	57.36	89.45	0.872	0	P36959	27.53623188	40.28985507	32.17391304	42.31884058	32.75362319	24.92753623	34.49275362	34.7826087	30.72463768	37.10144928	37.97101449	24.92753623
DB01033_P30566	DB01033	152.2	10.06	14.48	10.67	0.72	1.03	14	10	15	11	7	0.455	2	0	0	2	5	5	4	0	0	0	3	0	0	0	2	3	3	0.935	43.203	57.36	89.45	0.872	0	P30566	33.26446281	33.05785124	33.67768595	36.98347107	37.39669421	25.61983471	35.74380165	28.30578512	35.95041322	30.5785124	43.80165289	25.61983471
DB01033_P23109	DB01033	152.2	10.06	14.48	10.67	0.72	1.03	14	10	15	11	7	0.455	2	0	0	2	5	5	4	0	0	0	3	0	0	0	2	3	3	0.935	43.203	57.36	89.45	0.872	0	P23109	33.60107095	35.20749665	31.1914324	34.53815261	34.93975904	30.52208835	36.0107095	27.04149933	36.94779116	27.30923695	42.1686747	30.52208835
DB01033_P20839	DB01033	152.2	10.06	14.48	10.67	0.72	1.03	14	10	15	11	7	0.455	2	0	0	2	5	5	4	0	0	0	3	0	0	0	2	3	3	0.935	43.203	57.36	89.45	0.872	0	P20839	27.82101167	40.27237354	31.90661479	42.41245136	35.01945525	22.56809339	35.21400778	34.82490272	29.96108949	37.74319066	39.68871595	22.56809339
DB01033_P12268	DB01033	152.2	10.06	14.48	10.67	0.72	1.03	14	10	15	11	7	0.455	2	0	0	2	5	5	4	0	0	0	3	0	0	0	2	3	3	0.935	43.203	57.36	89.45	0.872	0	P12268	30.54474708	38.52140078	30.93385214	41.82879377	35.01945525	23.15175097	34.24124514	33.07392996	32.6848249	37.15953307	39.68871595	23.15175097
DB01033_P00492	DB01033	152.2	10.06	14.48	10.67	0.72	1.03	14	10	15	11	7	0.455	2	0	0	2	5	5	4	0	0	0	3	0	0	0	2	3	3	0.935	43.203	57.36	89.45	0.872	0	P00492	31.65137615	33.48623853	34.86238532	37.6146789	34.86238532	27.52293578	39.90825688	26.14678899	33.94495413	31.65137615	40.82568807	27.52293578
DB01033_B1AQM5	DB01033	152.2	10.06	14.48	10.67	0.72	1.03	14	10	15	11	7	0.455	2	0	0	2	5	5	4	0	0	0	3	0	0	0	2	3	3	0.935	43.203	57.36	89.45	0.872	0	B1AQM5	31.79824561	35.96491228	32.23684211	37.71929825	39.25438596	23.02631579	35.52631579	30.92105263	33.55263158	31.57894737	45.39473684	23.02631579
DB00320_P28223	DB00320	583.75	50.09	80.28	52.48	0.63	1	80	43	87	50	19	0.32	8	4	0.046	3	16	33	5	5	0	2	14	0	1	0	3	9	4.322	0.71	159.468	118.21	118.21	3.307	0	P28223	26.32696391	34.18259023	39.49044586	37.36730361	39.91507431	22.71762208	42.46284501	29.93630573	27.60084926	31.21019108	46.07218684	22.71762208
DB00320_P28222	DB00320	583.75	50.09	80.28	52.48	0.63	1	80	43	87	50	19	0.32	8	4	0.046	3	16	33	5	5	0	2	14	0	1	0	3	9	4.322	0.71	159.468	118.21	118.21	3.307	0	P28222	21.53846154	39.74358974	38.71794872	41.02564103	35.64102564	23.33333333	42.56410256	34.61538462	22.82051282	32.56410256	44.1025641	23.33333333
DB00320_P28221	DB00320	583.75	50.09	80.28	52.48	0.63	1	80	43	87	50	19	0.32	8	4	0.046	3	16	33	5	5	0	2	14	0	1	0	3	9	4.322	0.71	159.468	118.21	118.21	3.307	0	P28221	20.15915119	41.11405836	38.72679045	40.84880637	37.13527851	22.01591512	41.90981432	35.27851459	22.81167109	33.68700265	44.29708223	22.01591512
DB01031_P00918	DB01031	167.23	14.6	25.06	15.48	0.58	1	25	12	25	12	2	0	1	2	0.08	1	0	9	1	2	0	0	0	0	0	0	2	3	1.585	0.59	44.573	52.32	52.32	2.718	0	P00918	32.30769231	39.23076923	28.46153846	39.23076923	33.07692308	27.69230769	31.53846154	31.53846154	36.92307692	32.30769231	40	27.69230769
DB01031_P00915	DB01031	167.23	14.6	25.06	15.48	0.58	1	25	12	25	12	2	0	1	2	0.08	1	0	9	1	2	0	0	0	0	0	0	2	3	1.585	0.59	44.573	52.32	52.32	2.718	0	P00915	29.88505747	44.06130268	26.05363985	42.52873563	32.95019157	24.5210728	29.11877395	36.7816092	34.09961686	35.63218391	39.8467433	24.5210728
DB00705_P03369	DB00705	456.63	37.16	60.39	39.42	0.62	1.01	60	32	63	35	19	0.457	4	6	0.095	3	16	22	6	3	0	1	13	0	0	0	3	8	4.322	0.915	128.297	110.43	118.81	2.765	0	P03369	35.83855254	34.30758525	29.85386221	35.49060543	39.45720251	25.05219207	32.49826026	29.78427279	37.71746695	28.74043145	46.20737648	25.05219207
DB01037_P27338	DB01037	187.31	18.78	30.17	20.1	0.61	0.97	31	14	31	14	7	0.429	1	4	0.129	0	6	13	1	0	0	1	6	0	0	0	0	1	3	-0.905	61.354	3.24	3.24	3.795	0	P27338	29.61538462	37.69230769	32.69230769	36.34615385	36.92307692	26.73076923	37.11538462	30.76923077	32.11538462	29.03846154	44.23076923	26.73076923
DB00972_P35367	DB00972	381.94	32.77	50.68	34.7	0.64	0.99	51	27	54	30	14	0.4	4	3	0.056	2	12	22	3	1	1	2	12	0	0	0	0	4	3.907	-0.806	110.017	38.13	38.13	4.094	0	P35367	27.92607803	35.11293635	36.96098563	35.72895277	34.90759754	29.36344969	40.65708419	28.95277207	30.39014374	28.54209446	42.09445585	29.36344969
DB01035_Q14524	DB01035	235.37	21.87	37.59	23.32	0.58	0.99	38	17	38	17	7	0.353	1	6	0.158	1	6	13	3	1	0	1	6	0	0	0	3	4	3	1.193	71.751	58.36	58.36	1.128	0	Q14524	27.97619048	35.46626984	36.55753968	38.14484127	37.20238095	24.65277778	39.23611111	31.39880952	29.36507937	30.80357143	44.54365079	24.65277778
DB01035_P26358	DB01035	235.37	21.87	37.59	23.32	0.58	0.99	38	17	38	17	7	0.353	1	6	0.158	1	6	13	3	1	0	1	6	0	0	0	3	4	3	1.193	71.751	58.36	58.36	1.128	0	P26358	38.67574257	35.89108911	25.43316832	39.85148515	33.04455446	27.1039604	28.46534653	30.94059406	40.59405941	30.50742574	42.38861386	27.1039604
DB00493_Q8XJ01	DB00493	455.52	30.31	49.25	32.07	0.64	1.05	47	30	49	32	11	0.156	3	8	0.163	6	5	16	5	7	0	0	3	0	1	0	4	12	3.585	1.829	107.133	173.51	227.05	-0.641	0	Q8XJ01	34.16789396	39.46980854	26.3622975	38.1443299	38.1443299	23.71134021	31.81148748	32.69513991	35.49337261	34.16789396	42.12076583	23.71134021
DB00493_P42971	DB00493	455.52	30.31	49.25	32.07	0.64	1.05	47	30	49	32	11	0.156	3	8	0.163	6	5	16	5	7	0	0	3	0	1	0	4	12	3.585	1.829	107.133	173.51	227.05	-0.641	0	P42971	38.77245509	34.43113772	26.79640719	39.52095808	34.73053892	25.74850299	30.38922156	29.94011976	39.67065868	35.77844311	38.47305389	25.74850299
DB01265_Q05486	DB01265	242.26	18.13	32.14	18.85	0.58	1.04	31	17	32	18	3	0	2	2	0.063	3	0	10	2	5	0	0	0	0	2	0	3	7	2	1.366	55.412	104.55	104.55	-1.238	0	Q05486	23.96204033	44.72123369	31.31672598	42.11150652	31.43534994	26.45314354	34.87544484	36.65480427	28.46975089	32.02846975	41.51838671	26.45314354
DB00490_P14416	DB00490	385.57	34.76	58.65	36.84	0.59	0.99	59	28	62	31	8	0.194	4	6	0.097	2	6	21	5	2	0	0	4	0	0	0	0	7	3.17	-0.742	108.89	69.64	69.64	2.021	0	P14416	25.95936795	36.34311512	37.69751693	35.66591422	36.34311512	27.99097065	41.53498871	29.34537246	29.11963883	26.86230248	45.14672686	27.99097065
DB00490_P08908	DB00490	385.57	34.76	58.65	36.84	0.59	0.99	59	28	62	31	8	0.194	4	6	0.097	2	6	21	5	2	0	0	4	0	0	0	0	7	3.17	-0.742	108.89	69.64	69.64	2.021	0	P08908	24.40758294	39.57345972	36.01895735	42.41706161	35.30805687	22.27488152	38.86255924	35.30805687	25.82938389	33.41232227	44.31279621	22.27488152
DB01262_P26358	DB01262	228.24	16.41	29.25	16.89	0.59	1.04	28	16	29	17	3	0	2	2	0.069	3	0	8	4	4	0	0	0	0	2	0	4	8	2	2.382	50.781	123.49	123.49	-1.092	0	P26358	38.67574257	35.89108911	25.43316832	39.85148515	33.04455446	27.1039604	28.46534653	30.94059406	40.59405941	30.50742574	42.38861386	27.1039604
DB00880_Q12791	DB00880	295.75	16.1	24.86	17.51	0.7	1.08	23	17	24	18	11	0.333	2	1	0.042	5	6	7	3	4	1	1	6	0	0	0	3	7	3.585	1.539	63.79	118.69	135.45	0.45	0	Q12791	28.3171521	36.81229773	34.87055016	39.96763754	35.7605178	24.27184466	37.70226537	31.63430421	30.66343042	33.33333333	42.39482201	24.27184466
DB00880_P55017	DB00880	295.75	16.1	24.86	17.51	0.7	1.08	23	17	24	18	11	0.333	2	1	0.042	5	6	7	3	4	1	1	6	0	0	0	3	7	3.585	1.539	63.79	118.69	135.45	0.45	0	P55017	24.58374143	38.8834476	36.53281097	39.37316357	36.43486778	24.19196866	39.86287953	33.3986288	26.73849167	32.32125367	43.48677767	24.19196866
DB00880_P22748	DB00880	295.75	16.1	24.86	17.51	0.7	1.08	23	17	24	18	11	0.333	2	1	0.042	5	6	7	3	4	1	1	6	0	0	0	3	7	3.585	1.539	63.79	118.69	135.45	0.45	0	P22748	30.76923077	38.14102564	31.08974359	37.17948718	37.17948718	25.64102564	33.97435897	32.05128205	33.97435897	29.16666667	45.19230769	25.64102564
DB00880_P00918	DB00880	295.75	16.1	24.86	17.51	0.7	1.08	23	17	24	18	11	0.333	2	1	0.042	5	6	7	3	4	1	1	6	0	0	0	3	7	3.585	1.539	63.79	118.69	135.45	0.45	0	P00918	32.30769231	39.23076923	28.46153846	39.23076923	33.07692308	27.69230769	31.53846154	31.53846154	36.92307692	32.30769231	40	27.69230769
DB00880_P00915	DB00880	295.75	16.1	24.86	17.51	0.7	1.08	23	17	24	18	11	0.333	2	1	0.042	5	6	7	3	4	1	1	6	0	0	0	3	7	3.585	1.539	63.79	118.69	135.45	0.45	0	P00915	29.88505747	44.06130268	26.05363985	42.52873563	32.95019157	24.5210728	29.11877395	36.7816092	34.09961686	35.63218391	39.8467433	24.5210728
DB00491_O43451	DB00491	207.26	16.34	31.81	17.37	0.53	1.03	31	14	31	14	0	0	1	3	0.097	0	0	8	1	5	0	0	0	0	5	0	5	6	0	3.454	48.161	104.39	104.39	-2.444	0	O43451	28.64835757	40.11847065	31.23317178	40.33387184	35.00269251	24.66343565	36.07969844	32.95638126	30.9639203	32.74098008	42.59558428	24.66343565
DB01103_Q15111	DB01103	400.01	35.56	57.33	37.99	0.61	0.99	58	28	60	30	16	0.533	3	9	0.15	0	16	23	3	1	1	2	13	0	0	0	1	4	4.087	-0.394	118.962	37.39	37.39	5.666	0	Q15111	35.25114155	33.51598174	31.23287671	38.26484018	37.80821918	23.92694064	33.88127854	29.4977169	36.62100457	30.68493151	45.38812785	23.92694064
DB01103_P47712	DB01103	400.01	35.56	57.33	37.99	0.61	0.99	58	28	60	30	16	0.533	3	9	0.15	0	16	23	3	1	1	2	13	0	0	0	1	4	4.087	-0.394	118.962	37.39	37.39	5.666	0	P47712	32.57676903	34.84646195	32.57676903	37.24966622	35.24699599	27.50333778	35.38050734	29.50600801	35.11348465	29.90654206	42.59012016	27.50333778
DB01103_P11229	DB01103	400.01	35.56	57.33	37.99	0.61	0.99	58	28	60	30	16	0.533	3	9	0.15	0	16	23	3	1	1	2	13	0	0	0	1	4	4.087	-0.394	118.962	37.39	37.39	5.666	0	P11229	25.86956522	40.43478261	33.69565217	41.95652174	33.04347826	25	37.17391304	36.52173913	26.30434783	31.95652174	43.04347826	25
DB01103_P09917	DB01103	400.01	35.56	57.33	37.99	0.61	0.99	58	28	60	30	16	0.533	3	9	0.15	0	16	23	3	1	1	2	13	0	0	0	1	4	4.087	-0.394	118.962	37.39	37.39	5.666	0	P09917	33.08605341	32.64094955	34.27299703	34.12462908	38.1305638	27.74480712	38.72403561	25.66765579	35.60830861	27.15133531	45.10385757	27.74480712
DB01103_P08183	DB01103	400.01	35.56	57.33	37.99	0.61	0.99	58	28	60	30	16	0.533	3	9	0.15	0	16	23	3	1	1	2	13	0	0	0	1	4	4.087	-0.394	118.962	37.39	37.39	5.666	0	P08183	30.078125	35.625	34.296875	36.328125	39.0625	24.609375	37.03125	31.40625	31.5625	33.515625	41.875	24.609375
DB01103_O60733	DB01103	400.01	35.56	57.33	37.99	0.61	0.99	58	28	60	30	16	0.533	3	9	0.15	0	16	23	3	1	1	2	13	0	0	0	1	4	4.087	-0.394	118.962	37.39	37.39	5.666	0	O60733	30.52109181	36.72456576	32.75434243	37.96526055	37.84119107	24.19354839	34.98759305	30.89330025	34.1191067	30.27295285	45.53349876	24.19354839
DB01202_Q7L0J3	DB01202	170.24	14.6	26.16	15.49	0.56	1.01	26	12	26	12	2	0	1	3	0.115	2	0	8	2	2	0	0	0	1	0	0	2	4	1.585	0.671	44.154	63.4	63.4	-0.196	0	Q7L0J3	26.28032345	38.27493261	35.44474394	39.35309973	33.2884097	27.35849057	38.94878706	32.74932615	28.30188679	34.6361186	38.00539084	27.35849057
DB01202_P35498	DB01202	170.24	14.6	26.16	15.49	0.56	1.01	26	12	26	12	2	0	1	3	0.115	2	0	8	2	2	0	0	0	1	0	0	2	4	1.585	0.671	44.154	63.4	63.4	-0.196	0	P35498	30.76157292	31.45843703	37.77999004	34.19611747	39.22349428	26.58038825	40.81632653	27.27725236	31.90642111	28.67098059	44.74863116	26.58038825
DB01202_P00915	DB01202	170.24	14.6	26.16	15.49	0.56	1.01	26	12	26	12	2	0	1	3	0.115	2	0	8	2	2	0	0	0	1	0	0	2	4	1.585	0.671	44.154	63.4	63.4	-0.196	0	P00915	29.88505747	44.06130268	26.05363985	42.52873563	32.95019157	24.5210728	29.11877395	36.7816092	34.09961686	35.63218391	39.8467433	24.5210728
DB01202_O43497	DB01202	170.24	14.6	26.16	15.49	0.56	1.01	26	12	26	12	2	0	1	3	0.115	2	0	8	2	2	0	0	0	1	0	0	2	4	1.585	0.671	44.154	63.4	63.4	-0.196	0	O43497	26.75641565	40.17669331	33.06689104	42.70088347	34.49726546	22.80185107	35.17038284	35.33866218	29.49095499	33.15103071	44.04711822	22.80185107
DB01263_P10614	DB01263	700.87	57.98	94.05	60.44	0.62	1.01	93	51	99	57	25	0.404	7	12	0.121	2	23	37	8	4	2	3	20	0	1	0	1	13	4.7	-0.368	190.315	115.7	115.7	5.128	1	P10614	28.86792453	37.9245283	33.20754717	34.52830189	35.09433962	30.37735849	38.67924528	29.05660377	32.26415094	28.11320755	41.50943396	30.37735849
DB00979_P11229	DB00979	291.43	26.7	45.69	28.51	0.58	0.99	46	21	47	22	7	0.273	2	7	0.149	1	6	17	1	3	0	1	6	0	1	0	1	4	3	-0.338	82.805	49.77	49.77	2.489	0	P11229	25.86956522	40.43478261	33.69565217	41.95652174	33.04347826	25	37.17391304	36.52173913	26.30434783	31.95652174	43.04347826	25
DB00539_P03372	DB00539	406	36.58	56.12	38.98	0.64	0.98	57	29	59	31	19	0.581	3	8	0.136	1	18	26	1	1	1	3	18	0	0	0	0	2	4.322	-0.888	124.234	12.47	12.47	6.298	0	P03372	29.24369748	41.00840336	29.74789916	39.66386555	34.11764706	26.2184874	33.61344538	33.44537815	32.94117647	31.59663866	42.18487395	26.2184874
DB01260_P04083	DB01260	416.56	36.64	62.1	38.91	0.59	1	62	30	66	34	4	0	5	2	0.03	4	0	24	0	6	0	0	0	0	2	0	2	6	2.322	0.177	112.361	93.06	93.06	0.962	0	P04083	37.28323699	34.10404624	28.61271676	38.15028902	36.41618497	25.43352601	31.79190751	29.47976879	38.7283237	34.68208092	39.88439306	25.43352601
DB04839_P10275	DB04839	374.94	32.61	52.68	34.88	0.62	0.99	53	26	57	30	4	0	5	1	0.018	4	0	22	0	3	1	0	0	0	1	0	1	3	2.322	-0.408	102.733	54.37	54.37	2.655	0	P10275	28.50924918	45.91947769	25.57127312	47.22524483	31.99129489	20.78346028	29.16213275	40.26115343	30.57671382	36.23503808	42.98150163	20.78346028
DB00637_Q12809	DB00637	458.63	40.97	64.62	43.07	0.63	0.99	65	34	69	38	22	0.579	5	8	0.116	0	22	28	4	1	1	3	19	0	0	0	1	5	4.524	-0.421	135.643	42.32	42.32	5.69	0	Q12809	26.2295082	43.14063848	30.62985332	45.12510785	32.61432269	22.26056946	33.04572908	38.30888697	28.64538395	34.77135462	42.96807593	22.26056946
DB00637_P35367	DB00637	458.63	40.97	64.62	43.07	0.63	0.99	65	34	69	38	22	0.579	5	8	0.116	0	22	28	4	1	1	3	19	0	0	0	1	5	4.524	-0.421	135.643	42.32	42.32	5.69	0	P35367	27.92607803	35.11293635	36.96098563	35.72895277	34.90759754	29.36344969	40.65708419	28.95277207	30.39014374	28.54209446	42.09445585	29.36344969
DB00637_P05184	DB00637	458.63	40.97	64.62	43.07	0.63	0.99	65	34	69	38	22	0.579	5	8	0.116	0	22	28	4	1	1	3	19	0	0	0	1	5	4.524	-0.421	135.643	42.32	42.32	5.69	0	P05184	29.82107356	32.4055666	37.77335984	34.19483101	38.17097416	27.63419483	40.95427435	27.63419483	31.41153082	25.84493042	46.52087475	27.63419483
DB00535_Q8XJ01	DB00535	395.46	26.1	40.83	27.64	0.67	1.05	39	26	41	28	11	0.179	3	5	0.122	6	5	14	5	5	0	0	3	0	2	0	5	10	3.585	2.748	95.955	158.21	211.75	-0.07	0	Q8XJ01	34.16789396	39.46980854	26.3622975	38.1443299	38.1443299	23.71134021	31.81148748	32.69513991	35.49337261	34.16789396	42.12076583	23.71134021
DB00535_P05164	DB00535	395.46	26.1	40.83	27.64	0.67	1.05	39	26	41	28	11	0.179	3	5	0.122	6	5	14	5	5	0	0	3	0	2	0	5	10	3.585	2.748	95.955	158.21	211.75	-0.07	0	P05164	31.40939597	35.97315436	32.61744966	39.59731544	36.24161074	24.16107383	35.16778523	32.48322148	32.34899329	29.93288591	45.90604027	24.16107383
DB00534_Q13621	DB00534	367.22	12.4	22.4	15.82	0.56	1.02	22	11	21	10	1	0	0	4	0.19	1	0	5	2	2	1	0	0	0	0	0	3	4	1	1.837	-999	64.35	64.35	-999	0	Q13621	27.9344859	36.39672429	35.66878981	37.85259327	38.39854413	23.7488626	38.76251137	31.75614195	29.48134668	32.39308462	43.85805278	23.7488626
DB00534_P51649	DB00534	367.22	12.4	22.4	15.82	0.56	1.02	22	11	21	10	1	0	0	4	0.19	1	0	5	2	2	1	0	0	0	0	0	3	4	1	1.837	-999	64.35	64.35	-999	0	P51649	27.10280374	41.86915888	31.02803738	44.48598131	33.64485981	21.86915888	33.27102804	38.31775701	28.41121495	36.82242991	41.30841122	21.86915888
DB00537_P43702	DB00537	331.38	26.41	42.87	27.41	0.63	1.02	42	24	45	27	9	0.222	4	3	0.067	3	6	17	3	3	1	1	6	0	1	0	2	7	3.322	0.337	87.939	74.57	74.57	1.41	0	P43702	33.73493976	35.60910308	30.65595716	37.21552878	38.95582329	23.82864793	33.60107095	30.78982597	35.60910308	31.1914324	44.97991968	23.82864793
DB00537_P43700	DB00537	331.38	26.41	42.87	27.41	0.63	1.02	42	24	45	27	9	0.222	4	3	0.067	3	6	17	3	3	1	1	6	0	1	0	2	7	3.322	0.337	87.939	74.57	74.57	1.41	0	P43700	35.45454545	33.75	30.79545455	36.13636364	43.06818182	20.79545455	33.52272727	29.31818182	37.15909091	32.72727273	46.47727273	20.79545455
DB00537_P31224	DB00537	331.38	26.41	42.87	27.41	0.63	1.02	42	24	45	27	9	0.222	4	3	0.067	3	6	17	3	3	1	1	6	0	1	0	2	7	3.322	0.337	87.939	74.57	74.57	1.41	0	P31224	25.26215443	38.70352717	36.0343184	39.7521449	38.89418494	21.35367016	38.60819828	35.08102955	26.31077216	35.27168732	43.37464252	21.35367016
DB00537_P11388	DB00537	331.38	26.41	42.87	27.41	0.63	1.02	42	24	45	27	9	0.222	4	3	0.067	3	6	17	3	3	1	1	6	0	1	0	2	7	3.322	0.337	87.939	74.57	74.57	1.41	0	P11388	39.64728935	32.2011757	28.15153494	35.40169824	36.64271718	27.95558459	30.96015676	27.82495101	41.21489223	29.71913782	42.3252776	27.95558459
DB00537_P02768	DB00537	331.38	26.41	42.87	27.41	0.63	1.02	42	24	45	27	9	0.222	4	3	0.067	3	6	17	3	3	1	1	6	0	1	0	2	7	3.322	0.337	87.939	74.57	74.57	1.41	0	P02768	36.45320197	31.5270936	32.01970443	37.43842365	35.30377668	27.25779967	35.13957307	25.77996716	39.08045977	27.75041051	44.99178982	27.25779967
DB00536_P61823	DB00536	59.09	4.58	9.19	4.78	0.51	1.02	9	4	8	3	1	0	0	0	0	1	0	1	3	0	0	0	0	0	0	0	5	3	1	6.705	15.444	75.89	75.89	-1.05	0	P61823	29.33333333	40	30.66666667	42	35.33333333	22.66666667	34.66666667	33.33333333	32	33.33333333	44	22.66666667
DB00536_P53608	DB00536	59.09	4.58	9.19	4.78	0.51	1.02	9	4	8	3	1	0	0	0	0	1	0	1	3	0	0	0	0	0	0	0	5	3	1	6.705	15.444	75.89	75.89	-1.05	0	P53608	28.76254181	40.13377926	31.10367893	39.7993311	37.12374582	23.07692308	33.77926421	33.77926421	32.44147157	35.11705686	41.80602007	23.07692308
DB00536_P31016	DB00536	59.09	4.58	9.19	4.78	0.51	1.02	9	4	8	3	1	0	0	0	0	1	0	1	3	0	0	0	0	0	0	0	5	3	1	6.705	15.444	75.89	75.89	-1.05	0	P31016	33.42541436	39.50276243	27.0718232	40.33149171	35.91160221	23.75690608	30.66298343	32.73480663	36.60220994	34.53038674	41.71270718	23.75690608
DB00536_P10868	DB00536	59.09	4.58	9.19	4.78	0.51	1.02	9	4	8	3	1	0	0	0	0	1	0	1	3	0	0	0	0	0	0	0	5	3	1	6.705	15.444	75.89	75.89	-1.05	0	P10868	25.42372881	43.6440678	30.93220339	42.37288136	31.77966102	25.84745763	34.3220339	36.44067797	29.23728814	32.62711864	41.52542373	25.84745763
DB00536_P0A6E4	DB00536	59.09	4.58	9.19	4.78	0.51	1.02	9	4	8	3	1	0	0	0	0	1	0	1	3	0	0	0	0	0	0	0	5	3	1	6.705	15.444	75.89	75.89	-1.05	0	P0A6E4	32.2147651	38.70246085	29.08277405	38.9261745	36.24161074	24.83221477	33.33333333	32.2147651	34.45190157	35.34675615	39.82102908	24.83221477
DB00536_P05091	DB00536	59.09	4.58	9.19	4.78	0.51	1.02	9	4	8	3	1	0	0	0	0	1	0	1	3	0	0	0	0	0	0	0	5	3	1	6.705	15.444	75.89	75.89	-1.05	0	P05091	30.17408124	39.07156673	30.75435203	41.7794971	35.20309478	23.01740812	34.04255319	34.62282398	31.33462282	35.20309478	41.7794971	23.01740812
DB00536_P00720	DB00536	59.09	4.58	9.19	4.78	0.51	1.02	9	4	8	3	1	0	0	0	0	1	0	1	3	0	0	0	0	0	0	0	5	3	1	6.705	15.444	75.89	75.89	-1.05	0	P00720	37.19512195	32.31707317	30.48780488	35.36585366	36.58536585	28.04878049	34.14634146	28.04878049	37.80487805	32.31707317	39.63414634	28.04878049
DB00536_O58720	DB00536	59.09	4.58	9.19	4.78	0.51	1.02	9	4	8	3	1	0	0	0	0	1	0	1	3	0	0	0	0	0	0	0	5	3	1	6.705	15.444	75.89	75.89	-1.05	0	O58720	42.15686275	22.54901961	35.29411765	25.49019608	44.11764706	30.39215686	39.21568627	16.66666667	44.11764706	21.56862745	48.03921569	30.39215686
DB00530_P00533	DB00530	393.48	33.01	52.45	34.45	0.63	1.01	52	29	54	31	18	0.548	3	10	0.185	0	17	22	3	4	0	2	14	0	0	0	1	7	4.248	-0.336	110.749	74.73	74.73	4.31	0	P00533	31.32231405	36.94214876	31.73553719	41.40495868	36.52892562	22.0661157	34.7107438	31.40495868	33.88429752	30.24793388	47.68595041	22.0661157
DB01610_P04293	DB01610	354.42	27.3	48.32	28.4	0.58	1.03	47	25	48	26	8	0.192	2	9	0.188	3	5	14	6	5	0	0	3	0	1	0	6	10	3.17	3.648	86.374	171.37	171.37	-0.641	1	P04293	28.58299595	41.53846154	29.87854251	42.34817814	32.14574899	25.50607287	33.76518219	35.06072874	31.17408907	34.25101215	40.24291498	25.50607287
DB00532_Q14524	DB00532	218.28	18.6	30.16	19.49	0.62	1.01	30	16	31	17	8	0.353	2	2	0.065	2	6	12	2	2	0	1	6	0	0	0	1	4	3.17	-0.229	59.538	49.41	49.41	1.6	0	Q14524	27.97619048	35.46626984	36.55753968	38.14484127	37.20238095	24.65277778	39.23611111	31.39880952	29.36507937	30.80357143	44.54365079	24.65277778
DB00532_P02768	DB00532	218.28	18.6	30.16	19.49	0.62	1.01	30	16	31	17	8	0.353	2	2	0.065	2	6	12	2	2	0	1	6	0	0	0	1	4	3.17	-0.229	59.538	49.41	49.41	1.6	0	P02768	36.45320197	31.5270936	32.01970443	37.43842365	35.30377668	27.25779967	35.13957307	25.77996716	39.08045977	27.75041051	44.99178982	27.25779967
DB01329_Q8XJ01	DB01329	645.75	45.6	73.64	47.84	0.64	1.04	71	44	75	48	18	0.229	5	9	0.12	7	11	25	9	8	0	1	7	0	1	1	4	16	4.248	1.557	160.21	220.26	270.86	-0.281	1	Q8XJ01	34.16789396	39.46980854	26.3622975	38.1443299	38.1443299	23.71134021	31.81148748	32.69513991	35.49337261	34.16789396	42.12076583	23.71134021
DB01329_P02768	DB01329	645.75	45.6	73.64	47.84	0.64	1.04	71	44	75	48	18	0.229	5	9	0.12	7	11	25	9	8	0	1	7	0	1	1	4	16	4.248	1.557	160.21	220.26	270.86	-0.281	1	P02768	36.45320197	31.5270936	32.01970443	37.43842365	35.30377668	27.25779967	35.13957307	25.77996716	39.08045977	27.75041051	44.99178982	27.25779967
DB01328_Q8XJ01	DB01328	542.63	34.91	55.76	37.18	0.66	1.05	53	35	56	38	17	0.289	4	9	0.161	6	11	18	6	8	0	1	7	0	3	0	4	13	4.17	1.746	127.83	204.91	263.89	-0.44	1	Q8XJ01	34.16789396	39.46980854	26.3622975	38.1443299	38.1443299	23.71134021	31.81148748	32.69513991	35.49337261	34.16789396	42.12076583	23.71134021
DB01328_P02768	DB01328	542.63	34.91	55.76	37.18	0.66	1.05	53	35	56	38	17	0.289	4	9	0.161	6	11	18	6	8	0	1	7	0	3	0	4	13	4.17	1.746	127.83	204.91	263.89	-0.44	1	P02768	36.45320197	31.5270936	32.01970443	37.43842365	35.30377668	27.25779967	35.13957307	25.77996716	39.08045977	27.75041051	44.99178982	27.25779967
DB01327_Q8XJ01	DB01327	454.57	29.06	45	31.09	0.68	1.05	43	29	46	32	14	0.313	4	7	0.152	4	10	14	8	4	0	0	3	0	1	0	2	11	3.907	0.501	113.41	156.09	234.93	-0.689	0	Q8XJ01	34.16789396	39.46980854	26.3622975	38.1443299	38.1443299	23.71134021	31.81148748	32.69513991	35.49337261	34.16789396	42.12076583	23.71134021
DB01327_P27169	DB01327	454.57	29.06	45	31.09	0.68	1.05	43	29	46	32	14	0.313	4	7	0.152	4	10	14	8	4	0	0	3	0	1	0	2	11	3.907	0.501	113.41	156.09	234.93	-0.689	0	P27169	28.16901408	37.74647887	34.08450704	35.21126761	41.69014085	23.09859155	38.87323944	29.57746479	31.54929577	28.73239437	48.16901408	23.09859155
DB01327_P02768	DB01327	454.57	29.06	45	31.09	0.68	1.05	43	29	46	32	14	0.313	4	7	0.152	4	10	14	8	4	0	0	3	0	1	0	2	11	3.907	0.501	113.41	156.09	234.93	-0.689	0	P02768	36.45320197	31.5270936	32.01970443	37.43842365	35.30377668	27.25779967	35.13957307	25.77996716	39.08045977	27.75041051	44.99178982	27.25779967
DB01327_O15439	DB01327	454.57	29.06	45	31.09	0.68	1.05	43	29	46	32	14	0.313	4	7	0.152	4	10	14	8	4	0	0	3	0	1	0	2	11	3.907	0.501	113.41	156.09	234.93	-0.689	0	O15439	28.45283019	34.26415094	37.28301887	34.71698113	40.60377358	24.67924528	40.22641509	29.20754717	30.56603774	29.96226415	45.35849057	24.67924528
DB01326_Q8XJ01	DB01326	462.56	32.29	50.7	34.17	0.66	1.03	49	31	52	34	15	0.324	4	7	0.135	4	11	18	6	5	0	1	7	0	2	0	3	10	4	1.036	118.086	150.54	201.14	0.542	0	Q8XJ01	34.16789396	39.46980854	26.3622975	38.1443299	38.1443299	23.71134021	31.81148748	32.69513991	35.49337261	34.16789396	42.12076583	23.71134021
DB01325_Q12791	DB01325	289.77	19.3	31.11	20.69	0.64	1.04	30	18	31	19	9	0.316	2	2	0.065	3	6	10	3	3	1	1	6	0	0	0	4	6	3.322	2.214	70.028	101.29	109.67	0.971	0	Q12791	28.3171521	36.81229773	34.87055016	39.96763754	35.7605178	24.27184466	37.70226537	31.63430421	30.66343042	33.33333333	42.39482201	24.27184466
DB01325_P55017	DB01325	289.77	19.3	31.11	20.69	0.64	1.04	30	18	31	19	9	0.316	2	2	0.065	3	6	10	3	3	1	1	6	0	0	0	4	6	3.322	2.214	70.028	101.29	109.67	0.971	0	P55017	24.58374143	38.8834476	36.53281097	39.37316357	36.43486778	24.19196866	39.86287953	33.3986288	26.73849167	32.32125367	43.48677767	24.19196866
DB01325_P22748	DB01325	289.77	19.3	31.11	20.69	0.64	1.04	30	18	31	19	9	0.316	2	2	0.065	3	6	10	3	3	1	1	6	0	0	0	4	6	3.322	2.214	70.028	101.29	109.67	0.971	0	P22748	30.76923077	38.14102564	31.08974359	37.17948718	37.17948718	25.64102564	33.97435897	32.05128205	33.97435897	29.16666667	45.19230769	25.64102564
DB01325_P00918	DB01325	289.77	19.3	31.11	20.69	0.64	1.04	30	18	31	19	9	0.316	2	2	0.065	3	6	10	3	3	1	1	6	0	0	0	4	6	3.322	2.214	70.028	101.29	109.67	0.971	0	P00918	32.30769231	39.23076923	28.46153846	39.23076923	33.07692308	27.69230769	31.53846154	31.53846154	36.92307692	32.30769231	40	27.69230769
DB01325_P00915	DB01325	289.77	19.3	31.11	20.69	0.64	1.04	30	18	31	19	9	0.316	2	2	0.065	3	6	10	3	3	1	1	6	0	0	0	4	6	3.322	2.214	70.028	101.29	109.67	0.971	0	P00915	29.88505747	44.06130268	26.05363985	42.52873563	32.95019157	24.5210728	29.11877395	36.7816092	34.09961686	35.63218391	39.8467433	24.5210728
DB01203_P08588	DB01203	309.45	27.81	48.9	29.72	0.57	1	49	22	50	23	6	0.261	2	6	0.12	0	6	17	1	4	0	1	6	0	3	0	4	5	2.807	1.825	85.524	81.95	81.95	1.146	0	P08588	21.5932914	44.02515723	34.38155136	48.84696017	29.76939203	21.3836478	36.26834382	41.29979036	22.43186583	35.639413	42.9769392	21.3836478
DB01203_P07550	DB01203	309.45	27.81	48.9	29.72	0.57	1	49	22	50	23	6	0.261	2	6	0.12	0	6	17	1	4	0	1	6	0	3	0	4	5	2.807	1.825	85.524	81.95	81.95	1.146	0	P07550	26.63438257	34.14043584	39.2251816	35.10895884	40.1937046	24.69733656	42.61501211	28.08716707	29.29782082	29.05569007	46.24697337	24.69733656
DB01088_P43119	DB01088	478.68	43.92	72.42	46.74	0.6	0.99	73	35	75	37	11	0.162	3	12	0.16	4	6	30	0	5	0	1	6	0	2	0	2	5	3.585	0.077	140.002	83.83	83.83	5.84	0	P43119	17.61658031	44.81865285	37.56476684	48.70466321	30.82901554	20.46632124	39.89637306	41.19170984	18.9119171	37.30569948	42.22797927	20.46632124
DB01088_P43116	DB01088	478.68	43.92	72.42	46.74	0.6	0.99	73	35	75	37	11	0.162	3	12	0.16	4	6	30	0	5	0	1	6	0	2	0	2	5	3.585	0.077	140.002	83.83	83.83	5.84	0	P43116	21.50837989	39.94413408	38.54748603	41.89944134	34.3575419	23.74301676	41.89944134	35.19553073	22.90502793	34.07821229	42.17877095	23.74301676
DB01088_P27815	DB01088	478.68	43.92	72.42	46.74	0.6	0.99	73	35	75	37	11	0.162	3	12	0.16	4	6	30	0	5	0	1	6	0	2	0	2	5	3.585	0.077	140.002	83.83	83.83	5.84	0	P27815	31.26410835	42.21218962	26.52370203	43.56659142	35.44018059	20.99322799	28.44243792	37.24604966	34.31151242	34.65011287	44.35665914	20.99322799
DB01088_P00750	DB01088	478.68	43.92	72.42	46.74	0.6	0.99	73	35	75	37	11	0.162	3	12	0.16	4	6	30	0	5	0	1	6	0	2	0	2	5	3.585	0.077	140.002	83.83	83.83	5.84	0	P00750	29.71530249	40.56939502	29.71530249	45.19572954	29.71530249	25.08896797	33.98576512	33.27402135	32.74021352	33.09608541	41.81494662	25.08896797
DB01320_Q14524	DB01320	362.3	26.13	41.33	27.75	0.65	1.03	40	25	42	27	15	0.444	3	5	0.119	3	12	16	2	6	0	2	12	0	2	0	3	8	4	1.084	87.122	116.17	125.98	0.944	0	Q14524	27.97619048	35.46626984	36.55753968	38.14484127	37.20238095	24.65277778	39.23611111	31.39880952	29.36507937	30.80357143	44.54365079	24.65277778
DB01147_Q8XJ01	DB01147	435.92	31.11	48.41	32.89	0.66	1.03	47	29	50	32	14	0.344	4	4	0.08	3	11	19	3	5	1	1	9	0	1	0	2	8	3.907	0.33	105.886	112.74	138.04	2.488	0	Q8XJ01	34.16789396	39.46980854	26.3622975	38.1443299	38.1443299	23.71134021	31.81148748	32.69513991	35.49337261	34.16789396	42.12076583	23.71134021
DB01147_P02768	DB01147	435.92	31.11	48.41	32.89	0.66	1.03	47	29	50	32	14	0.344	4	4	0.08	3	11	19	3	5	1	1	9	0	1	0	2	8	3.907	0.33	105.886	112.74	138.04	2.488	0	P02768	36.45320197	31.5270936	32.01970443	37.43842365	35.30377668	27.25779967	35.13957307	25.77996716	39.08045977	27.75041051	44.99178982	27.25779967
DB01147_P00811	DB01147	435.92	31.11	48.41	32.89	0.66	1.03	47	29	50	32	14	0.344	4	4	0.08	3	11	19	3	5	1	1	9	0	1	0	2	8	3.907	0.33	105.886	112.74	138.04	2.488	0	P00811	27.32095491	42.97082228	29.70822281	41.90981432	35.80901857	22.28116711	33.68700265	37.66578249	28.64721485	34.48275862	43.23607427	22.28116711
DB00328_P35354	DB00328	357.81	27.52	41.8	28.77	0.67	1.02	41	25	43	27	18	0.593	3	4	0.093	2	16	19	1	4	1	2	14	0	1	0	1	4	4.248	-0.317	94.3	68.53	68.53	4.211	0	P35354	30.29801325	36.9205298	32.78145695	35.7615894	36.75496689	27.48344371	37.25165563	29.30463576	33.44370861	26.98675497	45.52980132	27.48344371
DB00328_P23219	DB00328	357.81	27.52	41.8	28.77	0.67	1.02	41	25	43	27	18	0.593	3	4	0.093	2	16	19	1	4	1	2	14	0	1	0	1	4	4.248	-0.317	94.3	68.53	68.53	4.211	0	P23219	27.54590985	37.39565943	35.05843072	36.06010017	35.55926544	28.38063439	39.56594324	29.88313856	30.5509182	26.21035058	45.40901503	28.38063439
DB01142_P35367	DB01142	279.41	26.48	41.27	28.07	0.63	0.98	42	21	44	23	13	0.522	3	3	0.068	1	12	19	1	1	0	2	12	0	0	0	0	2	3.807	-0.891	89.069	12.47	12.47	3.908	0	P35367	27.92607803	35.11293635	36.96098563	35.72895277	34.90759754	29.36344969	40.65708419	28.95277207	30.39014374	28.54209446	42.09445585	29.36344969
DB01142_P31645	DB01142	279.41	26.48	41.27	28.07	0.63	0.98	42	21	44	23	13	0.522	3	3	0.068	1	12	19	1	1	0	2	12	0	0	0	0	2	3.807	-0.891	89.069	12.47	12.47	3.908	0	P31645	19.84126984	39.84126984	40.31746032	39.52380952	36.34920635	24.12698413	45.23809524	33.80952381	20.95238095	31.9047619	43.96825397	24.12698413
DB01142_P25021	DB01142	279.41	26.48	41.27	28.07	0.63	0.98	42	21	44	23	13	0.522	3	3	0.068	1	12	19	1	1	0	2	12	0	0	0	0	2	3.807	-0.891	89.069	12.47	12.47	3.908	0	P25021	23.67688022	35.6545961	40.66852368	37.32590529	40.11142061	22.56267409	44.28969359	30.64066852	25.06963788	30.64066852	46.79665738	22.56267409
DB01142_P23975	DB01142	279.41	26.48	41.27	28.07	0.63	0.98	42	21	44	23	13	0.522	3	3	0.068	1	12	19	1	1	0	2	12	0	0	0	0	2	3.807	-0.891	89.069	12.47	12.47	3.908	0	P23975	20.25931929	37.76337115	41.97730956	35.98055105	37.43922204	26.5802269	46.83954619	30.79416532	22.36628849	30.30794165	43.11183144	26.5802269
DB00324_P47712	DB00324	376.51	33.13	56.08	35.18	0.59	1	56	27	59	30	4	0	4	1	0.017	4	0	22	0	4	1	0	0	0	2	0	2	5	2.322	0.194	101.017	74.6	74.6	2.033	0	P47712	32.57676903	34.84646195	32.57676903	37.24966622	35.24699599	27.50333778	35.38050734	29.50600801	35.11348465	29.90654206	42.59012016	27.50333778
DB00324_P08185	DB00324	376.51	33.13	56.08	35.18	0.59	1	56	27	59	30	4	0	4	1	0.017	4	0	22	0	4	1	0	0	0	2	0	2	5	2.322	0.194	101.017	74.6	74.6	2.033	0	P08185	25.67901235	37.5308642	36.79012346	37.5308642	39.25925926	23.20987654	39.75308642	31.85185185	28.39506173	33.33333333	43.45679012	23.20987654
DB00325_P16066	DB00325	30.01	1.21	2.49	1.08	0.6	1.24	2	2	1	1	1	0	0	0	0	1	0	0	1	1	0	0	0	0	0	0	0	2	1	0	1.443	39.37	39.37	-0.023	0	P16066	29.87747408	36.9462771	33.17624882	37.98303487	37.79453346	24.22243167	36.38077286	31.38548539	32.23374175	31.29123468	44.48633365	24.22243167
DB00494_P21964	DB00494	305.32	23.13	38.24	23.86	0.63	1.03	37	22	37	22	11	0.273	1	5	0.135	4	6	14	3	5	0	1	6	0	0	2	2	7	3.585	0.438	79.938	130.38	130.38	1.608	0	P21964	28.04428044	33.2103321	38.74538745	36.53136531	42.43542435	21.03321033	41.69741697	27.30627306	30.99630996	28.41328413	50.55350554	21.03321033
DB00327_P41145	DB00327	285.37	24.91	40.04	26.22	0.62	1	40	21	44	25	7	0.24	5	0	0	1	6	17	1	3	0	1	6	0	0	1	1	4	3	-0.338	78.05	49.77	49.77	1.657	0	P41145	21.57894737	35.52631579	42.89473684	39.21052632	36.31578947	24.47368421	46.57894737	30.78947368	22.63157895	30.26315789	45.26315789	24.47368421
DB00327_P41143	DB00327	285.37	24.91	40.04	26.22	0.62	1	40	21	44	25	7	0.24	5	0	0	1	6	17	1	3	0	1	6	0	0	1	1	4	3	-0.338	78.05	49.77	49.77	1.657	0	P41143	19.08602151	41.39784946	39.51612903	44.62365591	31.98924731	23.38709677	42.74193548	37.3655914	19.89247312	34.40860215	42.20430108	23.38709677
DB00327_P35372	DB00327	285.37	24.91	40.04	26.22	0.62	1	40	21	44	25	7	0.24	5	0	0	1	6	17	1	3	0	1	6	0	0	1	1	4	3	-0.338	78.05	49.77	49.77	1.657	0	P35372	21.5	38.75	39.75	41.25	35.25	23.5	43.5	33.25	23.25	31.25	45.25	23.5
DB00321_P31645	DB00321	277.44	27.57	42.82	29.38	0.63	0.97	44	21	46	23	13	0.522	3	3	0.065	1	12	20	1	0	0	2	12	0	0	0	0	1	3.807	-0.938	92.331	3.24	3.24	4.772	0	P31645	19.84126984	39.84126984	40.31746032	39.52380952	36.34920635	24.12698413	45.23809524	33.80952381	20.95238095	31.9047619	43.96825397	24.12698413
DB00321_P23975	DB00321	277.44	27.57	42.82	29.38	0.63	0.97	44	21	46	23	13	0.522	3	3	0.065	1	12	20	1	0	0	2	12	0	0	0	0	1	3.807	-0.938	92.331	3.24	3.24	4.772	0	P23975	20.25931929	37.76337115	41.97730956	35.98055105	37.43922204	26.5802269	46.83954619	30.79416532	22.36628849	30.30794165	43.11183144	26.5802269
DB00321_P08913	DB00321	277.44	27.57	42.82	29.38	0.63	0.97	44	21	46	23	13	0.522	3	3	0.065	1	12	20	1	0	0	2	12	0	0	0	0	1	3.807	-0.938	92.331	3.24	3.24	4.772	0	P08913	24.22222222	43.11111111	32.66666667	45.11111111	31.33333333	23.55555556	35.33333333	39.77777778	24.88888889	34	42.44444444	23.55555556
DB00321_O43526	DB00321	277.44	27.57	42.82	29.38	0.63	0.97	44	21	46	23	13	0.522	3	3	0.065	1	12	20	1	0	0	2	12	0	0	0	0	1	3.807	-0.938	92.331	3.24	3.24	4.772	0	O43526	28.44036697	43.23394495	28.32568807	45.06880734	29.70183486	25.2293578	31.53669725	38.30275229	30.16055046	34.86238532	39.90825688	25.2293578
DB00322_P04818	DB00322	246.22	16.65	29.77	17.03	0.59	1.06	28	17	29	18	3	0	2	2	0.069	3	0	9	2	5	1	0	0	0	2	0	3	8	2	1.424	51.258	104.55	104.55	-1.774	0	P04818	32.26837061	36.10223642	31.62939297	38.01916933	34.50479233	27.47603834	35.14376997	29.71246006	35.14376997	29.07348243	43.45047923	27.47603834
DB00323_P21964	DB00323	273.26	20.54	32.16	21.09	0.66	1.04	31	20	32	21	15	0.571	2	3	0.094	3	12	14	1	5	0	2	12	0	0	2	2	5	4	0.41	72.388	103.35	103.35	3.08	0	P21964	28.04428044	33.2103321	38.74538745	36.53136531	42.43542435	21.03321033	41.69741697	27.30627306	30.99630996	28.41328413	50.55350554	21.03321033
DB01074_P50416	DB01074	277.55	30.16	53.12	32.95	0.55	0.97	55	20	57	22	0	0	3	4	0.07	0	0	19	1	0	0	0	0	0	0	0	1	1	0	-0.468	87.227	12.03	12.03	5.721	0	P50416	29.23673997	37.77490298	32.98835705	36.99870634	33.37645537	29.62483829	37.25743855	30.53040103	32.21216041	31.04786546	39.32729625	29.62483829
DB01074_P23786	DB01074	277.55	30.16	53.12	32.95	0.55	0.97	55	20	57	22	0	0	3	4	0.07	0	0	19	1	0	0	0	0	0	0	0	1	1	0	-0.468	87.227	12.03	12.03	5.721	0	P23786	30.39513678	39.36170213	30.24316109	40.5775076	33.13069909	26.29179331	33.43465046	33.43465046	33.13069909	33.43465046	40.27355623	26.29179331
DB01129_P51164	DB01129	359.49	28.99	46.32	30.88	0.63	1.01	46	25	48	27	17	0.593	3	8	0.167	1	16	18	3	3	0	1	12	0	0	0	1	5	4.17	-0.277	98.217	77.1	96.31	2.58	0	P51164	30.58419244	37.80068729	31.61512027	37.11340206	34.36426117	28.52233677	37.80068729	29.5532646	32.64604811	26.80412371	44.67353952	28.52233677
DB01129_P20648	DB01129	359.49	28.99	46.32	30.88	0.63	1.01	46	25	48	27	17	0.593	3	8	0.167	1	16	18	3	3	0	1	12	0	0	0	1	5	4.17	-0.277	98.217	77.1	96.31	2.58	0	P20648	28.30917874	36.32850242	35.36231884	40.28985507	37.68115942	22.02898551	38.26086957	32.17391304	29.56521739	32.75362319	45.2173913	22.02898551
DB01073_P42224	DB01073	365.25	22.53	39.71	23.64	0.61	1.07	37	24	39	26	11	0.385	3	4	0.103	1	10	10	5	7	1	0	5	0	4	0	6	12	3.585	3.842	75.201	186.07	195.88	-2.262	1	P42224	38.8	27.86666667	33.33333333	29.73333333	44.8	25.46666667	35.73333333	23.33333333	40.93333333	23.73333333	50.8	25.46666667
DB01073_P23921	DB01073	365.25	22.53	39.71	23.64	0.61	1.07	37	24	39	26	11	0.385	3	4	0.103	1	10	10	5	7	1	0	5	0	4	0	6	12	3.585	3.842	75.201	186.07	195.88	-2.262	1	P23921	33.71212121	35.22727273	31.06060606	35.35353535	38.51010101	26.13636364	35.98484848	28.40909091	35.60606061	29.54545455	44.31818182	26.13636364
DB01073_P10415	DB01073	365.25	22.53	39.71	23.64	0.61	1.07	37	24	39	26	11	0.385	3	4	0.103	1	10	10	5	7	1	0	5	0	4	0	6	12	3.585	3.842	75.201	186.07	195.88	-2.262	1	P10415	23.0125523	46.86192469	30.12552301	45.60669456	28.0334728	26.35983264	33.47280335	39.74895397	26.77824268	36.82008368	36.82008368	26.35983264
DB01073_P09884	DB01073	365.25	22.53	39.71	23.64	0.61	1.07	37	24	39	26	11	0.385	3	4	0.103	1	10	10	5	7	1	0	5	0	4	0	6	12	3.585	3.842	75.201	186.07	195.88	-2.262	1	P09884	37.07250342	31.94254446	30.98495212	35.90971272	38.37209302	25.71819425	34.54172367	26.67578659	38.78248974	28.72777018	45.55403557	25.71819425
DB01073_P00813	DB01073	365.25	22.53	39.71	23.64	0.61	1.07	37	24	39	26	11	0.385	3	4	0.103	1	10	10	5	7	1	0	5	0	4	0	6	12	3.585	3.842	75.201	186.07	195.88	-2.262	1	P00813	33.05785124	37.74104683	29.20110193	37.46556474	37.46556474	25.06887052	33.60881543	30.3030303	36.08815427	30.3030303	44.62809917	25.06887052
DB01342_P30556	DB01342	416.59	36.93	58.65	38.66	0.63	0.99	59	31	62	34	22	0.647	4	10	0.161	0	22	23	8	0	0	1	14	0	0	0	1	6	4.524	-0.329	121.012	98.06	98.06	5.02	0	P30556	22.00557103	33.42618384	44.56824513	33.14763231	38.71866295	28.13370474	49.30362117	27.01949861	23.67688022	25.62674095	46.23955432	28.13370474
DB00978_P43702	DB00978	351.39	27.12	45.27	28.11	0.62	1.03	44	25	46	27	9	0.222	3	3	0.065	3	6	17	3	3	2	1	6	0	1	0	2	8	3.322	0.352	90.111	74.57	74.57	1.852	0	P43702	33.73493976	35.60910308	30.65595716	37.21552878	38.95582329	23.82864793	33.60107095	30.78982597	35.60910308	31.1914324	44.97991968	23.82864793
DB00978_P43700	DB00978	351.39	27.12	45.27	28.11	0.62	1.03	44	25	46	27	9	0.222	3	3	0.065	3	6	17	3	3	2	1	6	0	1	0	2	8	3.322	0.352	90.111	74.57	74.57	1.852	0	P43700	35.45454545	33.75	30.79545455	36.13636364	43.06818182	20.79545455	33.52272727	29.31818182	37.15909091	32.72727273	46.47727273	20.79545455
DB00978_P11388	DB00978	351.39	27.12	45.27	28.11	0.62	1.03	44	25	46	27	9	0.222	3	3	0.065	3	6	17	3	3	2	1	6	0	1	0	2	8	3.322	0.352	90.111	74.57	74.57	1.852	0	P11388	39.64728935	32.2011757	28.15153494	35.40169824	36.64271718	27.95558459	30.96015676	27.82495101	41.21489223	29.71913782	42.3252776	27.95558459
DB01178_P30536	DB01178	273.76	18.91	29.79	20.44	0.65	1.03	29	17	30	18	9	0.333	2	1	0.033	3	6	11	1	3	1	1	6	0	0	0	0	4	3.322	-0.634	64.621	54.45	62.83	1.56	0	P30536	13.60946746	49.11242604	37.27810651	43.19526627	28.40236686	28.40236686	42.6035503	40.82840237	16.56804734	33.72781065	37.86982249	28.40236686
DB01179_P11388	DB01179	414.44	32.67	53.34	34.01	0.63	1.03	52	30	56	34	13	0.353	5	4	0.071	1	12	22	0	8	0	2	12	0	1	0	1	8	3.807	-0.316	103.905	92.68	92.68	2.112	0	P11388	39.64728935	32.2011757	28.15153494	35.40169824	36.64271718	27.95558459	30.96015676	27.82495101	41.21489223	29.71913782	42.3252776	27.95558459
DB00035_P47901	DB00035	1069.38	83.18	140.6	87.86	0.6	1.02	138	74	141	77	24	0.156	4	19	0.135	12	12	46	14	12	0	2	12	3	0	1	18	26	4.644	12.347	269.652	437.91	488.51	-2.956	1	P47901	20.99056604	41.03773585	37.97169811	43.86792453	33.72641509	22.40566038	40.09433962	37.26415094	22.64150943	34.43396226	43.16037736	22.40566038
DB00035_P37288	DB00035	1069.38	83.18	140.6	87.86	0.6	1.02	138	74	141	77	24	0.156	4	19	0.135	12	12	46	14	12	0	2	12	3	0	1	18	26	4.644	12.347	269.652	437.91	488.51	-2.956	1	P37288	23.44497608	38.99521531	37.55980861	41.38755981	31.57894737	27.03349282	39.95215311	35.16746411	24.88038278	32.53588517	40.43062201	27.03349282
DB00403_P32238	DB00403	980.18	76.54	128.78	80.34	0.61	1.02	126	69	129	72	32	0.306	4	27	0.209	10	22	45	9	14	0	3	20	1	3	0	14	22	5.044	8.92	244.849	380.63	389.01	0.562	1	P32238	23.8317757	37.38317757	38.78504673	39.01869159	36.68224299	24.29906542	41.82242991	33.64485981	24.53271028	29.6728972	46.02803738	24.29906542
DB00402_P30536	DB00402	388.85	28.79	45.22	29.82	0.65	1.03	44	27	47	30	14	0.4	4	3	0.064	2	12	17	6	3	1	0	9	0	0	0	0	9	3.907	-0.623	95.369	91.76	91.76	1.381	0	P30536	13.60946746	49.11242604	37.27810651	43.19526627	28.40236686	28.40236686	42.6035503	40.82840237	16.56804734	33.72781065	37.86982249	28.40236686
DB00405_P35367	DB00405	319.27	24.45	37.39	26.22	0.64	0.98	38	19	39	20	12	0.6	2	5	0.128	0	12	16	2	0	1	1	11	0	0	0	0	2	3.7	-0.828	83.668	16.13	16.13	3.781	0	P35367	27.92607803	35.11293635	36.96098563	35.72895277	34.90759754	29.36344969	40.65708419	28.95277207	30.39014374	28.54209446	42.09445585	29.36344969
DB00404_Q16445	DB00404	308.79	24.67	35.15	25.69	0.7	1	35	22	38	25	18	0.68	4	1	0.026	1	17	17	4	0	1	2	14	0	0	0	0	3	4.248	-0.762	88.71	43.07	43.07	3.727	0	Q16445	24.28256071	39.95584989	35.7615894	38.41059603	35.7615894	25.82781457	40.17660044	34.21633554	25.60706402	31.34657837	42.82560706	25.82781457
DB00404_P48169	DB00404	308.79	24.67	35.15	25.69	0.7	1	35	22	38	25	18	0.68	4	1	0.026	1	17	17	4	0	1	2	14	0	0	0	0	3	4.248	-0.762	88.71	43.07	43.07	3.727	0	P48169	26.1732852	42.41877256	31.40794224	41.6967509	31.40794224	26.89530686	34.83754513	37.36462094	27.79783394	33.93501805	39.16967509	26.89530686
DB00404_P47869	DB00404	308.79	24.67	35.15	25.69	0.7	1	35	22	38	25	18	0.68	4	1	0.026	1	17	17	4	0	1	2	14	0	0	0	0	3	4.248	-0.762	88.71	43.07	43.07	3.727	0	P47869	28.60310421	37.02882483	34.36807095	37.25055432	34.58980044	28.15964523	38.80266075	31.26385809	29.93348115	31.48558758	40.35476718	28.15964523
DB00404_P34903	DB00404	308.79	24.67	35.15	25.69	0.7	1	35	22	38	25	18	0.68	4	1	0.026	1	17	17	4	0	1	2	14	0	0	0	0	3	4.248	-0.762	88.71	43.07	43.07	3.727	0	P34903	25.6097561	41.46341463	32.92682927	41.46341463	32.31707317	26.2195122	36.99186992	35.16260163	27.84552846	35.16260163	38.61788618	26.2195122
DB00404_P31644	DB00404	308.79	24.67	35.15	25.69	0.7	1	35	22	38	25	18	0.68	4	1	0.026	1	17	17	4	0	1	2	14	0	0	0	0	3	4.248	-0.762	88.71	43.07	43.07	3.727	0	P31644	27.27272727	39.61038961	33.11688312	39.39393939	32.68398268	27.92207792	36.7965368	34.1991342	29.004329	33.54978355	38.52813853	27.92207792
DB00404_P30536	DB00404	308.79	24.67	35.15	25.69	0.7	1	35	22	38	25	18	0.68	4	1	0.026	1	17	17	4	0	1	2	14	0	0	0	0	3	4.248	-0.762	88.71	43.07	43.07	3.727	0	P30536	13.60946746	49.11242604	37.27810651	43.19526627	28.40236686	28.40236686	42.6035503	40.82840237	16.56804734	33.72781065	37.86982249	28.40236686
DB00404_P14867	DB00404	308.79	24.67	35.15	25.69	0.7	1	35	22	38	25	18	0.68	4	1	0.026	1	17	17	4	0	1	2	14	0	0	0	0	3	4.248	-0.762	88.71	43.07	43.07	3.727	0	P14867	27.85087719	39.47368421	32.6754386	39.69298246	32.23684211	28.07017544	36.84210526	33.55263158	29.60526316	32.23684211	39.69298246	28.07017544
DB00407_P05546	DB00407	1135.04	64.32	122.37	68.29	0.57	1.09	112	70	115	73	13	0	4	21	0.183	13	0	26	2	37	0	0	0	0	13	0	15	39	3.807	10.046	197.134	610.49	652.39	-10.767	1	P05546	33.66733467	31.26252505	35.07014028	32.86573146	40.08016032	27.05410822	37.4749499	26.05210421	36.47294589	28.85771543	44.08817635	27.05410822
DB00148_Q14353	DB00148	131.16	9.8	18.61	10.21	0.54	1.03	18	9	17	8	2	0	0	3	0.176	2	0	4	3	2	0	0	0	0	1	0	4	5	1.585	3.138	31.748	90.41	90.41	-0.413	0	Q14353	25.42372881	43.6440678	30.93220339	43.22033898	30.50847458	26.27118644	34.3220339	36.86440678	28.81355932	33.47457627	40.25423729	26.27118644
DB00148_P50440	DB00148	131.16	9.8	18.61	10.21	0.54	1.03	18	9	17	8	2	0	0	3	0.176	2	0	4	3	2	0	0	0	0	1	0	4	5	1.585	3.138	31.748	90.41	90.41	-0.413	0	P50440	31.44208038	37.8250591	30.73286052	39.71631206	31.20567376	29.07801418	34.51536643	31.20567376	34.27895981	30.73286052	40.1891253	29.07801418
DB00148_P48029	DB00148	131.16	9.8	18.61	10.21	0.54	1.03	18	9	17	8	2	0	0	3	0.176	2	0	4	3	2	0	0	0	0	1	0	4	5	1.585	3.138	31.748	90.41	90.41	-0.413	0	P48029	17.95275591	38.8976378	43.1496063	39.68503937	34.64566929	25.66929134	48.18897638	32.75590551	19.05511811	31.02362205	43.30708661	25.66929134
DB00148_P17540	DB00148	131.16	9.8	18.61	10.21	0.54	1.03	18	9	17	8	2	0	0	3	0.176	2	0	4	3	2	0	0	0	0	1	0	4	5	1.585	3.138	31.748	90.41	90.41	-0.413	0	P17540	34.60620525	33.8902148	31.50357995	37.47016706	36.03818616	26.49164678	34.60620525	28.63961814	36.75417661	30.07159905	43.43675418	26.49164678
DB00148_P12532	DB00148	131.16	9.8	18.61	10.21	0.54	1.03	18	9	17	8	2	0	0	3	0.176	2	0	4	3	2	0	0	0	0	1	0	4	5	1.585	3.138	31.748	90.41	90.41	-0.413	0	P12532	32.85371703	36.69064748	30.45563549	39.32853717	34.29256595	26.37889688	33.09352518	31.41486811	35.49160671	32.13429257	41.48681055	26.37889688
DB00148_P12277	DB00148	131.16	9.8	18.61	10.21	0.54	1.03	18	9	17	8	2	0	0	3	0.176	2	0	4	3	2	0	0	0	0	1	0	4	5	1.585	3.138	31.748	90.41	90.41	-0.413	0	P12277	33.59580052	35.43307087	30.97112861	39.10761155	35.69553806	25.19685039	33.33333333	29.65879265	37.00787402	32.54593176	42.25721785	25.19685039
DB00148_P06732	DB00148	131.16	9.8	18.61	10.21	0.54	1.03	18	9	17	8	2	0	0	3	0.176	2	0	4	3	2	0	0	0	0	1	0	4	5	1.585	3.138	31.748	90.41	90.41	-0.413	0	P06732	35.69553806	34.12073491	30.18372703	35.17060367	35.95800525	28.87139108	32.80839895	27.29658793	39.89501312	29.13385827	41.99475066	28.87139108
DB00149_Q9UIC8	DB00149	131.2	11.6	22.06	12.48	0.53	1	22	9	21	8	1	0	0	3	0.143	1	0	6	1	2	0	0	0	0	1	0	3	3	1	1.83	34.246	63.32	63.32	0.631	0	Q9UIC8	34.43113772	31.43712575	34.13173653	35.62874252	37.7245509	26.64670659	37.1257485	26.04790419	36.82634731	28.44311377	44.91017964	26.64670659
DB00149_Q9P2J5	DB00149	131.2	11.6	22.06	12.48	0.53	1	22	9	21	8	1	0	0	3	0.143	1	0	6	1	2	0	0	0	0	1	0	3	3	1	1.83	34.246	63.32	63.32	0.631	0	Q9P2J5	34.60884354	32.90816327	32.4829932	34.77891156	36.39455782	28.82653061	36.05442177	27.21088435	36.73469388	27.89115646	43.28231293	28.82653061
DB00149_Q15031	DB00149	131.2	11.6	22.06	12.48	0.53	1	22	9	21	8	1	0	0	3	0.143	1	0	6	1	2	0	0	0	0	1	0	3	3	1	1.83	34.246	63.32	63.32	0.631	0	Q15031	29.45736434	38.87043189	31.67220377	39.20265781	34.2192691	26.57807309	34.88372093	32.44739756	32.66888151	31.67220377	41.74972315	26.57807309
DB00149_P54687	DB00149	131.2	11.6	22.06	12.48	0.53	1	22	9	21	8	1	0	0	3	0.143	1	0	6	1	2	0	0	0	0	1	0	3	3	1	1.83	34.246	63.32	63.32	0.631	0	P54687	28.49740933	37.56476684	33.93782383	40.15544041	36.78756477	23.05699482	37.04663212	32.64248705	30.31088083	31.86528497	45.07772021	23.05699482
DB00149_O60294	DB00149	131.2	11.6	22.06	12.48	0.53	1	22	9	21	8	1	0	0	3	0.143	1	0	6	1	2	0	0	0	0	1	0	3	3	1	1.83	34.246	63.32	63.32	0.631	0	O60294	25.80174927	42.27405248	31.92419825	42.27405248	34.83965015	22.88629738	34.40233236	36.29737609	29.30029155	34.25655977	42.85714286	22.88629738
DB00149_O15382	DB00149	131.2	11.6	22.06	12.48	0.53	1	22	9	21	8	1	0	0	3	0.143	1	0	6	1	2	0	0	0	0	1	0	3	3	1	1.83	34.246	63.32	63.32	0.631	0	O15382	28.06122449	34.94897959	36.98979592	35.45918367	38.52040816	26.02040816	39.54081633	30.10204082	30.35714286	26.53061224	47.44897959	26.02040816
DB00663_P08185	DB00663	494.63	41.65	71.78	44.07	0.59	1.01	71	35	74	38	5	0	4	5	0.068	5	0	27	0	6	2	0	0	0	2	0	2	8	2.585	0.162	125.469	100.9	100.9	3.405	0	P08185	25.67901235	37.5308642	36.79012346	37.5308642	39.25925926	23.20987654	39.75308642	31.85185185	28.39506173	33.33333333	43.45679012	23.20987654
DB00663_P04150	DB00663	494.63	41.65	71.78	44.07	0.59	1.01	71	35	74	38	5	0	4	5	0.068	5	0	27	0	6	2	0	0	0	2	0	2	8	2.585	0.162	125.469	100.9	100.9	3.405	0	P04150	31.53153153	38.73873874	29.72972973	42.08494208	36.67953668	21.23552124	32.56113256	34.49163449	32.94723295	33.71943372	45.04504505	21.23552124
DB00663_P04083	DB00663	494.63	41.65	71.78	44.07	0.59	1.01	71	35	74	38	5	0	4	5	0.068	5	0	27	0	6	2	0	0	0	2	0	2	8	2.585	0.162	125.469	100.9	100.9	3.405	0	P04083	37.28323699	34.10404624	28.61271676	38.15028902	36.41618497	25.43352601	31.79190751	29.47976879	38.7283237	34.68208092	39.88439306	25.43352601
DB00925_P62158	DB00925	303.86	26.78	42.47	28.69	0.62	0.99	43	21	44	22	12	0.545	2	7	0.159	0	12	18	1	1	1	2	12	0	0	0	0	2	3.7	-0.844	88.914	12.47	12.47	4.578	0	P62158	42.95302013	28.8590604	28.18791946	38.25503356	38.25503356	23.48993289	29.53020134	26.84563758	43.62416107	36.91275168	39.59731544	23.48993289
DB00925_P35348	DB00925	303.86	26.78	42.47	28.69	0.62	0.99	43	21	44	22	12	0.545	2	7	0.159	0	12	18	1	1	1	2	12	0	0	0	0	2	3.7	-0.844	88.914	12.47	12.47	4.578	0	P35348	22.10300429	38.19742489	39.69957082	39.69957082	36.05150215	24.24892704	42.70386266	32.83261803	24.46351931	30.04291845	45.70815451	24.24892704
DB00665_P35348	DB00665	317.25	20.35	34.57	20.45	0.64	1.08	32	22	33	23	10	0.261	2	2	0.061	4	6	12	3	4	3	1	6	0	0	0	1	9	3.459	-0.086	68.225	95.23	95.23	2.255	0	P35348	22.10300429	38.19742489	39.69957082	39.69957082	36.05150215	24.24892704	42.70386266	32.83261803	24.46351931	30.04291845	45.70815451	24.24892704
DB00665_P10275	DB00665	317.25	20.35	34.57	20.45	0.64	1.08	32	22	33	23	10	0.261	2	2	0.061	4	6	12	3	4	3	1	6	0	0	0	1	9	3.459	-0.086	68.225	95.23	95.23	2.255	0	P10275	28.50924918	45.91947769	25.57127312	47.22524483	31.99129489	20.78346028	29.16213275	40.26115343	30.57671382	36.23503808	42.98150163	20.78346028
DB00664_Q27738	DB00664	280.34	19.99	32	21.08	0.64	1.03	31	19	32	20	14	0.6	2	4	0.125	2	12	11	4	3	0	1	10	0	0	0	3	7	3.907	1.303	72.148	107.2	115.58	0.804	0	Q27738	40.81081081	24.05405405	35.13513514	24.86486486	46.21621622	28.91891892	40.81081081	15.94594595	43.24324324	20.27027027	50.81081081	28.91891892
DB00664_Q08210	DB00664	280.34	19.99	32	21.08	0.64	1.03	31	19	32	20	14	0.6	2	4	0.125	2	12	11	4	3	0	1	10	0	0	0	3	7	3.907	1.303	72.148	107.2	115.58	0.804	0	Q08210	38.8400703	28.29525483	32.86467487	29.5254833	41.30052724	29.17398946	38.31282953	21.44112478	40.24604569	24.95606327	45.86994728	29.17398946
DB00667_Q9Y5N1	DB00667	111.17	9.77	16.96	10.3	0.57	1	17	8	17	8	5	0.625	1	2	0.118	0	5	5	3	0	0	0	3	0	0	0	3	2	2.585	2.001	31.913	54.7	54.7	-0.851	0	Q9Y5N1	20	45.61797753	34.38202247	44.71910112	30.11235955	25.16853933	37.97752809	40	22.02247191	35.73033708	39.1011236	25.16853933
DB00667_P35367	DB00667	111.17	9.77	16.96	10.3	0.57	1	17	8	17	8	5	0.625	1	2	0.118	0	5	5	3	0	0	0	3	0	0	0	3	2	2.585	2.001	31.913	54.7	54.7	-0.851	0	P35367	27.92607803	35.11293635	36.96098563	35.72895277	34.90759754	29.36344969	40.65708419	28.95277207	30.39014374	28.54209446	42.09445585	29.36344969
DB00667_P25021	DB00667	111.17	9.77	16.96	10.3	0.57	1	17	8	17	8	5	0.625	1	2	0.118	0	5	5	3	0	0	0	3	0	0	0	3	2	2.585	2.001	31.913	54.7	54.7	-0.851	0	P25021	23.67688022	35.6545961	40.66852368	37.32590529	40.11142061	22.56267409	44.28969359	30.64066852	25.06963788	30.64066852	46.79665738	22.56267409
DB00666_Q96P88	DB00666	1322.65	109.28	181.14	114.13	0.61	1.01	179	96	186	103	44	0.311	8	34	0.183	12	32	66	17	13	0	4	27	1	1	1	19	28	5.492	12.418	347.916	472.13	472.13	0.547	1	Q96P88	19.57671958	41.26984127	39.15343915	41.53439153	35.44973545	23.01587302	41.00529101	37.56613757	21.42857143	33.5978836	43.38624339	23.01587302
DB00666_P30968	DB00666	1322.65	109.28	181.14	114.13	0.61	1.01	179	96	186	103	44	0.311	8	34	0.183	12	32	66	17	13	0	4	27	1	1	1	19	28	5.492	12.418	347.916	472.13	472.13	0.547	1	P30968	22.56097561	33.84146341	43.59756098	32.92682927	37.80487805	29.26829268	46.64634146	28.35365854	25	25.91463415	44.81707317	29.26829268
DB00140_Q9WZW1	DB00140	376.41	28.83	48.44	29.84	0.61	1.03	47	27	49	29	10	0.207	3	5	0.102	4	6	17	4	6	0	1	6	0	4	0	5	10	3.459	2.621	94.454	161.56	161.56	0.225	0	Q9WZW1	36.51877133	28.32764505	35.15358362	30.03412969	38.90784983	31.05802048	39.24914676	22.8668942	37.88395904	26.96245734	41.97952218	31.05802048
DB00140_Q9UUB1	DB00140	376.41	28.83	48.44	29.84	0.61	1.03	47	27	49	29	10	0.207	3	5	0.102	4	6	17	4	6	0	1	6	0	4	0	5	10	3.459	2.621	94.454	161.56	161.56	0.225	0	Q9UUB1	26.41509434	38.36477987	35.22012579	35.8490566	43.39622642	20.75471698	37.73584906	32.0754717	30.18867925	31.44654088	47.79874214	20.75471698
DB00140_Q9HPW4	DB00140	376.41	28.83	48.44	29.84	0.61	1.03	47	27	49	29	10	0.207	3	5	0.102	4	6	17	4	6	0	1	6	0	4	0	5	10	3.459	2.621	94.454	161.56	161.56	0.225	0	Q9HPW4	33.76623377	35.06493506	31.16883117	44.15584416	40.25974026	15.58441558	32.46753247	32.46753247	35.06493506	38.96103896	45.45454545	15.58441558
DB00140_Q969G6	DB00140	376.41	28.83	48.44	29.84	0.61	1.03	47	27	49	29	10	0.207	3	5	0.102	4	6	17	4	6	0	1	6	0	4	0	5	10	3.459	2.621	94.454	161.56	161.56	0.225	0	Q969G6	32.09876543	35.80246914	32.09876543	33.95061728	35.80246914	30.24691358	36.41975309	27.77777778	35.80246914	27.77777778	41.97530864	30.24691358
DB00140_P30043	DB00140	376.41	28.83	48.44	29.84	0.61	1.03	47	27	49	29	10	0.207	3	5	0.102	4	6	17	4	6	0	1	6	0	4	0	5	10	3.459	2.621	94.454	161.56	161.56	0.225	0	P30043	24.75728155	45.14563107	30.09708738	46.11650485	32.03883495	21.84466019	33.00970874	37.86407767	29.12621359	39.32038835	38.83495146	21.84466019
DB00140_P0AFU8	DB00140	376.41	28.83	48.44	29.84	0.61	1.03	47	27	49	29	10	0.207	3	5	0.102	4	6	17	4	6	0	1	6	0	4	0	5	10	3.459	2.621	94.454	161.56	161.56	0.225	0	P0AFU8	30.98591549	34.74178404	34.27230047	37.08920188	41.31455399	21.59624413	35.21126761	30.51643192	34.27230047	32.86384977	45.5399061	21.59624413
DB00140_P06737	DB00140	376.41	28.83	48.44	29.84	0.61	1.03	47	27	49	29	10	0.207	3	5	0.102	4	6	17	4	6	0	1	6	0	4	0	5	10	3.459	2.621	94.454	161.56	161.56	0.225	0	P06737	35.41912633	31.64108619	32.93978749	32.34946871	39.55135773	28.09917355	37.07201889	25.26564345	37.66233766	27.74498229	44.15584416	28.09917355
DB00140_P00323	DB00140	376.41	28.83	48.44	29.84	0.61	1.03	47	27	49	29	10	0.207	3	5	0.102	4	6	17	4	6	0	1	6	0	4	0	5	10	3.459	2.621	94.454	161.56	161.56	0.225	0	P00323	31.08108108	39.86486486	29.05405405	50	32.43243243	17.56756757	32.43243243	35.81081081	31.75675676	45.27027027	37.16216216	17.56756757
DB00141_Q9UK23	DB00141	221.24	16.25	31.25	17.06	0.54	1.04	30	15	30	15	1	0	1	2	0.067	1	0	8	1	6	0	0	0	0	4	0	5	7	1	3.394	47.025	119.25	119.25	-2.782	0	Q9UK23	28.93203884	41.55339806	29.51456311	46.99029126	31.65048544	21.3592233	30.67961165	36.69902913	32.62135922	35.9223301	42.7184466	21.3592233
DB00141_Q9UJ70	DB00141	221.24	16.25	31.25	17.06	0.54	1.04	30	15	30	15	1	0	1	2	0.067	1	0	8	1	6	0	0	0	0	4	0	5	7	1	3.394	47.025	119.25	119.25	-2.782	0	Q9UJ70	25.87209302	41.27906977	32.84883721	42.73255814	33.72093023	23.54651163	36.04651163	35.1744186	28.77906977	37.5	38.95348837	23.54651163
DB00141_P54802	DB00141	221.24	16.25	31.25	17.06	0.54	1.04	30	15	30	15	1	0	1	2	0.067	1	0	8	1	6	0	0	0	0	4	0	5	7	1	3.394	47.025	119.25	119.25	-2.782	0	P54802	24.89905787	43.20323015	31.89771198	41.99192463	34.18573351	23.82234186	35.93539704	37.28129206	26.7833109	34.99327052	41.18438762	23.82234186
DB00141_P51606	DB00141	221.24	16.25	31.25	17.06	0.54	1.04	30	15	30	15	1	0	1	2	0.067	1	0	8	1	6	0	0	0	0	4	0	5	7	1	3.394	47.025	119.25	119.25	-2.782	0	P51606	31.17505995	35.97122302	32.85371703	37.17026379	33.09352518	29.73621103	36.21103118	29.49640288	34.29256595	28.53717026	41.72661871	29.73621103
DB00141_P15291	DB00141	221.24	16.25	31.25	17.06	0.54	1.04	30	15	30	15	1	0	1	2	0.067	1	0	8	1	6	0	0	0	0	4	0	5	7	1	3.394	47.025	119.25	119.25	-2.782	0	P15291	27.38693467	41.45728643	31.15577889	41.959799	34.92462312	23.11557789	35.42713568	34.92462312	29.64824121	31.65829146	45.22613065	23.11557789
DB00141_O60909	DB00141	221.24	16.25	31.25	17.06	0.54	1.04	30	15	30	15	1	0	1	2	0.067	1	0	8	1	6	0	0	0	0	4	0	5	7	1	3.394	47.025	119.25	119.25	-2.782	0	O60909	27.68817204	40.86021505	31.4516129	40.86021505	31.1827957	27.95698925	35.21505376	33.60215054	31.1827957	30.10752688	41.93548387	27.95698925
DB00141_O60513	DB00141	221.24	16.25	31.25	17.06	0.54	1.04	30	15	30	15	1	0	1	2	0.067	1	0	8	1	6	0	0	0	0	4	0	5	7	1	3.394	47.025	119.25	119.25	-2.782	0	O60513	33.72093023	32.26744186	34.01162791	29.36046512	39.53488372	31.10465116	38.6627907	23.8372093	37.5	23.8372093	45.05813953	31.10465116
DB00141_O60512	DB00141	221.24	16.25	31.25	17.06	0.54	1.04	30	15	30	15	1	0	1	2	0.067	1	0	8	1	6	0	0	0	0	4	0	5	7	1	3.394	47.025	119.25	119.25	-2.782	0	O60512	27.98982188	44.78371501	27.2264631	41.98473282	31.80661578	26.2086514	31.80661578	36.13231552	32.0610687	30.27989822	43.51145038	26.2086514
DB00142_Q9Y617	DB00142	147.15	10.43	19.95	10.87	0.55	1.05	19	10	18	9	2	0	0	4	0.222	2	0	5	1	4	0	0	0	0	2	0	4	5	1.585	2.934	31.362	100.62	100.62	-0.924	0	Q9Y617	29.18918919	36.21621622	34.59459459	37.83783784	38.91891892	23.24324324	38.10810811	31.08108108	30.81081081	31.08108108	45.67567568	23.24324324
DB00142_Q9Y5X6	DB00142	147.15	10.43	19.95	10.87	0.55	1.05	19	10	18	9	2	0	0	4	0.222	2	0	5	1	4	0	0	0	0	2	0	4	5	1.585	2.934	31.362	100.62	100.62	-0.924	0	Q9Y5X6	27.54237288	39.40677966	33.05084746	38.34745763	38.34745763	23.30508475	36.65254237	33.26271186	30.08474576	33.68644068	43.00847458	23.30508475
DB00142_Q9UPY5	DB00142	147.15	10.43	19.95	10.87	0.55	1.05	19	10	18	9	2	0	0	4	0.222	2	0	5	1	4	0	0	0	0	2	0	4	5	1.585	2.934	31.362	100.62	100.62	-0.924	0	Q9UPY5	18.76247505	37.5249501	43.71257485	35.72854291	40.31936128	23.95209581	47.30538922	32.73453094	19.96007984	28.94211577	47.10578842	23.95209581
DB00142_Q9ULK0	DB00142	147.15	10.43	19.95	10.87	0.55	1.05	19	10	18	9	2	0	0	4	0.222	2	0	5	1	4	0	0	0	0	2	0	4	5	1.585	2.934	31.362	100.62	100.62	-0.924	0	Q9ULK0	28.74132805	38.55302279	32.70564916	40.43607532	36.57086224	22.99306244	35.28245788	33.49851338	31.21902874	34.19226957	42.81466799	22.99306244
DB00142_Q9ULA0	DB00142	147.15	10.43	19.95	10.87	0.55	1.05	19	10	18	9	2	0	0	4	0.222	2	0	5	1	4	0	0	0	0	2	0	4	5	1.585	2.934	31.362	100.62	100.62	-0.924	0	Q9ULA0	28.84210526	38.31578947	32.84210526	38.52631579	38.73684211	22.73684211	34.31578947	32.84210526	32.84210526	30.31578947	46.94736842	22.73684211
DB00142_Q9UI32	DB00142	147.15	10.43	19.95	10.87	0.55	1.05	19	10	18	9	2	0	0	4	0.222	2	0	5	1	4	0	0	0	0	2	0	4	5	1.585	2.934	31.362	100.62	100.62	-0.924	0	Q9UI32	29.2358804	39.20265781	31.56146179	40.36544851	34.05315615	25.58139535	34.38538206	32.55813953	33.05647841	33.88704319	40.53156146	25.58139535
DB00142_Q9UDR5	DB00142	147.15	10.43	19.95	10.87	0.55	1.05	19	10	18	9	2	0	0	4	0.222	2	0	5	1	4	0	0	0	0	2	0	4	5	1.585	2.934	31.362	100.62	100.62	-0.924	0	Q9UDR5	28.50971922	39.30885529	32.18142549	38.55291577	37.58099352	23.86609071	36.06911447	32.18142549	31.74946004	31.96544276	44.16846652	23.86609071
DB00142_Q9H936	DB00142	147.15	10.43	19.95	10.87	0.55	1.05	19	10	18	9	2	0	0	4	0.222	2	0	5	1	4	0	0	0	0	2	0	4	5	1.585	2.934	31.362	100.62	100.62	-0.924	0	Q9H936	26.93498452	40.24767802	32.81733746	43.03405573	37.46130031	19.50464396	35.60371517	36.84210526	27.55417957	35.60371517	44.89164087	19.50464396
DB00142_Q9H1K4	DB00142	147.15	10.43	19.95	10.87	0.55	1.05	19	10	18	9	2	0	0	4	0.222	2	0	5	1	4	0	0	0	0	2	0	4	5	1.585	2.934	31.362	100.62	100.62	-0.924	0	Q9H1K4	23.80952381	40.63492063	35.55555556	42.85714286	32.6984127	24.44444444	37.77777778	36.50793651	25.71428571	36.82539683	38.73015873	24.44444444
DB00142_Q99259	DB00142	147.15	10.43	19.95	10.87	0.55	1.05	19	10	18	9	2	0	0	4	0.222	2	0	5	1	4	0	0	0	0	2	0	4	5	1.585	2.934	31.362	100.62	100.62	-0.924	0	Q99259	32.32323232	35.85858586	31.81818182	37.54208754	35.52188552	26.93602694	35.01683502	30.3030303	34.68013468	31.48148148	41.58249158	26.93602694
DB00142_Q92820	DB00142	147.15	10.43	19.95	10.87	0.55	1.05	19	10	18	9	2	0	0	4	0.222	2	0	5	1	4	0	0	0	0	2	0	4	5	1.585	2.934	31.362	100.62	100.62	-0.924	0	Q92820	28.30188679	37.42138365	34.27672956	36.16352201	36.16352201	27.67295597	39.62264151	29.87421384	30.50314465	29.55974843	42.7672956	27.67295597
DB00142_Q8TD30	DB00142	147.15	10.43	19.95	10.87	0.55	1.05	19	10	18	9	2	0	0	4	0.222	2	0	5	1	4	0	0	0	0	2	0	4	5	1.585	2.934	31.362	100.62	100.62	-0.924	0	Q8TD30	31.16634799	37.66730402	31.16634799	38.62332696	37.66730402	23.70936902	34.99043977	32.12237094	32.88718929	29.63671128	46.65391969	23.70936902
DB00142_Q8TCU5	DB00142	147.15	10.43	19.95	10.87	0.55	1.05	19	10	18	9	2	0	0	4	0.222	2	0	5	1	4	0	0	0	0	2	0	4	5	1.585	2.934	31.362	100.62	100.62	-0.924	0	Q8TCU5	27.53363229	37.93721973	34.52914798	38.47533632	36.77130045	24.75336323	36.77130045	32.55605381	30.67264574	30.67264574	44.57399103	24.75336323
DB00142_Q8N5Z0	DB00142	147.15	10.43	19.95	10.87	0.55	1.05	19	10	18	9	2	0	0	4	0.222	2	0	5	1	4	0	0	0	0	2	0	4	5	1.585	2.934	31.362	100.62	100.62	-0.924	0	Q8N5Z0	28.94117647	37.64705882	33.41176471	38.58823529	37.41176471	24	36.23529412	32.94117647	30.82352941	30.58823529	45.41176471	24
DB00142_Q8N159	DB00142	147.15	10.43	19.95	10.87	0.55	1.05	19	10	18	9	2	0	0	4	0.222	2	0	5	1	4	0	0	0	0	2	0	4	5	1.585	2.934	31.362	100.62	100.62	-0.924	0	Q8N159	26.96629213	42.5093633	30.52434457	45.13108614	32.58426966	22.28464419	32.02247191	38.57677903	29.40074906	36.1423221	41.57303371	22.28464419
DB00142_Q6YP21	DB00142	147.15	10.43	19.95	10.87	0.55	1.05	19	10	18	9	2	0	0	4	0.222	2	0	5	1	4	0	0	0	0	2	0	4	5	1.585	2.934	31.362	100.62	100.62	-0.924	0	Q6YP21	30.39647577	35.68281938	33.92070485	37.66519824	35.9030837	26.43171806	37.88546256	30.39647577	31.71806167	30.83700441	42.73127753	26.43171806
DB00142_Q6IA69	DB00142	147.15	10.43	19.95	10.87	0.55	1.05	19	10	18	9	2	0	0	4	0.222	2	0	5	1	4	0	0	0	0	2	0	4	5	1.585	2.934	31.362	100.62	100.62	-0.924	0	Q6IA69	29.32011331	37.11048159	33.5694051	39.66005666	36.40226629	23.93767705	37.25212465	31.01983003	31.72804533	32.01133144	44.0509915	23.93767705
DB00142_Q5TDP6	DB00142	147.15	10.43	19.95	10.87	0.55	1.05	19	10	18	9	2	0	0	4	0.222	2	0	5	1	4	0	0	0	0	2	0	4	5	1.585	2.934	31.362	100.62	100.62	-0.924	0	Q5TDP6	32.22003929	36.73870334	31.04125737	39.4891945	35.36345776	25.14734774	33.79174853	31.82711198	34.38113949	32.6129666	42.23968566	25.14734774
DB00142_Q5JPH6	DB00142	147.15	10.43	19.95	10.87	0.55	1.05	19	10	18	9	2	0	0	4	0.222	2	0	5	1	4	0	0	0	0	2	0	4	5	1.585	2.934	31.362	100.62	100.62	-0.924	0	Q5JPH6	32.6959847	35.37284895	31.93116635	35.94646272	40.15296367	23.90057361	34.60803059	30.01912046	35.37284895	28.68068834	47.41873805	23.90057361
DB00142_Q53FL3	DB00142	147.15	10.43	19.95	10.87	0.55	1.05	19	10	18	9	2	0	0	4	0.222	2	0	5	1	4	0	0	0	0	2	0	4	5	1.585	2.934	31.362	100.62	100.62	-0.924	0	Q53FL3	29.76744186	39.53488372	30.69767442	40.69767442	32.55813953	26.74418605	33.48837209	34.18604651	32.3255814	34.18604651	39.06976744	26.74418605
DB00142_Q2TU84	DB00142	147.15	10.43	19.95	10.87	0.55	1.05	19	10	18	9	2	0	0	4	0.222	2	0	5	1	4	0	0	0	0	2	0	4	5	1.585	2.934	31.362	100.62	100.62	-0.924	0	Q2TU84	31.23486683	37.53026634	31.23486683	38.01452785	37.28813559	24.69733656	34.14043584	32.44552058	33.41404358	31.23486683	44.06779661	24.69733656
DB00142_Q16478	DB00142	147.15	10.43	19.95	10.87	0.55	1.05	19	10	18	9	2	0	0	4	0.222	2	0	5	1	4	0	0	0	0	2	0	4	5	1.585	2.934	31.362	100.62	100.62	-0.924	0	Q16478	27.55102041	39.28571429	33.16326531	39.69387755	36.63265306	23.67346939	36.2244898	34.3877551	29.3877551	31.73469388	44.59183673	23.67346939
DB00142_Q16099	DB00142	147.15	10.43	19.95	10.87	0.55	1.05	19	10	18	9	2	0	0	4	0.222	2	0	5	1	4	0	0	0	0	2	0	4	5	1.585	2.934	31.362	100.62	100.62	-0.924	0	Q16099	28.45188285	36.50627615	35.041841	37.65690377	38.59832636	23.74476987	37.9707113	31.58995816	30.43933054	30.43933054	45.81589958	23.74476987
DB00142_Q14957	DB00142	147.15	10.43	19.95	10.87	0.55	1.05	19	10	18	9	2	0	0	4	0.222	2	0	5	1	4	0	0	0	0	2	0	4	5	1.585	2.934	31.362	100.62	100.62	-0.924	0	Q14957	23.19545823	44.76885645	32.03568532	45.25547445	31.71127332	23.03325223	34.38767234	39.5782644	26.03406326	34.95539335	42.01135442	23.03325223
DB00142_Q14833	DB00142	147.15	10.43	19.95	10.87	0.55	1.05	19	10	18	9	2	0	0	4	0.222	2	0	5	1	4	0	0	0	0	2	0	4	5	1.585	2.934	31.362	100.62	100.62	-0.924	0	Q14833	27.30263158	38.70614035	33.99122807	40.46052632	33.88157895	25.65789474	37.39035088	33.11403509	29.49561404	32.01754386	42.3245614	25.65789474
DB00142_Q14831	DB00142	147.15	10.43	19.95	10.87	0.55	1.05	19	10	18	9	2	0	0	4	0.222	2	0	5	1	4	0	0	0	0	2	0	4	5	1.585	2.934	31.362	100.62	100.62	-0.924	0	Q14831	29.72677596	36.39344262	33.87978142	39.3442623	36.83060109	23.82513661	37.4863388	31.2568306	31.2568306	31.03825137	45.13661202	23.82513661
DB00142_Q13255	DB00142	147.15	10.43	19.95	10.87	0.55	1.05	19	10	18	9	2	0	0	4	0.222	2	0	5	1	4	0	0	0	0	2	0	4	5	1.585	2.934	31.362	100.62	100.62	-0.924	0	Q13255	27.55443886	39.02847571	33.41708543	40.95477387	36.5159129	22.52931323	36.85092127	33.66834171	29.48073702	31.15577889	46.31490787	22.52931323
DB00142_Q13224	DB00142	147.15	10.43	19.95	10.87	0.55	1.05	19	10	18	9	2	0	0	4	0.222	2	0	5	1	4	0	0	0	0	2	0	4	5	1.585	2.934	31.362	100.62	100.62	-0.924	0	Q13224	31.19946092	38.61185984	30.18867925	40.22911051	33.35579515	26.41509434	33.89487871	32.0754717	34.0296496	33.35579515	40.22911051	26.41509434
DB00142_Q13003	DB00142	147.15	10.43	19.95	10.87	0.55	1.05	19	10	18	9	2	0	0	4	0.222	2	0	5	1	4	0	0	0	0	2	0	4	5	1.585	2.934	31.362	100.62	100.62	-0.924	0	Q13003	29.05331882	36.01741023	34.92927095	37.32317737	35.58215452	27.09466812	38.41131665	30.25027203	31.33841132	31.33841132	41.56692057	27.09466812
DB00142_Q13002	DB00142	147.15	10.43	19.95	10.87	0.55	1.05	19	10	18	9	2	0	0	4	0.222	2	0	5	1	4	0	0	0	0	2	0	4	5	1.585	2.934	31.362	100.62	100.62	-0.924	0	Q13002	29.5154185	35.79295154	34.69162996	36.78414097	36.56387665	26.65198238	38.21585903	30.61674009	31.16740088	31.27753304	42.07048458	26.65198238
DB00142_Q12879	DB00142	147.15	10.43	19.95	10.87	0.55	1.05	19	10	18	9	2	0	0	4	0.222	2	0	5	1	4	0	0	0	0	2	0	4	5	1.585	2.934	31.362	100.62	100.62	-0.924	0	Q12879	31.55737705	37.22677596	31.21584699	38.66120219	34.83606557	26.50273224	34.63114754	31.07923497	34.28961749	31.96721311	41.53005464	26.50273224
DB00142_Q07075	DB00142	147.15	10.43	19.95	10.87	0.55	1.05	19	10	18	9	2	0	0	4	0.222	2	0	5	1	4	0	0	0	0	2	0	4	5	1.585	2.934	31.362	100.62	100.62	-0.924	0	Q07075	32.28840125	36.67711599	31.03448276	36.67711599	38.03552769	25.28735632	35.5276907	30.40752351	34.06478579	30.92998955	43.78265413	25.28735632
DB00142_Q05932	DB00142	147.15	10.43	19.95	10.87	0.55	1.05	19	10	18	9	2	0	0	4	0.222	2	0	5	1	4	0	0	0	0	2	0	4	5	1.585	2.934	31.362	100.62	100.62	-0.924	0	Q05932	26.5758092	41.73764906	31.68654174	42.07836457	36.62691652	21.29471891	33.560477	36.28620102	30.15332198	32.36797274	46.33730835	21.29471891
DB00142_Q05586	DB00142	147.15	10.43	19.95	10.87	0.55	1.05	19	10	18	9	2	0	0	4	0.222	2	0	5	1	4	0	0	0	0	2	0	4	5	1.585	2.934	31.362	100.62	100.62	-0.924	0	Q05586	31.23667377	36.8869936	31.87633262	37.42004264	36.14072495	26.43923241	34.64818763	31.76972281	33.58208955	31.98294243	41.57782516	26.43923241
DB00142_Q05329	DB00142	147.15	10.43	19.95	10.87	0.55	1.05	19	10	18	9	2	0	0	4	0.222	2	0	5	1	4	0	0	0	0	2	0	4	5	1.585	2.934	31.362	100.62	100.62	-0.924	0	Q05329	29.23076923	37.94871795	32.82051282	39.82905983	32.64957265	27.52136752	36.41025641	31.79487179	31.79487179	32.64957265	39.82905983	27.52136752
DB00142_Q04609	DB00142	147.15	10.43	19.95	10.87	0.55	1.05	19	10	18	9	2	0	0	4	0.222	2	0	5	1	4	0	0	0	0	2	0	4	5	1.585	2.934	31.362	100.62	100.62	-0.924	0	Q04609	29.6	40.4	30	38.4	33.86666667	27.73333333	35.2	33.06666667	31.73333333	31.73333333	40.53333333	27.73333333
DB00142_P80404	DB00142	147.15	10.43	19.95	10.87	0.55	1.05	19	10	18	9	2	0	0	4	0.222	2	0	5	1	4	0	0	0	0	2	0	4	5	1.585	2.934	31.362	100.62	100.62	-0.924	0	P80404	32	34.8	33.2	37.2	35.2	27.6	35.6	29.2	35.2	29.6	42.8	27.6
DB00142_P54886	DB00142	147.15	10.43	19.95	10.87	0.55	1.05	19	10	18	9	2	0	0	4	0.222	2	0	5	1	4	0	0	0	0	2	0	4	5	1.585	2.934	31.362	100.62	100.62	-0.924	0	P54886	30.31446541	36.22641509	33.4591195	37.98742138	40.62893082	21.3836478	34.8427673	31.19496855	33.96226415	32.57861635	46.03773585	21.3836478
DB00142_P54687	DB00142	147.15	10.43	19.95	10.87	0.55	1.05	19	10	18	9	2	0	0	4	0.222	2	0	5	1	4	0	0	0	0	2	0	4	5	1.585	2.934	31.362	100.62	100.62	-0.924	0	P54687	28.49740933	37.56476684	33.93782383	40.15544041	36.78756477	23.05699482	37.04663212	32.64248705	30.31088083	31.86528497	45.07772021	23.05699482
DB00142_P49915	DB00142	147.15	10.43	19.95	10.87	0.55	1.05	19	10	18	9	2	0	0	4	0.222	2	0	5	1	4	0	0	0	0	2	0	4	5	1.585	2.934	31.362	100.62	100.62	-0.924	0	P49915	31.6017316	35.06493506	33.33333333	37.51803752	39.68253968	22.7994228	35.20923521	30.73593074	34.05483405	30.15873016	47.04184704	22.7994228
DB00142_P49448	DB00142	147.15	10.43	19.95	10.87	0.55	1.05	19	10	18	9	2	0	0	4	0.222	2	0	5	1	4	0	0	0	0	2	0	4	5	1.585	2.934	31.362	100.62	100.62	-0.924	0	P49448	30.10752688	41.39784946	28.49462366	40.68100358	33.15412186	26.16487455	32.25806452	34.58781362	33.15412186	34.94623656	38.88888889	26.16487455
DB00142_P48664	DB00142	147.15	10.43	19.95	10.87	0.55	1.05	19	10	18	9	2	0	0	4	0.222	2	0	5	1	4	0	0	0	0	2	0	4	5	1.585	2.934	31.362	100.62	100.62	-0.924	0	P48664	22.69503546	38.29787234	39.0070922	37.23404255	40.60283688	22.16312057	41.13475177	34.75177305	24.11347518	32.80141844	45.03546099	22.16312057
DB00142_P48507	DB00142	147.15	10.43	19.95	10.87	0.55	1.05	19	10	18	9	2	0	0	4	0.222	2	0	5	1	4	0	0	0	0	2	0	4	5	1.585	2.934	31.362	100.62	100.62	-0.924	0	P48507	33.94160584	33.57664234	32.48175182	36.86131387	43.06569343	20.0729927	33.94160584	29.5620438	36.49635037	29.9270073	50	20.0729927
DB00142_P48506	DB00142	147.15	10.43	19.95	10.87	0.55	1.05	19	10	18	9	2	0	0	4	0.222	2	0	5	1	4	0	0	0	0	2	0	4	5	1.585	2.934	31.362	100.62	100.62	-0.924	0	P48506	34.53689168	34.06593407	31.39717425	36.10675039	37.20565149	26.68759812	35.16483516	27.62951334	37.20565149	29.04238619	44.2700157	26.68759812
DB00142_P48058	DB00142	147.15	10.43	19.95	10.87	0.55	1.05	19	10	18	9	2	0	0	4	0.222	2	0	5	1	4	0	0	0	0	2	0	4	5	1.585	2.934	31.362	100.62	100.62	-0.924	0	P48058	29.04656319	37.36141907	33.59201774	38.47006652	35.25498891	26.27494457	37.25055432	32.15077605	30.59866962	32.92682927	40.79822616	26.27494457
DB00142_P43005	DB00142	147.15	10.43	19.95	10.87	0.55	1.05	19	10	18	9	2	0	0	4	0.222	2	0	5	1	4	0	0	0	0	2	0	4	5	1.585	2.934	31.362	100.62	100.62	-0.924	0	P43005	24.42748092	34.16030534	41.41221374	37.02290076	41.98473282	20.99236641	43.51145038	31.67938931	24.80916031	32.63358779	46.3740458	20.99236641
DB00142_P43004	DB00142	147.15	10.43	19.95	10.87	0.55	1.05	19	10	18	9	2	0	0	4	0.222	2	0	5	1	4	0	0	0	0	2	0	4	5	1.585	2.934	31.362	100.62	100.62	-0.924	0	P43004	24.3902439	35.19163763	40.41811847	37.80487805	41.28919861	20.90592334	41.98606272	31.53310105	26.48083624	32.40418118	46.68989547	20.90592334
DB00142_P43003	DB00142	147.15	10.43	19.95	10.87	0.55	1.05	19	10	18	9	2	0	0	4	0.222	2	0	5	1	4	0	0	0	0	2	0	4	5	1.585	2.934	31.362	100.62	100.62	-0.924	0	P43003	26.19926199	33.76383764	40.03690037	34.13284133	43.17343173	22.69372694	42.25092251	30.62730627	27.12177122	30.07380074	47.23247232	22.69372694
DB00142_P42263	DB00142	147.15	10.43	19.95	10.87	0.55	1.05	19	10	18	9	2	0	0	4	0.222	2	0	5	1	4	0	0	0	0	2	0	4	5	1.585	2.934	31.362	100.62	100.62	-0.924	0	P42263	30.87248322	36.68903803	32.43847875	35.79418345	36.35346756	27.85234899	37.0246085	30.42505593	32.55033557	31.09619687	41.05145414	27.85234899
DB00142_P42262	DB00142	147.15	10.43	19.95	10.87	0.55	1.05	19	10	18	9	2	0	0	4	0.222	2	0	5	1	4	0	0	0	0	2	0	4	5	1.585	2.934	31.362	100.62	100.62	-0.924	0	P42262	30.46432616	36.46659117	33.06908267	37.14609287	36.69309173	26.1608154	37.37259343	31.03057758	31.59682899	33.06908267	40.77010193	26.1608154
DB00142_P42261	DB00142	147.15	10.43	19.95	10.87	0.55	1.05	19	10	18	9	2	0	0	4	0.222	2	0	5	1	4	0	0	0	0	2	0	4	5	1.585	2.934	31.362	100.62	100.62	-0.924	0	P42261	30.79470199	36.53421634	32.67108168	37.74834437	36.09271523	26.1589404	36.53421634	31.34657837	32.1192053	32.67108168	41.16997792	26.1589404
DB00142_P39086	DB00142	147.15	10.43	19.95	10.87	0.55	1.05	19	10	18	9	2	0	0	4	0.222	2	0	5	1	4	0	0	0	0	2	0	4	5	1.585	2.934	31.362	100.62	100.62	-0.924	0	P39086	29.52069717	36.2745098	34.20479303	36.71023965	37.25490196	26.03485839	38.45315904	30.17429194	31.37254902	31.1546841	42.81045752	26.03485839
DB00142_P38435	DB00142	147.15	10.43	19.95	10.87	0.55	1.05	19	10	18	9	2	0	0	4	0.222	2	0	5	1	4	0	0	0	0	2	0	4	5	1.585	2.934	31.362	100.62	100.62	-0.924	0	P38435	28.10026385	35.88390501	36.01583113	34.43271768	37.86279683	27.70448549	40.63324538	28.75989446	30.60686016	27.04485488	45.25065963	27.70448549
DB00142_P24298	DB00142	147.15	10.43	19.95	10.87	0.55	1.05	19	10	18	9	2	0	0	4	0.222	2	0	5	1	4	0	0	0	0	2	0	4	5	1.585	2.934	31.362	100.62	100.62	-0.924	0	P24298	30.04032258	38.10483871	31.85483871	39.31451613	38.30645161	22.37903226	34.87903226	33.26612903	31.85483871	30.64516129	46.97580645	22.37903226
DB00142_P17735	DB00142	147.15	10.43	19.95	10.87	0.55	1.05	19	10	18	9	2	0	0	4	0.222	2	0	5	1	4	0	0	0	0	2	0	4	5	1.585	2.934	31.362	100.62	100.62	-0.924	0	P17735	28.63436123	36.34361233	35.02202643	39.64757709	37.2246696	23.1277533	38.32599119	31.05726872	30.61674009	28.85462555	48.01762115	23.1277533
DB00142_P15104	DB00142	147.15	10.43	19.95	10.87	0.55	1.05	19	10	18	9	2	0	0	4	0.222	2	0	5	1	4	0	0	0	0	2	0	4	5	1.585	2.934	31.362	100.62	100.62	-0.924	0	P15104	32.43967828	39.9463807	27.61394102	41.01876676	30.8310992	28.15013405	31.63538874	32.97587131	35.38873995	31.90348525	39.9463807	28.15013405
DB00142_P08243	DB00142	147.15	10.43	19.95	10.87	0.55	1.05	19	10	18	9	2	0	0	4	0.222	2	0	5	1	4	0	0	0	0	2	0	4	5	1.585	2.934	31.362	100.62	100.62	-0.924	0	P08243	31.01604278	35.82887701	33.15508021	34.58110517	35.65062389	29.76827094	38.14616756	27.27272727	34.58110517	28.16399287	42.06773619	29.76827094
DB00142_P07814	DB00142	147.15	10.43	19.95	10.87	0.55	1.05	19	10	18	9	2	0	0	4	0.222	2	0	5	1	4	0	0	0	0	2	0	4	5	1.585	2.934	31.362	100.62	100.62	-0.924	0	P07814	35.91269841	35.05291005	29.03439153	36.64021164	37.3015873	26.05820106	32.20899471	29.76190476	38.02910053	29.43121693	44.51058201	26.05820106
DB00142_O95954	DB00142	147.15	10.43	19.95	10.87	0.55	1.05	19	10	18	9	2	0	0	4	0.222	2	0	5	1	4	0	0	0	0	2	0	4	5	1.585	2.934	31.362	100.62	100.62	-0.924	0	O95954	30.49907579	38.07763401	31.4232902	41.5896488	38.26247689	20.14787431	33.45656192	34.93530499	31.60813309	34.19593346	45.65619224	20.14787431
DB00142_O94925	DB00142	147.15	10.43	19.95	10.87	0.55	1.05	19	10	18	9	2	0	0	4	0.222	2	0	5	1	4	0	0	0	0	2	0	4	5	1.585	2.934	31.362	100.62	100.62	-0.924	0	O94925	29.59641256	39.16292975	31.2406577	41.70403587	32.88490284	25.41106129	33.78176383	33.78176383	32.43647235	33.48281016	41.10612855	25.41106129
DB00142_O75879	DB00142	147.15	10.43	19.95	10.87	0.55	1.05	19	10	18	9	2	0	0	4	0.222	2	0	5	1	4	0	0	0	0	2	0	4	5	1.585	2.934	31.362	100.62	100.62	-0.924	0	O75879	33.75224417	35.18850987	31.05924596	36.08617594	42.01077199	21.90305206	32.67504488	31.05924596	36.26570916	29.62298025	48.47396768	21.90305206
DB00142_O60391	DB00142	147.15	10.43	19.95	10.87	0.55	1.05	19	10	18	9	2	0	0	4	0.222	2	0	5	1	4	0	0	0	0	2	0	4	5	1.585	2.934	31.362	100.62	100.62	-0.924	0	O60391	24.73633749	44.96644295	30.29721956	46.30872483	31.73537872	21.95589645	31.92713327	40.74784276	27.32502397	35.37871524	42.6653883	21.95589645
DB00142_O43424	DB00142	147.15	10.43	19.95	10.87	0.55	1.05	19	10	18	9	2	0	0	4	0.222	2	0	5	1	4	0	0	0	0	2	0	4	5	1.585	2.934	31.362	100.62	100.62	-0.924	0	O43424	30.38728898	35.74975174	33.86295929	38.13306852	37.93445879	23.93247269	37.14001986	30.58589871	32.27408143	32.47269116	43.59483615	23.93247269
DB00142_O15399	DB00142	147.15	10.43	19.95	10.87	0.55	1.05	19	10	18	9	2	0	0	4	0.222	2	0	5	1	4	0	0	0	0	2	0	4	5	1.585	2.934	31.362	100.62	100.62	-0.924	0	O15399	22.82934132	48.87724551	28.29341317	49.7754491	27.39520958	22.82934132	30.98802395	43.56287425	25.4491018	36.60179641	40.56886228	22.82934132
DB00142_O15382	DB00142	147.15	10.43	19.95	10.87	0.55	1.05	19	10	18	9	2	0	0	4	0.222	2	0	5	1	4	0	0	0	0	2	0	4	5	1.585	2.934	31.362	100.62	100.62	-0.924	0	O15382	28.06122449	34.94897959	36.98979592	35.45918367	38.52040816	26.02040816	39.54081633	30.10204082	30.35714286	26.53061224	47.44897959	26.02040816
DB00142_O15067	DB00142	147.15	10.43	19.95	10.87	0.55	1.05	19	10	18	9	2	0	0	4	0.222	2	0	5	1	4	0	0	0	0	2	0	4	5	1.585	2.934	31.362	100.62	100.62	-0.924	0	O15067	27.877429	41.62929746	30.49327354	44.54409567	35.27653214	20.1793722	31.98804185	37.5186846	30.49327354	34.52914798	45.29147982	20.1793722
DB00142_O14841	DB00142	147.15	10.43	19.95	10.87	0.55	1.05	19	10	18	9	2	0	0	4	0.222	2	0	5	1	4	0	0	0	0	2	0	4	5	1.585	2.934	31.362	100.62	100.62	-0.924	0	O14841	25.31055901	44.48757764	30.20186335	45.1863354	34.62732919	20.1863354	32.3757764	38.97515528	28.64906832	36.72360248	43.09006211	20.1863354
DB00142_O00341	DB00142	147.15	10.43	19.95	10.87	0.55	1.05	19	10	18	9	2	0	0	4	0.222	2	0	5	1	4	0	0	0	0	2	0	4	5	1.585	2.934	31.362	100.62	100.62	-0.924	0	O00341	22.14285714	37.85714286	40	39.82142857	39.82142857	20.35714286	41.96428571	34.28571429	23.75	32.32142857	47.32142857	20.35714286
DB00142_O00222	DB00142	147.15	10.43	19.95	10.87	0.55	1.05	19	10	18	9	2	0	0	4	0.222	2	0	5	1	4	0	0	0	0	2	0	4	5	1.585	2.934	31.362	100.62	100.62	-0.924	0	O00222	27.75330396	37.7753304	34.47136564	38.98678414	35.9030837	25.11013216	38.21585903	31.82819383	29.95594714	31.16740088	43.72246696	25.11013216
DB00143_Q9Y2Q3	DB00143	307.37	21.33	38.53	22.72	0.58	1.04	37	20	36	19	4	0	0	9	0.25	4	0	10	3	6	0	0	0	0	2	0	6	9	2.322	5.002	69.359	158.82	197.62	-1.917	0	Q9Y2Q3	28.76106195	36.28318584	34.95575221	34.95575221	38.49557522	26.54867257	37.16814159	30.97345133	31.85840708	26.99115044	46.46017699	26.54867257
DB00143_Q9NS18	DB00143	307.37	21.33	38.53	22.72	0.58	1.04	37	20	36	19	4	0	0	9	0.25	4	0	10	3	6	0	0	0	0	2	0	6	9	2.322	5.002	69.359	158.82	197.62	-1.917	0	Q9NS18	29.26829268	40.85365854	29.87804878	41.46341463	32.31707317	26.2195122	32.92682927	35.36585366	31.70731707	37.19512195	36.58536585	26.2195122
DB00143_Q9NP99	DB00143	307.37	21.33	38.53	22.72	0.58	1.04	37	20	36	19	4	0	0	9	0.25	4	0	10	3	6	0	0	0	0	2	0	6	9	2.322	5.002	69.359	158.82	197.62	-1.917	0	Q9NP99	29.05982906	36.75213675	34.18803419	38.03418803	38.03418803	23.93162393	37.17948718	32.05128205	30.76923077	29.48717949	46.58119658	23.93162393
DB00143_Q9H4Y5	DB00143	307.37	21.33	38.53	22.72	0.58	1.04	37	20	36	19	4	0	0	9	0.25	4	0	10	3	6	0	0	0	0	2	0	6	9	2.322	5.002	69.359	158.82	197.62	-1.917	0	Q9H4Y5	29.218107	34.1563786	36.6255144	35.3909465	35.80246914	28.80658436	41.97530864	26.33744856	31.6872428	24.27983539	46.91358025	28.80658436
DB00143_Q99735	DB00143	307.37	21.33	38.53	22.72	0.58	1.04	37	20	36	19	4	0	0	9	0.25	4	0	10	3	6	0	0	0	0	2	0	6	9	2.322	5.002	69.359	158.82	197.62	-1.917	0	Q99735	23.1292517	37.41496599	39.45578231	34.01360544	38.0952381	27.89115646	45.57823129	30.6122449	23.80952381	29.25170068	42.85714286	27.89115646
DB00143_Q96SL4	DB00143	307.37	21.33	38.53	22.72	0.58	1.04	37	20	36	19	4	0	0	9	0.25	4	0	10	3	6	0	0	0	0	2	0	6	9	2.322	5.002	69.359	158.82	197.62	-1.917	0	Q96SL4	29.94652406	37.43315508	32.62032086	37.96791444	36.36363636	25.6684492	35.82887701	32.0855615	32.0855615	31.55080214	42.78074866	25.6684492
DB00143_Q93112	DB00143	307.37	21.33	38.53	22.72	0.58	1.04	37	20	36	19	4	0	0	9	0.25	4	0	10	3	6	0	0	0	0	2	0	6	9	2.322	5.002	69.359	158.82	197.62	-1.917	0	Q93112	33.01435407	38.27751196	28.70813397	37.32057416	32.53588517	30.14354067	35.88516746	29.18660287	34.92822967	30.62200957	39.23444976	30.14354067
DB00143_Q8TED1	DB00143	307.37	21.33	38.53	22.72	0.58	1.04	37	20	36	19	4	0	0	9	0.25	4	0	10	3	6	0	0	0	0	2	0	6	9	2.322	5.002	69.359	158.82	197.62	-1.917	0	Q8TED1	32.53588517	31.10047847	36.36363636	31.57894737	38.75598086	29.66507177	39.23444976	26.79425837	33.97129187	22.48803828	47.84688995	29.66507177
DB00143_Q7RTV2	DB00143	307.37	21.33	38.53	22.72	0.58	1.04	37	20	36	19	4	0	0	9	0.25	4	0	10	3	6	0	0	0	0	2	0	6	9	2.322	5.002	69.359	158.82	197.62	-1.917	0	Q7RTV2	36.48648649	29.27927928	34.23423423	29.72972973	40.99099099	29.27927928	38.28828829	23.87387387	37.83783784	25.22522523	45.4954955	29.27927928
DB00143_Q6PI42	DB00143	307.37	21.33	38.53	22.72	0.58	1.04	37	20	36	19	4	0	0	9	0.25	4	0	10	3	6	0	0	0	0	2	0	6	9	2.322	5.002	69.359	158.82	197.62	-1.917	0	Q6PI42	31.63265306	32.65306122	35.71428571	37.24489796	33.16326531	29.59183673	38.7755102	27.04081633	34.18367347	28.06122449	42.34693878	29.59183673
DB00143_Q6NSD4	DB00143	307.37	21.33	38.53	22.72	0.58	1.04	37	20	36	19	4	0	0	9	0.25	4	0	10	3	6	0	0	0	0	2	0	6	9	2.322	5.002	69.359	158.82	197.62	-1.917	0	Q6NSD4	31.72413793	34.48275862	33.79310345	39.31034483	37.24137931	23.44827586	35.17241379	31.72413793	33.10344828	28.27586207	48.27586207	23.44827586
DB00143_Q39034	DB00143	307.37	21.33	38.53	22.72	0.58	1.04	37	20	36	19	4	0	0	9	0.25	4	0	10	3	6	0	0	0	0	2	0	6	9	2.322	5.002	69.359	158.82	197.62	-1.917	0	Q39034	27.74390244	36.8902439	35.36585366	43.59756098	38.41463415	17.98780488	36.2804878	34.75609756	28.96341463	36.8902439	45.12195122	17.98780488
DB00143_Q16873	DB00143	307.37	21.33	38.53	22.72	0.58	1.04	37	20	36	19	4	0	0	9	0.25	4	0	10	3	6	0	0	0	0	2	0	6	9	2.322	5.002	69.359	158.82	197.62	-1.917	0	Q16873	17.33333333	42.66666667	40	38.66666667	36.66666667	24.66666667	44.66666667	36.66666667	18.66666667	32	43.33333333	24.66666667
DB00143_Q16775	DB00143	307.37	21.33	38.53	22.72	0.58	1.04	37	20	36	19	4	0	0	9	0.25	4	0	10	3	6	0	0	0	0	2	0	6	9	2.322	5.002	69.359	158.82	197.62	-1.917	0	Q16775	30	41.15384615	28.84615385	40.76923077	32.69230769	26.53846154	32.30769231	33.07692308	34.61538462	32.69230769	40.76923077	26.53846154
DB00143_Q16772	DB00143	307.37	21.33	38.53	22.72	0.58	1.04	37	20	36	19	4	0	0	9	0.25	4	0	10	3	6	0	0	0	0	2	0	6	9	2.322	5.002	69.359	158.82	197.62	-1.917	0	Q16772	35.13513514	31.98198198	32.88288288	32.43243243	38.28828829	29.27927928	36.93693694	27.02702703	36.03603604	26.57657658	44.14414414	29.27927928
DB00143_Q04760	DB00143	307.37	21.33	38.53	22.72	0.58	1.04	37	20	36	19	4	0	0	9	0.25	4	0	10	3	6	0	0	0	0	2	0	6	9	2.322	5.002	69.359	158.82	197.62	-1.917	0	Q04760	34.7826087	35.32608696	29.89130435	42.39130435	29.89130435	27.7173913	33.15217391	30.43478261	36.41304348	33.69565217	38.58695652	27.7173913
DB00143_Q03013	DB00143	307.37	21.33	38.53	22.72	0.58	1.04	37	20	36	19	4	0	0	9	0.25	4	0	10	3	6	0	0	0	0	2	0	6	9	2.322	5.002	69.359	158.82	197.62	-1.917	0	Q03013	33.94495413	32.11009174	33.94495413	33.48623853	35.32110092	31.19266055	39.44954128	24.31192661	36.23853211	26.60550459	42.20183486	31.19266055
DB00143_P78417	DB00143	307.37	21.33	38.53	22.72	0.58	1.04	37	20	36	19	4	0	0	9	0.25	4	0	10	3	6	0	0	0	0	2	0	6	9	2.322	5.002	69.359	158.82	197.62	-1.917	0	P78417	33.60995851	33.60995851	32.78008299	34.85477178	36.92946058	28.21576763	36.51452282	29.04564315	34.43983402	26.14107884	45.64315353	28.21576763
DB00143_P59796	DB00143	307.37	21.33	38.53	22.72	0.58	1.04	37	20	36	19	4	0	0	9	0.25	4	0	10	3	6	0	0	0	0	2	0	6	9	2.322	5.002	69.359	158.82	197.62	-1.917	0	P59796	30.45454545	33.18181818	36.36363636	32.72727273	41.36363636	25.90909091	39.54545455	27.72727273	32.72727273	24.88687783	49.32126697	25.7918552
DB00143_P48637	DB00143	307.37	21.33	38.53	22.72	0.58	1.04	37	20	36	19	4	0	0	9	0.25	4	0	10	3	6	0	0	0	0	2	0	6	9	2.322	5.002	69.359	158.82	197.62	-1.917	0	P48637	33.12236287	36.07594937	30.80168776	36.91983122	41.98312236	21.09704641	33.33333333	31.85654008	34.81012658	31.85654008	47.0464135	21.09704641
DB00143_P46439	DB00143	307.37	21.33	38.53	22.72	0.58	1.04	37	20	36	19	4	0	0	9	0.25	4	0	10	3	6	0	0	0	0	2	0	6	9	2.322	5.002	69.359	158.82	197.62	-1.917	0	P46439	35.77981651	29.81651376	34.40366972	31.65137615	35.32110092	33.02752294	39.90825688	22.47706422	37.6146789	26.14678899	40.82568807	33.02752294
DB00143_P35754	DB00143	307.37	21.33	38.53	22.72	0.58	1.04	37	20	36	19	4	0	0	9	0.25	4	0	10	3	6	0	0	0	0	2	0	6	9	2.322	5.002	69.359	158.82	197.62	-1.917	0	P35754	33.01886792	30.18867925	36.79245283	35.8490566	46.22641509	17.9245283	38.67924528	27.35849057	33.96226415	26.41509434	55.66037736	17.9245283
DB00143_P30712	DB00143	307.37	21.33	38.53	22.72	0.58	1.04	37	20	36	19	4	0	0	9	0.25	4	0	10	3	6	0	0	0	0	2	0	6	9	2.322	5.002	69.359	158.82	197.62	-1.917	0	P30712	29.91803279	34.83606557	35.24590164	35.6557377	40.98360656	23.36065574	38.1147541	29.91803279	31.96721311	28.27868852	48.36065574	23.36065574
DB00143_P30711	DB00143	307.37	21.33	38.53	22.72	0.58	1.04	37	20	36	19	4	0	0	9	0.25	4	0	10	3	6	0	0	0	0	2	0	6	9	2.322	5.002	69.359	158.82	197.62	-1.917	0	P30711	30	33.33333333	36.66666667	35.41666667	38.75	25.83333333	39.58333333	27.91666667	32.5	27.5	46.66666667	25.83333333
DB00143_P30113	DB00143	307.37	21.33	38.53	22.72	0.58	1.04	37	20	36	19	4	0	0	9	0.25	4	0	10	3	6	0	0	0	0	2	0	6	9	2.322	5.002	69.359	158.82	197.62	-1.917	0	P30113	33.17535545	36.01895735	30.8056872	33.6492891	37.44075829	28.90995261	35.07109005	27.48815166	37.44075829	28.90995261	42.18009479	28.90995261
DB00143_P28161	DB00143	307.37	21.33	38.53	22.72	0.58	1.04	37	20	36	19	4	0	0	9	0.25	4	0	10	3	6	0	0	0	0	2	0	6	9	2.322	5.002	69.359	158.82	197.62	-1.917	0	P28161	35.77981651	30.73394495	33.48623853	32.11009174	35.77981651	32.11009174	38.99082569	23.85321101	37.1559633	25.2293578	42.66055046	32.11009174
DB00143_P24473	DB00143	307.37	21.33	38.53	22.72	0.58	1.04	37	20	36	19	4	0	0	9	0.25	4	0	10	3	6	0	0	0	0	2	0	6	9	2.322	5.002	69.359	158.82	197.62	-1.917	0	P24473	28.31858407	36.72566372	34.95575221	35.39823009	36.28318584	28.31858407	38.05309735	31.4159292	30.53097345	27.87610619	43.80530973	28.31858407
DB00143_P24472	DB00143	307.37	21.33	38.53	22.72	0.58	1.04	37	20	36	19	4	0	0	9	0.25	4	0	10	3	6	0	0	0	0	2	0	6	9	2.322	5.002	69.359	158.82	197.62	-1.917	0	P24472	33.33333333	32.43243243	34.23423423	31.98198198	38.28828829	29.72972973	38.73873874	27.02702703	34.23423423	26.12612613	44.14414414	29.72972973
DB00143_P22352	DB00143	307.37	21.33	38.53	22.72	0.58	1.04	37	20	36	19	4	0	0	9	0.25	4	0	10	3	6	0	0	0	0	2	0	6	9	2.322	5.002	69.359	158.82	197.62	-1.917	0	P22352	30.22222222	36	33.77777778	34.66666667	37.77777778	27.55555556	38.22222222	29.77777778	32	27.43362832	45.13274336	27.43362832
DB00143_P21266	DB00143	307.37	21.33	38.53	22.72	0.58	1.04	37	20	36	19	4	0	0	9	0.25	4	0	10	3	6	0	0	0	0	2	0	6	9	2.322	5.002	69.359	158.82	197.62	-1.917	0	P21266	37.33333333	27.11111111	35.55555556	32.44444444	36.88888889	30.66666667	40	21.33333333	38.66666667	24.88888889	44.44444444	30.66666667
DB00143_P19440	DB00143	307.37	21.33	38.53	22.72	0.58	1.04	37	20	36	19	4	0	0	9	0.25	4	0	10	3	6	0	0	0	0	2	0	6	9	2.322	5.002	69.359	158.82	197.62	-1.917	0	P19440	26.88927944	42.17926186	30.9314587	42.17926186	37.4340949	20.38664323	33.91915641	37.08260105	28.99824253	36.02811951	43.58523726	20.38664323
DB00143_P18283	DB00143	307.37	21.33	38.53	22.72	0.58	1.04	37	20	36	19	4	0	0	9	0.25	4	0	10	3	6	0	0	0	0	2	0	6	9	2.322	5.002	69.359	158.82	197.62	-1.917	0	P18283	33.86243386	32.27513228	33.86243386	34.92063492	38.0952381	26.98412698	37.56613757	27.51322751	34.92063492	25.26315789	47.89473684	26.84210526
DB00143_P13745	DB00143	307.37	21.33	38.53	22.72	0.58	1.04	37	20	36	19	4	0	0	9	0.25	4	0	10	3	6	0	0	0	0	2	0	6	9	2.322	5.002	69.359	158.82	197.62	-1.917	0	P13745	36.77130045	30.04484305	33.1838565	32.28699552	38.11659193	29.59641256	36.77130045	25.11210762	38.11659193	26.00896861	44.39461883	29.59641256
DB00143_P10768	DB00143	307.37	21.33	38.53	22.72	0.58	1.04	37	20	36	19	4	0	0	9	0.25	4	0	10	3	6	0	0	0	0	2	0	6	9	2.322	5.002	69.359	158.82	197.62	-1.917	0	P10768	28.0141844	41.84397163	30.14184397	42.19858156	30.4964539	27.30496454	35.46099291	32.9787234	31.56028369	33.33333333	39.36170213	27.30496454
DB00143_P10620	DB00143	307.37	21.33	38.53	22.72	0.58	1.04	37	20	36	19	4	0	0	9	0.25	4	0	10	3	6	0	0	0	0	2	0	6	9	2.322	5.002	69.359	158.82	197.62	-1.917	0	P10620	24.51612903	38.70967742	36.77419355	36.77419355	32.90322581	30.32258065	42.58064516	30.96774194	26.4516129	31.61290323	38.06451613	30.32258065
DB00143_P09488	DB00143	307.37	21.33	38.53	22.72	0.58	1.04	37	20	36	19	4	0	0	9	0.25	4	0	10	3	6	0	0	0	0	2	0	6	9	2.322	5.002	69.359	158.82	197.62	-1.917	0	P09488	34.86238532	30.27522936	34.86238532	30.73394495	36.23853211	33.02752294	40.36697248	22.47706422	37.1559633	23.39449541	43.57798165	33.02752294
DB00143_P09211	DB00143	307.37	21.33	38.53	22.72	0.58	1.04	37	20	36	19	4	0	0	9	0.25	4	0	10	3	6	0	0	0	0	2	0	6	9	2.322	5.002	69.359	158.82	197.62	-1.917	0	P09211	30.47619048	36.66666667	32.85714286	38.0952381	40	21.9047619	38.57142857	30	31.42857143	30.95238095	47.14285714	21.9047619
DB00143_P09210	DB00143	307.37	21.33	38.53	22.72	0.58	1.04	37	20	36	19	4	0	0	9	0.25	4	0	10	3	6	0	0	0	0	2	0	6	9	2.322	5.002	69.359	158.82	197.62	-1.917	0	P09210	36.48648649	30.18018018	33.33333333	29.72972973	40.54054054	29.72972973	37.83783784	24.32432432	37.83783784	24.77477477	45.4954955	29.72972973
DB00143_P08515	DB00143	307.37	21.33	38.53	22.72	0.58	1.04	37	20	36	19	4	0	0	9	0.25	4	0	10	3	6	0	0	0	0	2	0	6	9	2.322	5.002	69.359	158.82	197.62	-1.917	0	P08515	33.02752294	32.56880734	34.40366972	33.02752294	33.94495413	33.02752294	40.82568807	23.39449541	35.77981651	25.2293578	41.74311927	33.02752294
DB00143_P07203	DB00143	307.37	21.33	38.53	22.72	0.58	1.04	37	20	36	19	4	0	0	9	0.25	4	0	10	3	6	0	0	0	0	2	0	6	9	2.322	5.002	69.359	158.82	197.62	-1.917	0	P07203	29	39	32	42.5	36	21.5	34	36	30	32.33830846	46.26865672	21.39303483
DB00143_P00390	DB00143	307.37	21.33	38.53	22.72	0.58	1.04	37	20	36	19	4	0	0	9	0.25	4	0	10	3	6	0	0	0	0	2	0	6	9	2.322	5.002	69.359	158.82	197.62	-1.917	0	P00390	26.24521073	42.52873563	31.22605364	42.91187739	33.33333333	23.75478927	33.7164751	36.97318008	29.31034483	35.63218391	40.61302682	23.75478927
DB00143_O95881	DB00143	307.37	21.33	38.53	22.72	0.58	1.04	37	20	36	19	4	0	0	9	0.25	4	0	10	3	6	0	0	0	0	2	0	6	9	2.322	5.002	69.359	158.82	197.62	-1.917	0	O95881	32.55813953	36.62790698	30.81395349	37.79069767	36.04651163	26.1627907	33.13953488	30.23255814	36.62790698	30.81395349	43.02325581	26.1627907
DB00143_O75715	DB00143	307.37	21.33	38.53	22.72	0.58	1.04	37	20	36	19	4	0	0	9	0.25	4	0	10	3	6	0	0	0	0	2	0	6	9	2.322	5.002	69.359	158.82	197.62	-1.917	0	O75715	31.67420814	33.93665158	34.38914027	33.03167421	37.55656109	29.41176471	38.46153846	26.69683258	34.84162896	24.43438914	46.15384615	29.41176471
DB00143_O60760	DB00143	307.37	21.33	38.53	22.72	0.58	1.04	37	20	36	19	4	0	0	9	0.25	4	0	10	3	6	0	0	0	0	2	0	6	9	2.322	5.002	69.359	158.82	197.62	-1.917	0	O60760	33.66834171	31.65829146	34.67336683	33.66834171	38.19095477	28.14070352	39.1959799	24.62311558	36.18090452	27.13567839	44.72361809	28.14070352
DB00143_O43708	DB00143	307.37	21.33	38.53	22.72	0.58	1.04	37	20	36	19	4	0	0	9	0.25	4	0	10	3	6	0	0	0	0	2	0	6	9	2.322	5.002	69.359	158.82	197.62	-1.917	0	O43708	31.48148148	34.72222222	33.7962963	37.96296296	41.2037037	20.83333333	36.57407407	31.01851852	32.40740741	28.7037037	50.46296296	20.83333333
DB00143_O15217	DB00143	307.37	21.33	38.53	22.72	0.58	1.04	37	20	36	19	4	0	0	9	0.25	4	0	10	3	6	0	0	0	0	2	0	6	9	2.322	5.002	69.359	158.82	197.62	-1.917	0	O15217	34.23423423	29.27927928	36.48648649	27.47747748	44.59459459	27.92792793	40.09009009	22.97297297	36.93693694	21.17117117	50.9009009	27.92792793
DB00143_O14880	DB00143	307.37	21.33	38.53	22.72	0.58	1.04	37	20	36	19	4	0	0	9	0.25	4	0	10	3	6	0	0	0	0	2	0	6	9	2.322	5.002	69.359	158.82	197.62	-1.917	0	O14880	17.76315789	47.36842105	34.86842105	40.13157895	32.23684211	27.63157895	41.44736842	36.84210526	21.71052632	32.89473684	39.47368421	27.63157895
DB00144_Q9Y6T7	DB00144	385.35	27.17	50.95	29.37	0.55	1.04	49	25	48	24	4	0	0	15	0.313	4	0	13	1	10	0	0	0	0	2	0	4	11	2.322	1.973	82.422	171.68	181.49	-0.393	0	Q9Y6T7	32.46268657	34.95024876	32.58706468	37.56218905	35.82089552	26.61691542	35.07462687	29.10447761	35.82089552	28.10945274	45.27363184	26.61691542
DB00144_Q9Y2Q0	DB00144	385.35	27.17	50.95	29.37	0.55	1.04	49	25	48	24	4	0	0	15	0.313	4	0	13	1	10	0	0	0	0	2	0	4	11	2.322	1.973	82.422	171.68	181.49	-0.393	0	Q9Y2Q0	29.89690722	34.19243986	35.91065292	35.13745704	40.63573883	24.22680412	39.43298969	28.69415808	31.87285223	30.06872852	45.70446735	24.22680412
DB00144_Q9UG56	DB00144	385.35	27.17	50.95	29.37	0.55	1.04	49	25	48	24	4	0	0	15	0.313	4	0	13	1	10	0	0	0	0	2	0	4	11	2.322	1.973	82.422	171.68	181.49	-0.393	0	Q9UG56	27.69607843	39.95098039	32.35294118	36.76470588	32.84313725	30.39215686	35.78431373	31.61764706	32.59803922	28.18627451	41.42156863	30.39215686
DB00144_Q9NY59	DB00144	385.35	27.17	50.95	29.37	0.55	1.04	49	25	48	24	4	0	0	15	0.313	4	0	13	1	10	0	0	0	0	2	0	4	11	2.322	1.973	82.422	171.68	181.49	-0.393	0	Q9NY59	29.46564886	42.7480916	27.78625954	47.63358779	30.83969466	21.52671756	30.99236641	37.55725191	31.45038168	37.70992366	40.76335878	21.52671756
DB00144_Q9NXE4	DB00144	385.35	27.17	50.95	29.37	0.55	1.04	49	25	48	24	4	0	0	15	0.313	4	0	13	1	10	0	0	0	0	2	0	4	11	2.322	1.973	82.422	171.68	181.49	-0.393	0	Q9NXE4	25.15114873	41.11245466	33.73639661	38.57315599	35.55018138	25.87666264	37.48488513	33.49455865	29.02055623	29.2623942	44.86094317	25.87666264
DB00144_Q9BVG9	DB00144	385.35	27.17	50.95	29.37	0.55	1.04	49	25	48	24	4	0	0	15	0.313	4	0	13	1	10	0	0	0	0	2	0	4	11	2.322	1.973	82.422	171.68	181.49	-0.393	0	Q9BVG9	26.07802875	35.93429158	37.98767967	37.37166324	34.0862423	28.54209446	42.09445585	29.77412731	28.13141684	28.54209446	42.91581109	28.54209446
DB00144_Q8WTV0	DB00144	385.35	27.17	50.95	29.37	0.55	1.04	49	25	48	24	4	0	0	15	0.313	4	0	13	1	10	0	0	0	0	2	0	4	11	2.322	1.973	82.422	171.68	181.49	-0.393	0	Q8WTV0	22.64492754	40.39855072	36.95652174	40.2173913	34.42028986	25.36231884	39.85507246	35.14492754	25	30.79710145	43.84057971	25.36231884
DB00144_Q8N3E9	DB00144	385.35	27.17	50.95	29.37	0.55	1.04	49	25	48	24	4	0	0	15	0.313	4	0	13	1	10	0	0	0	0	2	0	4	11	2.322	1.973	82.422	171.68	181.49	-0.393	0	Q8N3E9	34.22053232	37.26235741	28.51711027	38.27629911	37.1356147	24.58808619	31.17870722	31.43219265	37.38910013	29.78453739	45.62737643	24.58808619
DB00144_Q54H76	DB00144	385.35	27.17	50.95	29.37	0.55	1.04	49	25	48	24	4	0	0	15	0.313	4	0	13	1	10	0	0	0	0	2	0	4	11	2.322	1.973	82.422	171.68	181.49	-0.393	0	Q54H76	36.80981595	29.69325153	33.49693252	31.04294479	47.85276074	21.10429448	37.3006135	24.66257669	38.03680982	26.01226994	52.88343558	21.10429448
DB00144_Q16760	DB00144	385.35	27.17	50.95	29.37	0.55	1.04	49	25	48	24	4	0	0	15	0.313	4	0	13	1	10	0	0	0	0	2	0	4	11	2.322	1.973	82.422	171.68	181.49	-0.393	0	Q16760	32.86655684	37.3970346	29.73640857	41.68039539	35.00823723	23.31136738	31.3014827	33.36079077	35.33772652	32.78418451	43.90444811	23.31136738
DB00144_P49619	DB00144	385.35	27.17	50.95	29.37	0.55	1.04	49	25	48	24	4	0	0	15	0.313	4	0	13	1	10	0	0	0	0	2	0	4	11	2.322	1.973	82.422	171.68	181.49	-0.393	0	P49619	32.36409608	36.15676359	31.47914033	39.6965866	33.88116308	26.42225032	34.38685209	30.08849558	35.52465234	30.34134008	43.23640961	26.42225032
DB00144_P48651	DB00144	385.35	27.17	50.95	29.37	0.55	1.04	49	25	48	24	4	0	0	15	0.313	4	0	13	1	10	0	0	0	0	2	0	4	11	2.322	1.973	82.422	171.68	181.49	-0.393	0	P48651	23.25581395	34.88372093	41.86046512	33.19238901	33.61522199	33.19238901	46.08879493	26.84989429	27.06131078	27.48414376	39.32346723	33.19238901
DB00144_P46100	DB00144	385.35	27.17	50.95	29.37	0.55	1.04	49	25	48	24	4	0	0	15	0.313	4	0	13	1	10	0	0	0	0	2	0	4	11	2.322	1.973	82.422	171.68	181.49	-0.393	0	P46100	44.38202247	32.54414125	23.07383628	37.76083467	36.35634029	25.88282504	25.16051364	28.6918138	46.14767255	32.38362761	41.73354735	25.88282504
DB00144_P17252	DB00144	385.35	27.17	50.95	29.37	0.55	1.04	49	25	48	24	4	0	0	15	0.313	4	0	13	1	10	0	0	0	0	2	0	4	11	2.322	1.973	82.422	171.68	181.49	-0.393	0	P17252	34.9702381	32.58928571	32.44047619	37.05357143	33.03571429	29.91071429	35.41666667	26.48809524	38.0952381	28.27380952	41.81547619	29.91071429
DB00144_O95810	DB00144	385.35	27.17	50.95	29.37	0.55	1.04	49	25	48	24	4	0	0	15	0.313	4	0	13	1	10	0	0	0	0	2	0	4	11	2.322	1.973	82.422	171.68	181.49	-0.393	0	O95810	42.58823529	35.29411765	22.11764706	37.41176471	41.64705882	20.94117647	22.82352941	32	45.17647059	33.17647059	45.88235294	20.94117647
DB00144_O00443	DB00144	385.35	27.17	50.95	29.37	0.55	1.04	49	25	48	24	4	0	0	15	0.313	4	0	13	1	10	0	0	0	0	2	0	4	11	2.322	1.973	82.422	171.68	181.49	-0.393	0	O00443	32.38434164	35.46856465	32.14709371	37.01067616	38.37485172	24.61447212	35.29062871	30.07117438	34.63819692	30.13048636	45.25504152	24.61447212
DB00145_Q9Y345	DB00145	75.08	5.21	10.52	5.44	0.52	1.05	10	5	9	4	1	0	0	1	0.111	1	0	2	1	2	0	0	0	0	1	0	3	3	1	2.87	16.154	63.32	63.32	-0.978	0	Q9Y345	20.70263488	41.40526976	37.89209536	42.65997491	34.25345044	23.08657466	41.53074028	36.88833124	21.58092848	32.74780427	44.16562108	23.08657466
DB00145_Q9P0Z9	DB00145	75.08	5.21	10.52	5.44	0.52	1.05	10	5	9	4	1	0	0	1	0.111	1	0	2	1	2	0	0	0	0	1	0	3	3	1	2.87	16.154	63.32	63.32	-0.978	0	Q9P0Z9	28.71794872	38.71794872	32.56410256	36.41025641	37.17948718	26.41025641	36.66666667	30.25641026	33.07692308	28.46153846	45.12820513	26.41025641
DB00145_Q9H598	DB00145	75.08	5.21	10.52	5.44	0.52	1.05	10	5	9	4	1	0	0	1	0.111	1	0	2	1	2	0	0	0	0	1	0	3	3	1	2.87	16.154	63.32	63.32	-0.978	0	Q9H598	21.52380952	37.9047619	40.57142857	39.23809524	37.33333333	23.42857143	43.61904762	32.57142857	23.80952381	32	44.57142857	23.42857143
DB00145_Q9BYV1	DB00145	75.08	5.21	10.52	5.44	0.52	1.05	10	5	9	4	1	0	0	1	0.111	1	0	2	1	2	0	0	0	0	1	0	3	3	1	2.87	16.154	63.32	63.32	-0.978	0	Q9BYV1	26.45914397	38.52140078	35.01945525	38.91050584	34.63035019	26.45914397	37.15953307	32.29571984	30.54474708	29.57198444	43.9688716	26.45914397
DB00145_Q969I3	DB00145	75.08	5.21	10.52	5.44	0.52	1.05	10	5	9	4	1	0	0	1	0.111	1	0	2	1	2	0	0	0	0	1	0	3	3	1	2.87	16.154	63.32	63.32	-0.978	0	Q969I3	34.43708609	32.78145695	32.78145695	31.45695364	39.07284768	29.47019868	37.74834437	25.49668874	36.75496689	24.83443709	45.69536424	29.47019868
DB00145_Q8WU03	DB00145	75.08	5.21	10.52	5.44	0.52	1.05	10	5	9	4	1	0	0	1	0.111	1	0	2	1	2	0	0	0	0	1	0	3	3	1	2.87	16.154	63.32	63.32	-0.978	0	Q8WU03	36.73469388	30.27210884	32.99319728	29.93197279	40.81632653	29.25170068	37.75510204	22.10884354	40.13605442	23.46938776	47.27891156	29.25170068
DB00145_Q8N1A5	DB00145	75.08	5.21	10.52	5.44	0.52	1.05	10	5	9	4	1	0	0	1	0.111	1	0	2	1	2	0	0	0	0	1	0	3	3	1	2.87	16.154	63.32	63.32	-0.978	0	Q8N1A5	31.17408907	39.06882591	29.75708502	40.89068826	33.80566802	25.30364372	32.79352227	33.60323887	33.60323887	34.61538462	40.08097166	25.30364372
DB00145_Q7Z2H8	DB00145	75.08	5.21	10.52	5.44	0.52	1.05	10	5	9	4	1	0	0	1	0.111	1	0	2	1	2	0	0	0	0	1	0	3	3	1	2.87	16.154	63.32	63.32	-0.978	0	Q7Z2H8	19.11764706	36.13445378	44.74789916	35.50420168	42.22689076	22.26890756	48.7394958	30.04201681	21.2184874	27.31092437	50.42016807	22.26890756
DB00145_Q6IB77	DB00145	75.08	5.21	10.52	5.44	0.52	1.05	10	5	9	4	1	0	0	1	0.111	1	0	2	1	2	0	0	0	0	1	0	3	3	1	2.87	16.154	63.32	63.32	-0.978	0	Q6IB77	30.74324324	35.81081081	33.44594595	34.45945946	38.17567568	27.36486486	37.16216216	28.37837838	34.45945946	25.67567568	46.95945946	27.36486486
DB00145_Q5HYG8	DB00145	75.08	5.21	10.52	5.44	0.52	1.05	10	5	9	4	1	0	0	1	0.111	1	0	2	1	2	0	0	0	0	1	0	3	3	1	2.87	16.154	63.32	63.32	-0.978	0	Q5HYG8	31.67701863	39.54451346	28.77846791	41.40786749	33.95445135	24.63768116	31.88405797	33.95445135	34.16149068	34.98964803	40.37267081	24.63768116
DB00145_Q5BJF5	DB00145	75.08	5.21	10.52	5.44	0.52	1.05	10	5	9	4	1	0	0	1	0.111	1	0	2	1	2	0	0	0	0	1	0	3	3	1	2.87	16.154	63.32	63.32	-0.978	0	Q5BJF5	29.16666667	40	30.83333333	43.125	31.875	25	33.54166667	35	31.45833333	35.625	39.375	25
DB00145_Q14957	DB00145	75.08	5.21	10.52	5.44	0.52	1.05	10	5	9	4	1	0	0	1	0.111	1	0	2	1	2	0	0	0	0	1	0	3	3	1	2.87	16.154	63.32	63.32	-0.978	0	Q14957	23.19545823	44.76885645	32.03568532	45.25547445	31.71127332	23.03325223	34.38767234	39.5782644	26.03406326	34.95539335	42.01135442	23.03325223
DB00145_Q14749	DB00145	75.08	5.21	10.52	5.44	0.52	1.05	10	5	9	4	1	0	0	1	0.111	1	0	2	1	2	0	0	0	0	1	0	3	3	1	2.87	16.154	63.32	63.32	-0.978	0	Q14749	28.81355932	40.33898305	30.84745763	42.37288136	31.86440678	25.76271186	35.59322034	32.20338983	32.20338983	35.59322034	38.6440678	25.76271186
DB00145_Q14330	DB00145	75.08	5.21	10.52	5.44	0.52	1.05	10	5	9	4	1	0	0	1	0.111	1	0	2	1	2	0	0	0	0	1	0	3	3	1	2.87	16.154	63.32	63.32	-0.978	0	Q14330	21.45015106	32.9305136	45.61933535	32.62839879	38.36858006	29.00302115	50.75528701	26.58610272	22.65861027	25.3776435	45.61933535	29.00302115
DB00145_Q14032	DB00145	75.08	5.21	10.52	5.44	0.52	1.05	10	5	9	4	1	0	0	1	0.111	1	0	2	1	2	0	0	0	0	1	0	3	3	1	2.87	16.154	63.32	63.32	-0.978	0	Q14032	26.31578947	40.43062201	33.25358852	36.84210526	39.47368421	23.68421053	36.60287081	33.01435407	30.38277512	30.14354067	46.1722488	23.68421053
DB00145_Q12879	DB00145	75.08	5.21	10.52	5.44	0.52	1.05	10	5	9	4	1	0	0	1	0.111	1	0	2	1	2	0	0	0	0	1	0	3	3	1	2.87	16.154	63.32	63.32	-0.978	0	Q12879	31.55737705	37.22677596	31.21584699	38.66120219	34.83606557	26.50273224	34.63114754	31.07923497	34.28961749	31.96721311	41.53005464	26.50273224
DB00145_P50440	DB00145	75.08	5.21	10.52	5.44	0.52	1.05	10	5	9	4	1	0	0	1	0.111	1	0	2	1	2	0	0	0	0	1	0	3	3	1	2.87	16.154	63.32	63.32	-0.978	0	P50440	31.44208038	37.8250591	30.73286052	39.71631206	31.20567376	29.07801418	34.51536643	31.20567376	34.27895981	30.73286052	40.1891253	29.07801418
DB00145_P48637	DB00145	75.08	5.21	10.52	5.44	0.52	1.05	10	5	9	4	1	0	0	1	0.111	1	0	2	1	2	0	0	0	0	1	0	3	3	1	2.87	16.154	63.32	63.32	-0.978	0	P48637	33.12236287	36.07594937	30.80168776	36.91983122	41.98312236	21.09704641	33.33333333	31.85654008	34.81012658	31.85654008	47.0464135	21.09704641
DB00145_P48167	DB00145	75.08	5.21	10.52	5.44	0.52	1.05	10	5	9	4	1	0	0	1	0.111	1	0	2	1	2	0	0	0	0	1	0	3	3	1	2.87	16.154	63.32	63.32	-0.978	0	P48167	30.18108652	34.00402414	35.81488934	37.42454728	36.61971831	25.95573441	39.83903421	29.57746479	30.58350101	29.57746479	44.4668008	25.95573441
DB00145_P48067	DB00145	75.08	5.21	10.52	5.44	0.52	1.05	10	5	9	4	1	0	0	1	0.111	1	0	2	1	2	0	0	0	0	1	0	3	3	1	2.87	16.154	63.32	63.32	-0.978	0	P48067	18.49710983	40.89595376	40.60693642	39.16184971	35.98265896	24.85549133	45.66473988	33.8150289	20.52023121	30.92485549	44.21965318	24.85549133
DB00145_P41250	DB00145	75.08	5.21	10.52	5.44	0.52	1.05	10	5	9	4	1	0	0	1	0.111	1	0	2	1	2	0	0	0	0	1	0	3	3	1	2.87	16.154	63.32	63.32	-0.978	0	P41250	33.82949932	34.37077131	31.79972936	36.94181326	36.80649526	26.25169148	34.64140731	29.49932341	35.85926928	30.0405954	43.70771313	26.25169148
DB00145_P34896	DB00145	75.08	5.21	10.52	5.44	0.52	1.05	10	5	9	4	1	0	0	1	0.111	1	0	2	1	2	0	0	0	0	1	0	3	3	1	2.87	16.154	63.32	63.32	-0.978	0	P34896	29.8136646	40.78674948	29.39958592	40.37267081	35.19668737	24.43064182	33.33333333	33.54037267	33.126294	33.74741201	41.82194617	24.43064182
DB00145_P23434	DB00145	75.08	5.21	10.52	5.44	0.52	1.05	10	5	9	4	1	0	0	1	0.111	1	0	2	1	2	0	0	0	0	1	0	3	3	1	2.87	16.154	63.32	63.32	-0.978	0	P23434	29.47976879	38.7283237	31.79190751	39.88439306	41.61849711	18.49710983	34.68208092	35.26011561	30.05780347	31.21387283	50.28901734	18.49710983
DB00145_P23416	DB00145	75.08	5.21	10.52	5.44	0.52	1.05	10	5	9	4	1	0	0	1	0.111	1	0	2	1	2	0	0	0	0	1	0	3	3	1	2.87	16.154	63.32	63.32	-0.978	0	P23416	31.19469027	33.84955752	34.95575221	36.28318584	34.2920354	29.42477876	38.49557522	28.31858407	33.18584071	29.86725664	40.7079646	29.42477876
DB00145_P23415	DB00145	75.08	5.21	10.52	5.44	0.52	1.05	10	5	9	4	1	0	0	1	0.111	1	0	2	1	2	0	0	0	0	1	0	3	3	1	2.87	16.154	63.32	63.32	-0.978	0	P23415	30.41575492	34.57330416	35.01094092	35.44857768	34.79212254	29.75929978	38.94967177	28.88402626	32.16630197	28.66520788	41.57549234	29.75929978
DB00145_P23378	DB00145	75.08	5.21	10.52	5.44	0.52	1.05	10	5	9	4	1	0	0	1	0.111	1	0	2	1	2	0	0	0	0	1	0	3	3	1	2.87	16.154	63.32	63.32	-0.978	0	P23378	29.41176471	40	30.58823529	41.37254902	34.01960784	24.60784314	33.33333333	33.52941176	33.1372549	33.23529412	42.15686275	24.60784314
DB00145_P22557	DB00145	75.08	5.21	10.52	5.44	0.52	1.05	10	5	9	4	1	0	0	1	0.111	1	0	2	1	2	0	0	0	0	1	0	3	3	1	2.87	16.154	63.32	63.32	-0.978	0	P22557	27.59795571	40.03407155	32.36797274	40.37478705	34.58262351	25.04258944	34.92333901	33.39011925	31.68654174	32.36797274	42.58943782	25.04258944
DB00145_P21549	DB00145	75.08	5.21	10.52	5.44	0.52	1.05	10	5	9	4	1	0	0	1	0.111	1	0	2	1	2	0	0	0	0	1	0	3	3	1	2.87	16.154	63.32	63.32	-0.978	0	P21549	26.2755102	40.56122449	33.16326531	40.30612245	36.2244898	23.46938776	36.47959184	33.92857143	29.59183673	32.39795918	44.13265306	23.46938776
DB00145_P13196	DB00145	75.08	5.21	10.52	5.44	0.52	1.05	10	5	9	4	1	0	0	1	0.111	1	0	2	1	2	0	0	0	0	1	0	3	3	1	2.87	16.154	63.32	63.32	-0.978	0	P13196	30	39.84375	30.15625	41.40625	32.96875	25.625	32.5	33.90625	33.59375	33.28125	41.09375	25.625
DB00145_O75600	DB00145	75.08	5.21	10.52	5.44	0.52	1.05	10	5	9	4	1	0	0	1	0.111	1	0	2	1	2	0	0	0	0	1	0	3	3	1	2.87	16.154	63.32	63.32	-0.978	0	O75600	26.73031026	41.28878282	31.98090692	43.43675418	33.65155131	22.91169451	34.12887828	36.27684964	29.59427208	36.75417661	40.33412888	22.91169451
DB00145_O75311	DB00145	75.08	5.21	10.52	5.44	0.52	1.05	10	5	9	4	1	0	0	1	0.111	1	0	2	1	2	0	0	0	0	1	0	3	3	1	2.87	16.154	63.32	63.32	-0.978	0	O75311	30.38793103	33.40517241	36.20689655	35.56034483	33.62068966	30.81896552	40.0862069	27.5862069	32.32758621	28.87931034	40.30172414	30.81896552
DB00145_O60391	DB00145	75.08	5.21	10.52	5.44	0.52	1.05	10	5	9	4	1	0	0	1	0.111	1	0	2	1	2	0	0	0	0	1	0	3	3	1	2.87	16.154	63.32	63.32	-0.978	0	O60391	24.73633749	44.96644295	30.29721956	46.30872483	31.73537872	21.95589645	31.92713327	40.74784276	27.32502397	35.37871524	42.6653883	21.95589645
DB00146_P11473	DB00146	400.71	41.18	71.09	44.66	0.56	0.97	73	29	75	31	3	0	3	6	0.08	3	0	27	0	2	0	0	0	0	2	0	2	2	2	0.057	125.058	40.46	40.46	6.405	0	P11473	33.25526932	34.42622951	32.31850117	40.74941452	33.25526932	25.99531616	34.19203747	29.27400468	36.53395785	31.61592506	42.38875878	25.99531616
DB00146_O15528	DB00146	400.71	41.18	71.09	44.66	0.56	0.97	73	29	75	31	3	0	3	6	0.08	3	0	27	0	2	0	0	0	0	2	0	2	2	2	0.057	125.058	40.46	40.46	6.405	0	O15528	26.77165354	41.92913386	31.2992126	40.94488189	34.84251969	24.21259843	33.46456693	36.61417323	29.92125984	31.1023622	44.68503937	24.21259843
DB00147_Q96GD0	DB00147	167.18	12.92	21.62	13.41	0.62	1.03	21	12	21	12	7	0.5	1	2	0.095	1	6	8	1	3	0	0	5	0	1	1	2	4	3	0.671	43.594	70.42	70.42	-0.151	0	Q96GD0	27.36486486	42.90540541	29.72972973	47.2972973	31.75675676	20.94594595	31.41891892	39.18918919	29.39189189	39.18918919	39.86486486	20.94594595
DB00147_O00764	DB00147	167.18	12.92	21.62	13.41	0.62	1.03	21	12	21	12	7	0.5	1	2	0.095	1	6	8	1	3	0	0	5	0	1	1	2	4	3	0.671	43.594	70.42	70.42	-0.151	0	O00764	32.69230769	33.01282051	34.29487179	33.97435897	42.62820513	23.3974359	37.5	26.92307692	35.57692308	27.88461538	48.71794872	23.3974359
DB00391_P14416	DB00391	341.48	27.09	46.53	29.1	0.59	1.01	46	23	47	24	9	0.25	2	6	0.128	3	6	15	3	4	0	1	6	0	0	0	3	7	3.322	1.118	89.318	101.73	110.11	0.827	0	P14416	25.95936795	36.34311512	37.69751693	35.66591422	36.34311512	27.99097065	41.53498871	29.34537246	29.11963883	26.86230248	45.14672686	27.99097065
DB00390_Q9Y6L6	DB00390	781.05	67.29	119.86	71.73	0.57	1.01	119	55	126	62	2	0	8	7	0.056	2	0	41	0	14	0	0	0	0	6	0	6	14	1.585	2.649	193.304	203.06	203.06	1.999	1	Q9Y6L6	23.73371925	38.78437048	37.48191028	38.20549928	37.19247467	24.60202605	41.96816208	32.56150507	25.47033285	31.83791606	43.56005789	24.60202605
DB00390_P05023	DB00390	781.05	67.29	119.86	71.73	0.57	1.01	119	55	126	62	2	0	8	7	0.056	2	0	41	0	14	0	0	0	0	6	0	6	14	1.585	2.649	193.304	203.06	203.06	1.999	1	P05023	29.91202346	34.99511241	35.09286413	39.10068426	39.10068426	21.79863148	37.43890518	31.1827957	31.37829912	32.55131965	45.65004888	21.79863148
DB00393_Q06432	DB00393	418.49	33.74	57.1	35.33	0.6	1.02	56	30	57	31	12	0.194	2	10	0.175	6	6	21	2	7	0	1	6	0	0	0	1	8	3.7	-0.283	112.373	119.68	119.68	2.362	0	Q06432	20.72072072	38.28828829	40.99099099	39.63963964	32.43243243	27.92792793	44.14414414	31.98198198	23.87387387	30.63063063	41.44144144	27.92792793
DB00392_Q8TCU5	DB00392	312.52	28.65	45	31.03	0.62	0.98	46	22	48	24	12	0.5	3	5	0.104	0	12	19	2	0	0	2	12	0	0	0	0	2	3.7	-0.851	98	8.17	36.41	5.088	0	Q8TCU5	27.53363229	37.93721973	34.52914798	38.47533632	36.77130045	24.75336323	36.77130045	32.55605381	30.67264574	30.67264574	44.57399103	24.75336323
DB00392_P11229	DB00392	312.52	28.65	45	31.03	0.62	0.98	46	22	48	24	12	0.5	3	5	0.104	0	12	19	2	0	0	2	12	0	0	0	0	2	3.7	-0.851	98	8.17	36.41	5.088	0	P11229	25.86956522	40.43478261	33.69565217	41.95652174	33.04347826	25	37.17391304	36.52173913	26.30434783	31.95652174	43.04347826	25
DB00394_P08185	DB00394	408.96	34.23	57.21	36.55	0.6	1	57	28	60	31	4	0	4	2	0.033	4	0	22	0	5	1	0	0	0	3	0	3	5	2.322	0.882	107.536	94.83	94.83	1.905	0	P08185	25.67901235	37.5308642	36.79012346	37.5308642	39.25925926	23.20987654	39.75308642	31.85185185	28.39506173	33.33333333	43.45679012	23.20987654
DB00394_P04083	DB00394	408.96	34.23	57.21	36.55	0.6	1	57	28	60	31	4	0	4	2	0.033	4	0	22	0	5	1	0	0	0	3	0	3	5	2.322	0.882	107.536	94.83	94.83	1.905	0	P04083	37.28323699	34.10404624	28.61271676	38.15028902	36.41618497	25.43352601	31.79190751	29.47976879	38.7283237	34.68208092	39.88439306	25.43352601
DB00397_P35348	DB00397	151.23	14.09	23.73	15.03	0.59	0.99	24	11	24	11	6	0.545	1	2	0.083	0	6	9	1	1	0	1	6	0	1	0	3	2	2.807	1.486	44.912	46.25	46.25	0.803	0	P35348	22.10300429	38.19742489	39.69957082	39.69957082	36.05150215	24.24892704	42.70386266	32.83261803	24.46351931	30.04291845	45.70815451	24.24892704
DB00397_P08913	DB00397	151.23	14.09	23.73	15.03	0.59	0.99	24	11	24	11	6	0.545	1	2	0.083	0	6	9	1	1	0	1	6	0	1	0	3	2	2.807	1.486	44.912	46.25	46.25	0.803	0	P08913	24.22222222	43.11111111	32.66666667	45.11111111	31.33333333	23.55555556	35.33333333	39.77777778	24.88888889	34	42.44444444	23.55555556
DB00396_P06401	DB00396	314.51	30.99	51.91	33.33	0.58	0.98	53	23	56	26	3	0	4	1	0.018	3	0	21	0	2	0	0	0	0	0	0	0	2	2	-0.901	92.78	34.14	34.14	3.58	0	P06401	25.40192926	46.94533762	27.65273312	49.8392283	31.83279743	18.32797428	30.11789925	43.08681672	26.79528403	36.22722401	45.44480171	18.32797428
DB00396_P05093	DB00396	314.51	30.99	51.91	33.33	0.58	0.98	53	23	56	26	3	0	4	1	0.018	3	0	21	0	2	0	0	0	0	0	0	0	2	2	-0.901	92.78	34.14	34.14	3.58	0	P05093	31.69291339	32.87401575	35.43307087	34.64566929	40.15748032	25.19685039	37.20472441	28.1496063	34.64566929	28.34645669	46.45669291	25.19685039
DB00396_P03372	DB00396	314.51	30.99	51.91	33.33	0.58	0.98	53	23	56	26	3	0	4	1	0.018	3	0	21	0	2	0	0	0	0	0	0	0	2	2	-0.901	92.78	34.14	34.14	3.58	0	P03372	29.24369748	41.00840336	29.74789916	39.66386555	34.11764706	26.2184874	33.61344538	33.44537815	32.94117647	31.59663866	42.18487395	26.2184874
DB00399_P14324	DB00399	272.11	15.32	27.86	17.36	0.59	1.07	26	16	26	16	7	0.313	1	4	0.154	2	5	5	2	7	0	0	3	0	5	0	5	8	3	3.523	52.158	153.11	172.73	-2.687	0	P14324	35.41076487	32.01133144	32.57790368	32.8611898	41.64305949	25.49575071	38.8101983	24.64589235	36.54390935	27.76203966	46.74220963	25.49575071
DB00398_P36888	DB00398	464.86	32.33	50.32	33.15	0.67	1.05	48	32	50	34	20	0.529	3	5	0.1	2	18	21	4	3	4	2	17	0	0	0	3	10	4.392	0.946	110.459	92.35	92.35	4.176	0	P36888	30.81570997	35.44813696	33.73615307	36.75730111	37.66364552	25.57905337	37.86505539	29.20443102	32.9305136	29.10372608	45.31722054	25.57905337
DB00398_P35968	DB00398	464.86	32.33	50.32	33.15	0.67	1.05	48	32	50	34	20	0.529	3	5	0.1	2	18	21	4	3	4	2	17	0	0	0	3	10	4.392	0.946	110.459	92.35	92.35	4.176	0	P35968	31.04719764	37.02064897	31.93215339	39.08554572	38.42182891	22.49262537	35.4719764	31.56342183	32.96460177	31.4159292	46.09144543	22.49262537
DB00398_P35916	DB00398	464.86	32.33	50.32	33.15	0.67	1.05	48	32	50	34	20	0.529	3	5	0.1	2	18	21	4	3	4	2	17	0	0	0	3	10	4.392	0.946	110.459	92.35	92.35	4.176	0	P35916	30.35439137	37.75038521	31.89522342	39.83050847	36.44067797	23.72881356	34.89984592	31.97226502	33.12788906	31.89522342	44.37596302	23.72881356
DB00398_P15056	DB00398	464.86	32.33	50.32	33.15	0.67	1.05	48	32	50	34	20	0.529	3	5	0.1	2	18	21	4	3	4	2	17	0	0	0	3	10	4.392	0.946	110.459	92.35	92.35	4.176	0	P15056	30.02610966	40.8616188	29.11227154	42.81984334	34.07310705	23.10704961	31.33159269	36.03133159	32.63707572	34.46475196	42.42819843	23.10704961
DB00398_P10721	DB00398	464.86	32.33	50.32	33.15	0.67	1.05	48	32	50	34	20	0.529	3	5	0.1	2	18	21	4	3	4	2	17	0	0	0	3	10	4.392	0.946	110.459	92.35	92.35	4.176	0	P10721	30.32786885	37.09016393	32.58196721	38.42213115	35.86065574	25.71721311	36.8852459	30.53278689	32.58196721	30.84016393	43.44262295	25.71721311
DB00398_P09619	DB00398	464.86	32.33	50.32	33.15	0.67	1.05	48	32	50	34	20	0.529	3	5	0.1	2	18	21	4	3	4	2	17	0	0	0	3	10	4.392	0.946	110.459	92.35	92.35	4.176	0	P09619	29.56600362	37.79385172	32.64014467	38.60759494	40.23508137	21.15732369	36.43761302	31.64556962	31.91681736	29.92766727	48.91500904	21.15732369
DB00398_P04049	DB00398	464.86	32.33	50.32	33.15	0.67	1.05	48	32	50	34	20	0.529	3	5	0.1	2	18	21	4	3	4	2	17	0	0	0	3	10	4.392	0.946	110.459	92.35	92.35	4.176	0	P04049	30.40123457	38.58024691	31.01851852	39.35185185	33.7962963	26.85185185	33.33333333	32.71604938	33.95061728	31.63580247	41.51234568	26.85185185
DB00612_P08588	DB00612	325.5	30.01	53.67	32.24	0.56	0.99	54	23	54	23	6	0.261	1	12	0.222	0	6	18	1	4	0	1	6	0	1	0	2	5	2.807	0.278	92.151	59.95	59.95	2.031	0	P08588	21.5932914	44.02515723	34.38155136	48.84696017	29.76939203	21.3836478	36.26834382	41.29979036	22.43186583	35.639413	42.9769392	21.3836478
DB00612_P07550	DB00612	325.5	30.01	53.67	32.24	0.56	0.99	54	23	54	23	6	0.261	1	12	0.222	0	6	18	1	4	0	1	6	0	1	0	2	5	2.807	0.278	92.151	59.95	59.95	2.031	0	P07550	26.63438257	34.14043584	39.2251816	35.10895884	40.1937046	24.69733656	42.61501211	28.08716707	29.29782082	29.05569007	46.24697337	24.69733656
DB01104_P31645	DB01104	306.25	24.78	36.7	26.57	0.67	0.99	37	20	39	22	12	0.545	3	2	0.051	0	12	17	1	0	2	2	12	0	0	0	1	1	3.7	-0.37	85.741	12.03	12.03	4.996	0	P31645	19.84126984	39.84126984	40.31746032	39.52380952	36.34920635	24.12698413	45.23809524	33.80952381	20.95238095	31.9047619	43.96825397	24.12698413
DB01104_P08908	DB01104	306.25	24.78	36.7	26.57	0.67	0.99	37	20	39	22	12	0.545	3	2	0.051	0	12	17	1	0	2	2	12	0	0	0	1	1	3.7	-0.37	85.741	12.03	12.03	4.996	0	P08908	24.40758294	39.57345972	36.01895735	42.41706161	35.30805687	22.27488152	38.86255924	35.30805687	25.82938389	33.41232227	44.31279621	22.27488152
DB01104_P05184	DB01104	306.25	24.78	36.7	26.57	0.67	0.99	37	20	39	22	12	0.545	3	2	0.051	0	12	17	1	0	2	2	12	0	0	0	1	1	3.7	-0.37	85.741	12.03	12.03	4.996	0	P05184	29.82107356	32.4055666	37.77335984	34.19483101	38.17097416	27.63419483	40.95427435	27.63419483	31.41153082	25.84493042	46.52087475	27.63419483
DB01238_P28223	DB01238	448.43	36.18	57.09	38.54	0.63	1	57	30	60	33	13	0.364	4	7	0.117	1	12	23	3	2	2	2	12	0	0	0	1	5	3.807	-0.349	122.555	44.81	44.81	4.999	0	P28223	26.32696391	34.18259023	39.49044586	37.36730361	39.91507431	22.71762208	42.46284501	29.93630573	27.60084926	31.21019108	46.07218684	22.71762208
DB01238_P14416	DB01238	448.43	36.18	57.09	38.54	0.63	1	57	30	60	33	13	0.364	4	7	0.117	1	12	23	3	2	2	2	12	0	0	0	1	5	3.807	-0.349	122.555	44.81	44.81	4.999	0	P14416	25.95936795	36.34311512	37.69751693	35.66591422	36.34311512	27.99097065	41.53498871	29.34537246	29.11963883	26.86230248	45.14672686	27.99097065
DB01238_P08908	DB01238	448.43	36.18	57.09	38.54	0.63	1	57	30	60	33	13	0.364	4	7	0.117	1	12	23	3	2	2	2	12	0	0	0	1	5	3.807	-0.349	122.555	44.81	44.81	4.999	0	P08908	24.40758294	39.57345972	36.01895735	42.41706161	35.30805687	22.27488152	38.86255924	35.30805687	25.82938389	33.41232227	44.31279621	22.27488152
DB04794_P40030	DB04794	310.42	28.77	41.27	30.1	0.69	0.98	42	24	45	27	23	0.852	4	4	0.089	0	23	22	2	0	0	3	21	0	0	0	0	1	4.585	-0.905	97.941	17.82	17.82	4.637	0	P40030	18.24324324	40.54054054	41.21621622	34.45945946	32.43243243	33.10810811	47.2972973	32.43243243	20.27027027	29.72972973	37.16216216	33.10810811
DB04794_P00178	DB04794	310.42	28.77	41.27	30.1	0.69	0.98	42	24	45	27	23	0.852	4	4	0.089	0	23	22	2	0	0	3	21	0	0	0	0	1	4.585	-0.905	97.941	17.82	17.82	4.637	0	P00178	28.71690428	35.64154786	35.64154786	36.04887984	36.6598778	27.29124236	38.08553971	30.34623218	31.56822811	28.71690428	43.99185336	27.29124236
DB01128_Q92731	DB01128	430.41	28.35	45.71	29.32	0.66	1.06	43	29	44	30	16	0.4	2	5	0.114	3	12	18	2	4	4	2	12	0	1	0	2	10	4.087	0.364	95.072	107.26	115.64	2.927	0	Q92731	28.49056604	39.24528302	32.26415094	40	34.33962264	25.66037736	35.28301887	32.26415094	32.45283019	30.18867925	44.1509434	25.66037736
DB01128_P10275	DB01128	430.41	28.35	45.71	29.32	0.66	1.06	43	29	44	30	16	0.4	2	5	0.114	3	12	18	2	4	4	2	12	0	1	0	2	10	4.087	0.364	95.072	107.26	115.64	2.927	0	P10275	28.50924918	45.91947769	25.57127312	47.22524483	31.99129489	20.78346028	29.16213275	40.26115343	30.57671382	36.23503808	42.98150163	20.78346028
DB01128_P05231	DB01128	430.41	28.35	45.71	29.32	0.66	1.06	43	29	44	30	16	0.4	2	5	0.114	3	12	18	2	4	4	2	12	0	1	0	2	10	4.087	0.364	95.072	107.26	115.64	2.927	0	P05231	33.96226415	34.43396226	31.60377358	37.73584906	40.56603774	21.69811321	33.01886792	32.0754717	34.90566038	30.66037736	47.64150943	21.69811321
DB01180_P12821	DB01180	634.79	53.55	88.82	56.33	0.61	1.01	88	46	93	51	19	0.314	6	11	0.118	3	16	35	2	9	0	2	14	0	0	0	1	10	4.322	-0.393	171.238	117.78	117.78	4.817	1	P12821	30.70444104	38.43797856	30.8575804	36.98315467	36.21745789	26.79938744	35.14548239	30.78101072	34.07350689	29.70903522	43.49157734	26.79938744
DB00243_P08183	DB00243	427.6	38	63.87	40.26	0.59	1	64	31	66	33	13	0.364	3	9	0.136	1	12	24	3	4	0	2	12	0	1	0	2	7	3.807	0.193	121.83	74.27	74.27	3.205	0	P08183	30.078125	35.625	34.296875	36.328125	39.0625	24.609375	37.03125	31.40625	31.5625	33.515625	41.875	24.609375
DB00242_P00813	DB00242	285.72	19.6	32.35	20.3	0.63	1.04	31	19	33	21	10	0.476	3	2	0.061	0	10	10	5	3	1	0	5	0	2	0	4	7	3.459	2.193	67.184	119.31	119.31	-0.398	0	P00813	33.05785124	37.74104683	29.20110193	37.46556474	37.46556474	25.06887052	33.60881543	30.3030303	36.08815427	30.3030303	44.62809917	25.06887052
DB00242_P00491	DB00242	285.72	19.6	32.35	20.3	0.63	1.04	31	19	33	21	10	0.476	3	2	0.061	0	10	10	5	3	1	0	5	0	2	0	4	7	3.459	2.193	67.184	119.31	119.31	-0.398	0	P00491	29.06574394	38.06228374	32.87197232	38.06228374	35.64013841	26.29757785	35.98615917	32.1799308	31.83391003	31.48788927	42.21453287	26.29757785
DB00241_P14867	DB00241	224.29	18.71	32.37	19.7	0.58	1.01	32	16	32	16	4	0	1	4	0.125	4	0	11	2	3	0	0	0	0	0	0	2	5	2.322	0.512	58.047	75.27	75.27	1.518	0	P14867	27.85087719	39.47368421	32.6754386	39.69298246	32.23684211	28.07017544	36.84210526	33.55263158	29.60526316	32.23684211	39.69298246	28.07017544
DB00240_P08185	DB00240	521.1	43.64	73.4	46.51	0.6	1.01	73	36	76	39	6	0	4	8	0.105	6	0	28	0	7	1	0	0	0	1	0	1	7	2.807	-0.383	135.464	106.97	106.97	3.639	0	P08185	25.67901235	37.5308642	36.79012346	37.5308642	39.25925926	23.20987654	39.75308642	31.85185185	28.39506173	33.33333333	43.45679012	23.20987654
DB00240_P04083	DB00240	521.1	43.64	73.4	46.51	0.6	1.01	73	36	76	39	6	0	4	8	0.105	6	0	28	0	7	1	0	0	0	1	0	1	7	2.807	-0.383	135.464	106.97	106.97	3.639	0	P04083	37.28323699	34.10404624	28.61271676	38.15028902	36.41618497	25.43352601	31.79190751	29.47976879	38.7283237	34.68208092	39.88439306	25.43352601
DB00247_P34969	DB00247	353.51	32.18	52.56	34.06	0.61	0.99	53	26	56	29	12	0.345	4	4	0.071	2	10	21	3	2	0	1	8	0	1	0	2	4	3.7	0.213	104.472	57.5	57.5	2.269	0	P34969	24.00835073	36.53444676	39.45720251	38.8308977	35.90814196	25.26096033	42.58872651	31.52400835	25.88726514	29.22755741	45.51148225	25.26096033
DB00247_P28335	DB00247	353.51	32.18	52.56	34.06	0.61	0.99	53	26	56	29	12	0.345	4	4	0.071	2	10	21	3	2	0	1	8	0	1	0	2	4	3.7	0.213	104.472	57.5	57.5	2.269	0	P28335	27.07423581	30.56768559	42.3580786	31.44104803	44.3231441	24.23580786	45.19650655	25.98253275	28.8209607	23.36244541	52.40174672	24.23580786
DB00247_P28223	DB00247	353.51	32.18	52.56	34.06	0.61	0.99	53	26	56	29	12	0.345	4	4	0.071	2	10	21	3	2	0	1	8	0	1	0	2	4	3.7	0.213	104.472	57.5	57.5	2.269	0	P28223	26.32696391	34.18259023	39.49044586	37.36730361	39.91507431	22.71762208	42.46284501	29.93630573	27.60084926	31.21019108	46.07218684	22.71762208
DB00247_P08908	DB00247	353.51	32.18	52.56	34.06	0.61	0.99	53	26	56	29	12	0.345	4	4	0.071	2	10	21	3	2	0	1	8	0	1	0	2	4	3.7	0.213	104.472	57.5	57.5	2.269	0	P08908	24.40758294	39.57345972	36.01895735	42.41706161	35.30805687	22.27488152	38.86255924	35.30805687	25.82938389	33.41232227	44.31279621	22.27488152
DB00246_P35462	DB00246	412.98	32.66	49.09	34.84	0.67	1	49	28	53	32	17	0.5	5	4	0.075	1	16	21	4	1	1	2	13	0	0	0	1	5	4.17	-0.323	116.981	48.47	76.71	4.259	0	P35462	21.5	40	38.5	39.75	37.75	22.5	42.75	33.75	23.5	30.75	46.75	22.5
DB00246_P35367	DB00246	412.98	32.66	49.09	34.84	0.67	1	49	28	53	32	17	0.5	5	4	0.075	1	16	21	4	1	1	2	13	0	0	0	1	5	4.17	-0.323	116.981	48.47	76.71	4.259	0	P35367	27.92607803	35.11293635	36.96098563	35.72895277	34.90759754	29.36344969	40.65708419	28.95277207	30.39014374	28.54209446	42.09445585	29.36344969
DB00246_P35348	DB00246	412.98	32.66	49.09	34.84	0.67	1	49	28	53	32	17	0.5	5	4	0.075	1	16	21	4	1	1	2	13	0	0	0	1	5	4.17	-0.323	116.981	48.47	76.71	4.259	0	P35348	22.10300429	38.19742489	39.69957082	39.69957082	36.05150215	24.24892704	42.70386266	32.83261803	24.46351931	30.04291845	45.70815451	24.24892704
DB00246_P34969	DB00246	412.98	32.66	49.09	34.84	0.67	1	49	28	53	32	17	0.5	5	4	0.075	1	16	21	4	1	1	2	13	0	0	0	1	5	4.17	-0.323	116.981	48.47	76.71	4.259	0	P34969	24.00835073	36.53444676	39.45720251	38.8308977	35.90814196	25.26096033	42.58872651	31.52400835	25.88726514	29.22755741	45.51148225	25.26096033
DB00246_P28335	DB00246	412.98	32.66	49.09	34.84	0.67	1	49	28	53	32	17	0.5	5	4	0.075	1	16	21	4	1	1	2	13	0	0	0	1	5	4.17	-0.323	116.981	48.47	76.71	4.259	0	P28335	27.07423581	30.56768559	42.3580786	31.44104803	44.3231441	24.23580786	45.19650655	25.98253275	28.8209607	23.36244541	52.40174672	24.23580786
DB00246_P28223	DB00246	412.98	32.66	49.09	34.84	0.67	1	49	28	53	32	17	0.5	5	4	0.075	1	16	21	4	1	1	2	13	0	0	0	1	5	4.17	-0.323	116.981	48.47	76.71	4.259	0	P28223	26.32696391	34.18259023	39.49044586	37.36730361	39.91507431	22.71762208	42.46284501	29.93630573	27.60084926	31.21019108	46.07218684	22.71762208
DB00246_P28221	DB00246	412.98	32.66	49.09	34.84	0.67	1	49	28	53	32	17	0.5	5	4	0.075	1	16	21	4	1	1	2	13	0	0	0	1	5	4.17	-0.323	116.981	48.47	76.71	4.259	0	P28221	20.15915119	41.11405836	38.72679045	40.84880637	37.13527851	22.01591512	41.90981432	35.27851459	22.81167109	33.68700265	44.29708223	22.01591512
DB00246_P21917	DB00246	412.98	32.66	49.09	34.84	0.67	1	49	28	53	32	17	0.5	5	4	0.075	1	16	21	4	1	1	2	13	0	0	0	1	5	4.17	-0.323	116.981	48.47	76.71	4.259	0	P21917	19.48608137	47.96573876	32.54817987	56.53104925	27.62312634	15.84582441	34.04710921	46.0385439	19.9143469	35.97430407	48.17987152	15.84582441
DB00246_P14416	DB00246	412.98	32.66	49.09	34.84	0.67	1	49	28	53	32	17	0.5	5	4	0.075	1	16	21	4	1	1	2	13	0	0	0	1	5	4.17	-0.323	116.981	48.47	76.71	4.259	0	P14416	25.95936795	36.34311512	37.69751693	35.66591422	36.34311512	27.99097065	41.53498871	29.34537246	29.11963883	26.86230248	45.14672686	27.99097065
DB00246_P08908	DB00246	412.98	32.66	49.09	34.84	0.67	1	49	28	53	32	17	0.5	5	4	0.075	1	16	21	4	1	1	2	13	0	0	0	1	5	4.17	-0.323	116.981	48.47	76.71	4.259	0	P08908	24.40758294	39.57345972	36.01895735	42.41706161	35.30805687	22.27488152	38.86255924	35.30805687	25.82938389	33.41232227	44.31279621	22.27488152
DB00246_P08588	DB00246	412.98	32.66	49.09	34.84	0.67	1	49	28	53	32	17	0.5	5	4	0.075	1	16	21	4	1	1	2	13	0	0	0	1	5	4.17	-0.323	116.981	48.47	76.71	4.259	0	P08588	21.5932914	44.02515723	34.38155136	48.84696017	29.76939203	21.3836478	36.26834382	41.29979036	22.43186583	35.639413	42.9769392	21.3836478
DB00245_Q01959	DB00245	307.47	29.68	47.03	31.6	0.62	0.98	48	23	51	26	12	0.462	4	4	0.078	0	12	21	1	1	0	2	12	0	0	0	0	2	3.7	-0.901	94.24	12.47	12.47	3.875	0	Q01959	19.03225806	39.51612903	41.4516129	39.51612903	36.12903226	24.35483871	45.32258065	33.70967742	20.96774194	32.74193548	42.90322581	24.35483871
DB00245_P11229	DB00245	307.47	29.68	47.03	31.6	0.62	0.98	48	23	51	26	12	0.462	4	4	0.078	0	12	21	1	1	0	2	12	0	0	0	0	2	3.7	-0.901	94.24	12.47	12.47	3.875	0	P11229	25.86956522	40.43478261	33.69565217	41.95652174	33.04347826	25	37.17391304	36.52173913	26.30434783	31.95652174	43.04347826	25
DB00244_P35354	DB00244	153.15	11.32	18.73	11.65	0.63	1.04	18	11	18	11	7	0.545	1	1	0.056	1	6	7	1	3	0	1	6	0	1	1	4	4	3	2.675	39.211	83.55	83.55	0.42	0	P35354	30.29801325	36.9205298	32.78145695	35.7615894	36.75496689	27.48344371	37.25165563	29.30463576	33.44370861	26.98675497	45.52980132	27.48344371
DB00244_P23219	DB00244	153.15	11.32	18.73	11.65	0.63	1.04	18	11	18	11	7	0.545	1	1	0.056	1	6	7	1	3	0	1	6	0	1	1	4	4	3	2.675	39.211	83.55	83.55	0.42	0	P23219	27.54590985	37.39565943	35.05843072	36.06010017	35.55926544	28.38063439	39.56594324	29.88313856	30.5509182	26.21035058	45.40901503	28.38063439
DB00928_P26358	DB00928	244.24	16.93	30.58	17.34	0.58	1.05	29	17	30	18	3	0	2	2	0.067	3	0	8	4	5	0	0	0	0	3	0	5	9	2	3.29	52.291	143.72	143.72	-1.858	0	P26358	38.67574257	35.89108911	25.43316832	39.85148515	33.04455446	27.1039604	28.46534653	30.94059406	40.59405941	30.50742574	42.38861386	27.1039604
DB00249_P04293	DB00249	354.12	17.96	29.33	19.75	0.64	1.05	28	17	29	18	3	0	2	2	0.069	3	0	9	2	5	1	0	0	0	2	0	3	7	2	1.424	63.45	104.55	104.55	-1.402	0	P04293	28.58299595	41.53846154	29.87854251	42.34817814	32.14574899	25.50607287	33.76518219	35.06072874	31.17408907	34.25101215	40.24291498	25.50607287
DB00248_P14416	DB00248	451.68	41.56	69.3	44.12	0.59	0.99	70	33	73	36	13	0.278	4	8	0.11	3	10	26	5	2	0	1	8	0	0	0	2	6	3.807	0.162	133.502	71.68	71.68	3.036	0	P14416	25.95936795	36.34311512	37.69751693	35.66591422	36.34311512	27.99097065	41.53498871	29.34537246	29.11963883	26.86230248	45.14672686	27.99097065
DB00719_P35367	DB00719	290.44	27.97	43.04	29.63	0.64	0.98	44	22	47	25	13	0.48	4	0	0	1	12	20	2	0	0	1	11	0	0	0	0	2	3.807	-0.896	92.352	16.13	16.13	4.085	0	P35367	27.92607803	35.11293635	36.96098563	35.72895277	34.90759754	29.36344969	40.65708419	28.95277207	30.39014374	28.54209446	42.09445585	29.36344969
DB00718_P24024	DB00718	501.54	38.32	67.47	41.01	0.58	1.02	66	34	67	35	13	0.286	2	15	0.224	3	10	20	5	8	0	0	5	0	0	0	2	12	3.807	0.352	120.375	166.98	176.79	1.527	1	P24024	24.27884615	43.87019231	31.85096154	40.02403846	32.69230769	27.28365385	35.33653846	34.97596154	29.6875	29.6875	43.02884615	27.28365385
DB04835_P51681	DB04835	513.75	46.06	77.65	48.82	0.59	1	78	37	82	41	12	0.268	5	8	0.098	1	11	29	5	1	2	1	8	0	0	0	1	7	3.7	-0.392	142.88	63.05	63.05	3.921	1	P51681	22.15909091	32.67045455	45.17045455	30.96590909	40.90909091	28.125	50.28409091	25.56818182	24.14772727	24.43181818	47.44318182	28.125
DB00093_P37288	DB00093	1040.38	82.27	139.05	87.17	0.6	1.01	137	72	140	75	23	0.16	4	19	0.136	11	12	46	13	11	0	2	12	3	0	0	17	24	4.585	11.499	265.208	405.32	455.92	-2.871	1	P37288	23.44497608	38.99521531	37.55980861	41.38755981	31.57894737	27.03349282	39.95215311	35.16746411	24.88038278	32.53588517	40.43062201	27.03349282
DB01236_Q09470	DB01236	200.07	8.28	18.33	7.82	0.55	1.22	15	12	14	11	0	0	0	1	0.071	0	0	4	0	1	7	0	0	0	0	0	0	8	0	-0.323	23.304	9.23	9.23	2.233	0	Q09470	30.50505051	33.73737374	35.75757576	34.34343434	40	25.65656566	39.5959596	28.08080808	32.32323232	28.28282828	46.06060606	25.65656566
DB01236_P98194	DB01236	200.07	8.28	18.33	7.82	0.55	1.22	15	12	14	11	0	0	0	1	0.071	0	0	4	0	1	7	0	0	0	0	0	0	8	0	-0.323	23.304	9.23	9.23	2.233	0	P98194	27.96517954	34.60282916	37.43199129	38.52013058	40.26115343	21.218716	39.17301415	31.6648531	29.16213275	32.4265506	46.35473341	21.218716
DB01236_P42261	DB01236	200.07	8.28	18.33	7.82	0.55	1.22	15	12	14	11	0	0	0	1	0.071	0	0	4	0	1	7	0	0	0	0	0	0	8	0	-0.323	23.304	9.23	9.23	2.233	0	P42261	30.79470199	36.53421634	32.67108168	37.74834437	36.09271523	26.1589404	36.53421634	31.34657837	32.1192053	32.67108168	41.16997792	26.1589404
DB01236_P30049	DB01236	200.07	8.28	18.33	7.82	0.55	1.22	15	12	14	11	0	0	0	1	0.071	0	0	4	0	1	7	0	0	0	0	0	0	8	0	-0.323	23.304	9.23	9.23	2.233	0	P30049	25.5952381	45.23809524	29.16666667	45.83333333	38.0952381	16.07142857	30.35714286	42.26190476	27.38095238	41.07142857	42.85714286	16.07142857
DB01236_P23415	DB01236	200.07	8.28	18.33	7.82	0.55	1.22	15	12	14	11	0	0	0	1	0.071	0	0	4	0	1	7	0	0	0	0	0	0	8	0	-0.323	23.304	9.23	9.23	2.233	0	P23415	30.41575492	34.57330416	35.01094092	35.44857768	34.79212254	29.75929978	38.94967177	28.88402626	32.16630197	28.66520788	41.57549234	29.75929978
DB01236_P14867	DB01236	200.07	8.28	18.33	7.82	0.55	1.22	15	12	14	11	0	0	0	1	0.071	0	0	4	0	1	7	0	0	0	0	0	0	8	0	-0.323	23.304	9.23	9.23	2.233	0	P14867	27.85087719	39.47368421	32.6754386	39.69298246	32.23684211	28.07017544	36.84210526	33.55263158	29.60526316	32.23684211	39.69298246	28.07017544
DB01236_P03886	DB01236	200.07	8.28	18.33	7.82	0.55	1.22	15	12	14	11	0	0	0	1	0.071	0	0	4	0	1	7	0	0	0	0	0	0	8	0	-0.323	23.304	9.23	9.23	2.233	0	P03886	15.09433962	41.82389937	43.08176101	38.05031447	39.62264151	22.32704403	47.48427673	36.79245283	15.72327044	31.13207547	46.5408805	22.32704403
DB00370_P46098	DB00370	265.39	24.76	38.37	26.11	0.63	0.98	39	20	42	23	12	0.522	4	0	0	0	12	17	3	0	0	1	11	0	0	0	0	3	3.7	-0.836	82.655	19.37	19.37	3.095	0	P46098	27.19665272	32.84518828	39.958159	33.68200837	41.63179916	24.68619247	44.35146444	26.9874477	28.66108787	25.73221757	49.58158996	24.68619247
DB00370_P41145	DB00370	265.39	24.76	38.37	26.11	0.63	0.98	39	20	42	23	12	0.522	4	0	0	0	12	17	3	0	0	1	11	0	0	0	0	3	3.7	-0.836	82.655	19.37	19.37	3.095	0	P41145	21.57894737	35.52631579	42.89473684	39.21052632	36.31578947	24.47368421	46.57894737	30.78947368	22.63157895	30.26315789	45.26315789	24.47368421
DB00370_P35367	DB00370	265.39	24.76	38.37	26.11	0.63	0.98	39	20	42	23	12	0.522	4	0	0	0	12	17	3	0	0	1	11	0	0	0	0	3	3.7	-0.836	82.655	19.37	19.37	3.095	0	P35367	27.92607803	35.11293635	36.96098563	35.72895277	34.90759754	29.36344969	40.65708419	28.95277207	30.39014374	28.54209446	42.09445585	29.36344969
DB00370_P28335	DB00370	265.39	24.76	38.37	26.11	0.63	0.98	39	20	42	23	12	0.522	4	0	0	0	12	17	3	0	0	1	11	0	0	0	0	3	3.7	-0.836	82.655	19.37	19.37	3.095	0	P28335	27.07423581	30.56768559	42.3580786	31.44104803	44.3231441	24.23580786	45.19650655	25.98253275	28.8209607	23.36244541	52.40174672	24.23580786
DB00370_P28223	DB00370	265.39	24.76	38.37	26.11	0.63	0.98	39	20	42	23	12	0.522	4	0	0	0	12	17	3	0	0	1	11	0	0	0	0	3	3.7	-0.836	82.655	19.37	19.37	3.095	0	P28223	26.32696391	34.18259023	39.49044586	37.36730361	39.91507431	22.71762208	42.46284501	29.93630573	27.60084926	31.21019108	46.07218684	22.71762208
DB00370_P08913	DB00370	265.39	24.76	38.37	26.11	0.63	0.98	39	20	42	23	12	0.522	4	0	0	0	12	17	3	0	0	1	11	0	0	0	0	3	3.7	-0.836	82.655	19.37	19.37	3.095	0	P08913	24.22222222	43.11111111	32.66666667	45.11111111	31.33333333	23.55555556	35.33333333	39.77777778	24.88888889	34	42.44444444	23.55555556
DB00370_P08908	DB00370	265.39	24.76	38.37	26.11	0.63	0.98	39	20	42	23	12	0.522	4	0	0	0	12	17	3	0	0	1	11	0	0	0	0	3	3.7	-0.836	82.655	19.37	19.37	3.095	0	P08908	24.40758294	39.57345972	36.01895735	42.41706161	35.30805687	22.27488152	38.86255924	35.30805687	25.82938389	33.41232227	44.31279621	22.27488152
DB01628_P35354	DB01628	358.87	26.99	39.44	28.76	0.69	1.01	39	24	41	26	20	0.692	3	3	0.073	2	18	18	2	2	1	1	16	0	0	0	0	4	4.392	-0.74	94.796	59.92	68.3	3.467	0	P35354	30.29801325	36.9205298	32.78145695	35.7615894	36.75496689	27.48344371	37.25165563	29.30463576	33.44370861	26.98675497	45.52980132	27.48344371
DB01231_P20309	DB01231	309.49	30.28	48.92	32.36	0.61	0.98	50	23	52	25	12	0.48	3	6	0.115	0	12	21	1	1	0	2	12	0	1	0	1	2	3.7	-0.455	96.716	23.47	23.47	4.392	0	P20309	27.28813559	39.3220339	33.38983051	40.6779661	34.23728814	25.08474576	36.44067797	34.74576271	28.81355932	34.40677966	40.50847458	25.08474576
DB01231_P11229	DB01231	309.49	30.28	48.92	32.36	0.61	0.98	50	23	52	25	12	0.48	3	6	0.115	0	12	21	1	1	0	2	12	0	1	0	1	2	3.7	-0.455	96.716	23.47	23.47	4.392	0	P11229	25.86956522	40.43478261	33.69565217	41.95652174	33.04347826	25	37.17391304	36.52173913	26.30434783	31.95652174	43.04347826	25
DB01231_P08172	DB01231	309.49	30.28	48.92	32.36	0.61	0.98	50	23	52	25	12	0.48	3	6	0.115	0	12	21	1	1	0	2	12	0	1	0	1	2	3.7	-0.455	96.716	23.47	23.47	4.392	0	P08172	26.60944206	37.33905579	36.05150215	39.05579399	37.98283262	22.96137339	39.48497854	32.61802575	27.89699571	31.11587983	45.92274678	22.96137339
DB01171_P21397	DB01171	268.77	21.49	35.25	22.87	0.61	1.01	35	18	36	19	7	0.316	2	4	0.111	1	6	13	2	2	1	1	6	0	0	0	1	4	3	-0.225	71.434	41.57	41.57	1.529	0	P21397	30.92979127	37.00189753	32.0683112	35.86337761	36.62239089	27.5142315	36.81214421	29.79127135	33.39658444	29.41176471	43.0740038	27.5142315
DB01011_P08684	DB01011	226.3	20.09	30.83	21.03	0.65	0.99	31	17	32	18	13	0.667	2	3	0.094	1	12	14	2	1	0	0	10	0	0	0	0	3	3.807	-0.807	65.944	42.85	42.85	1.847	0	P08684	29.82107356	32.4055666	37.77335984	34.19483101	38.17097416	27.63419483	40.95427435	27.63419483	31.41153082	25.84493042	46.52087475	27.63419483
DB01011_P00183	DB01011	226.3	20.09	30.83	21.03	0.65	0.99	31	17	32	18	13	0.667	2	3	0.094	1	12	14	2	1	0	0	10	0	0	0	0	3	3.807	-0.807	65.944	42.85	42.85	1.847	0	P00183	31.08433735	36.62650602	32.28915663	38.55421687	38.79518072	22.65060241	34.45783133	31.3253012	34.21686747	29.39759036	47.95180723	22.65060241
DB00812_Q16647	DB00812	308.41	27.39	42.81	28.77	0.64	1	43	23	45	25	14	0.48	3	5	0.111	2	12	19	2	2	0	2	12	0	0	0	0	4	3.907	-0.815	88.758	40.62	40.62	3.954	0	Q16647	28.8	36.4	34.8	36	36.2	27.8	38.2	29.6	32.2	30	42.2	27.8
DB00812_P35354	DB00812	308.41	27.39	42.81	28.77	0.64	1	43	23	45	25	14	0.48	3	5	0.111	2	12	19	2	2	0	2	12	0	0	0	0	4	3.907	-0.815	88.758	40.62	40.62	3.954	0	P35354	30.29801325	36.9205298	32.78145695	35.7615894	36.75496689	27.48344371	37.25165563	29.30463576	33.44370861	26.98675497	45.52980132	27.48344371
DB00813_P41143	DB00813	336.52	32.27	52.02	34.36	0.61	0.98	53	25	55	27	13	0.444	3	6	0.109	1	12	22	2	1	0	2	12	0	0	0	0	3	3.807	-0.869	103.482	23.55	23.55	3.839	0	P41143	19.08602151	41.39784946	39.51612903	44.62365591	31.98924731	23.38709677	42.74193548	37.3655914	19.89247312	34.40860215	42.20430108	23.38709677
DB00813_P35372	DB00813	336.52	32.27	52.02	34.36	0.61	0.98	53	25	55	27	13	0.444	3	6	0.109	1	12	22	2	1	0	2	12	0	0	0	0	3	3.807	-0.869	103.482	23.55	23.55	3.839	0	P35372	21.5	38.75	39.75	41.25	35.25	23.5	43.5	33.25	23.25	31.25	45.25	23.5
DB00810_Q15822	DB00810	311.51	30.87	50.8	33.12	0.59	0.98	52	23	55	26	7	0.231	4	5	0.091	1	6	21	1	1	0	1	6	0	1	0	1	2	3	-0.455	97.015	23.47	23.47	3.649	0	Q15822	22.87334594	37.99621928	39.13043478	38.94139887	36.67296786	24.38563327	42.15500945	31.56899811	26.27599244	28.92249527	46.69187146	24.38563327
DB00810_P11229	DB00810	311.51	30.87	50.8	33.12	0.59	0.98	52	23	55	26	7	0.231	4	5	0.091	1	6	21	1	1	0	1	6	0	1	0	1	2	3	-0.455	97.015	23.47	23.47	3.649	0	P11229	25.86956522	40.43478261	33.69565217	41.95652174	33.04347826	25	37.17391304	36.52173913	26.30434783	31.95652174	43.04347826	25
DB00811_P49902	DB00811	244.24	16.93	30.58	17.34	0.58	1.05	29	17	30	18	6	0.278	2	3	0.1	1	5	8	4	5	0	0	2	0	3	0	5	8	2.807	3.29	51.256	143.72	143.72	-2.745	0	P49902	32.26381462	36.36363636	31.37254902	36.7201426	32.79857398	30.48128342	36.89839572	27.62923351	35.47237077	31.01604278	38.5026738	30.48128342
DB00811_P26676	DB00811	244.24	16.93	30.58	17.34	0.58	1.05	29	17	30	18	6	0.278	2	3	0.1	1	5	8	4	5	0	0	2	0	3	0	5	8	2.807	3.29	51.256	143.72	143.72	-2.745	0	P26676	28.64721485	36.82581786	34.52696729	37.48894783	38.59416446	23.91688771	38.59416446	30.15030946	31.25552608	31.25552608	44.82758621	23.91688771
DB00811_P22413	DB00811	244.24	16.93	30.58	17.34	0.58	1.05	29	17	30	18	6	0.278	2	3	0.1	1	5	8	4	5	0	0	2	0	3	0	5	8	2.807	3.29	51.256	143.72	143.72	-2.745	0	P22413	31.45945946	37.62162162	30.91891892	39.24324324	34.27027027	26.48648649	35.35135135	29.94594595	34.7027027	28.32432432	45.18918919	26.48648649
DB00811_P20839	DB00811	244.24	16.93	30.58	17.34	0.58	1.05	29	17	30	18	6	0.278	2	3	0.1	1	5	8	4	5	0	0	2	0	3	0	5	8	2.807	3.29	51.256	143.72	143.72	-2.745	0	P20839	27.82101167	40.27237354	31.90661479	42.41245136	35.01945525	22.56809339	35.21400778	34.82490272	29.96108949	37.74319066	39.68871595	22.56809339
DB00811_P16502	DB00811	244.24	16.93	30.58	17.34	0.58	1.05	29	17	30	18	6	0.278	2	3	0.1	1	5	8	4	5	0	0	2	0	3	0	5	8	2.807	3.29	51.256	143.72	143.72	-2.745	0	P16502	35.00660502	34.87450462	30.11889036	36.06340819	35.40290621	28.5336856	33.42140026	30.25099075	36.32760898	30.64729194	40.81902246	28.5336856
DB00816_P07550	DB00816	211.29	18.31	32.15	19.46	0.57	1	32	15	32	15	6	0.4	1	4	0.125	0	6	11	1	3	0	1	6	0	1	2	4	4	2.807	2.219	57.823	72.72	72.72	1.049	0	P07550	26.63438257	34.14043584	39.2251816	35.10895884	40.1937046	24.69733656	42.61501211	28.08716707	29.29782082	29.05569007	46.24697337	24.69733656
DB00817_P0AFI2	DB00817	294.33	24.11	36.49	24.94	0.67	1.01	36	22	38	24	15	0.5	3	3	0.079	3	12	17	2	3	0	1	11	0	1	0	1	5	4	-0.31	83.055	72.19	72.19	1.848	0	P0AFI2	34.57446809	35.50531915	29.92021277	37.89893617	38.03191489	24.06914894	32.44680851	31.11702128	36.43617021	31.91489362	44.01595745	24.06914894
DB00817_P0AES6	DB00817	294.33	24.11	36.49	24.94	0.67	1.01	36	22	38	24	15	0.5	3	3	0.079	3	12	17	2	3	0	1	11	0	1	0	1	5	4	-0.31	83.055	72.19	72.19	1.848	0	P0AES6	35.69651741	35.94527363	28.35820896	37.31343284	37.81094527	24.87562189	31.5920398	30.09950249	38.30845771	33.20895522	41.91542289	24.87562189
DB00814_P35354	DB00814	351.44	24.19	37.19	25.94	0.67	1.03	36	23	38	25	15	0.44	3	2	0.053	4	11	14	3	4	0	1	9	0	1	0	2	7	4	0.45	89.676	99.6	136.22	1.692	0	P35354	30.29801325	36.9205298	32.78145695	35.7615894	36.75496689	27.48344371	37.25165563	29.30463576	33.44370861	26.98675497	45.52980132	27.48344371
DB00815_P02768	DB00815	265.44	22.61	41.93	24.98	0.54	1	42	17	41	16	2	0	0	12	0.293	2	0	12	0	4	0	0	0	0	0	0	0	4	1.585	-0.692	66.639	66.43	74.81	3.707	0	P02768	36.45320197	31.5270936	32.01970443	37.43842365	35.30377668	27.25779967	35.13957307	25.77996716	39.08045977	27.75041051	44.99178982	27.25779967
DB00758_Q9H244	DB00758	321.85	24.59	37.23	26.51	0.66	1.01	37	21	39	23	12	0.478	3	4	0.103	1	11	16	1	2	1	1	10	0	0	0	0	3	3.7	-0.75	86.63	29.54	57.78	3.842	0	Q9H244	25.73099415	30.40935673	43.85964912	32.74853801	38.88888889	28.3625731	47.36842105	26.31578947	26.31578947	25.43859649	46.19883041	28.3625731
DB00758_P16109	DB00758	321.85	24.59	37.23	26.51	0.66	1.01	37	21	39	23	12	0.478	3	4	0.103	1	11	16	1	2	1	1	10	0	0	0	0	3	3.7	-0.75	86.63	29.54	57.78	3.842	0	P16109	25.78313253	43.01204819	31.20481928	47.95180723	31.3253012	20.72289157	34.69879518	36.98795181	28.31325301	32.89156627	46.38554217	20.72289157
DB00758_P05184	DB00758	321.85	24.59	37.23	26.51	0.66	1.01	37	21	39	23	12	0.478	3	4	0.103	1	11	16	1	2	1	1	10	0	0	0	0	3	3.7	-0.75	86.63	29.54	57.78	3.842	0	P05184	29.82107356	32.4055666	37.77335984	34.19483101	38.17097416	27.63419483	40.95427435	27.63419483	31.41153082	25.84493042	46.52087475	27.63419483
DB00818_P14867	DB00818	178.3	17.89	30.28	19.31	0.58	0.98	31	13	31	13	6	0.462	1	2	0.065	0	6	12	0	1	0	1	6	0	0	1	1	1	2.807	-0.352	56.134	20.23	20.23	3.951	0	P14867	27.85087719	39.47368421	32.6754386	39.69298246	32.23684211	28.07017544	36.84210526	33.55263158	29.60526316	32.23684211	39.69298246	28.07017544
DB00818_P02768	DB00818	178.3	17.89	30.28	19.31	0.58	0.98	31	13	31	13	6	0.462	1	2	0.065	0	6	12	0	1	0	1	6	0	0	1	1	1	2.807	-0.352	56.134	20.23	20.23	3.951	0	P02768	36.45320197	31.5270936	32.01970443	37.43842365	35.30377668	27.25779967	35.13957307	25.77996716	39.08045977	27.75041051	44.99178982	27.25779967
DB00818_O00519	DB00818	178.3	17.89	30.28	19.31	0.58	0.98	31	13	31	13	6	0.462	1	2	0.065	0	6	12	0	1	0	1	6	0	0	1	1	1	2.807	-0.352	56.134	20.23	20.23	3.951	0	O00519	26.07944732	40.2417962	33.67875648	42.83246978	35.57858377	21.58894646	36.44214162	36.09671848	27.4611399	33.33333333	45.07772021	21.58894646
DB00819_Q9WVT6	DB00819	222.28	12.28	20.43	13.44	0.65	1.08	19	13	19	13	8	0.385	1	2	0.105	3	5	4	4	3	0	0	2	0	0	0	3	7	3.17	1.837	48.798	115.04	151.66	-1.206	0	Q9WVT6	27.29970326	43.32344214	29.3768546	39.76261128	38.87240356	21.36498516	33.23442137	35.0148368	31.75074184	31.75074184	46.884273	21.36498516
DB00819_P29972	DB00819	222.28	12.28	20.43	13.44	0.65	1.08	19	13	19	13	8	0.385	1	2	0.105	3	5	4	4	3	0	0	2	0	0	0	3	7	3.17	1.837	48.798	115.04	151.66	-1.206	0	P29972	21.18959108	40.89219331	37.91821561	43.49442379	38.28996283	18.21561338	39.77695167	37.17472119	23.04832714	39.40520446	42.37918216	18.21561338
DB00819_P00918	DB00819	222.28	12.28	20.43	13.44	0.65	1.08	19	13	19	13	8	0.385	1	2	0.105	3	5	4	4	3	0	0	2	0	0	0	3	7	3.17	1.837	48.798	115.04	151.66	-1.206	0	P00918	32.30769231	39.23076923	28.46153846	39.23076923	33.07692308	27.69230769	31.53846154	31.53846154	36.92307692	32.30769231	40	27.69230769
DB00819_P00915	DB00819	222.28	12.28	20.43	13.44	0.65	1.08	19	13	19	13	8	0.385	1	2	0.105	3	5	4	4	3	0	0	2	0	0	0	3	7	3.17	1.837	48.798	115.04	151.66	-1.206	0	P00915	29.88505747	44.06130268	26.05363985	42.52873563	32.95019157	24.5210728	29.11877395	36.7816092	34.09961686	35.63218391	39.8467433	24.5210728
DB00819_O43570	DB00819	222.28	12.28	20.43	13.44	0.65	1.08	19	13	19	13	8	0.385	1	2	0.105	3	5	4	4	3	0	0	2	0	0	0	3	7	3.17	1.837	48.798	115.04	151.66	-1.206	0	O43570	27.11864407	41.8079096	31.07344633	38.4180791	38.13559322	23.44632768	35.31073446	33.33333333	31.3559322	30.79096045	45.76271186	23.44632768
DB01069_P62158	DB01069	284.46	25.46	39.23	27.51	0.64	0.98	40	20	42	22	12	0.545	3	3	0.071	0	12	17	2	0	0	2	12	0	0	0	0	2	3.7	-0.836	88.504	8.17	36.41	4.391	0	P62158	42.95302013	28.8590604	28.18791946	38.25503356	38.25503356	23.48993289	29.53020134	26.84563758	43.62416107	36.91275168	39.59731544	23.48993289
DB01069_P35367	DB01069	284.46	25.46	39.23	27.51	0.64	0.98	40	20	42	22	12	0.545	3	3	0.071	0	12	17	2	0	0	2	12	0	0	0	0	2	3.7	-0.836	88.504	8.17	36.41	4.391	0	P35367	27.92607803	35.11293635	36.96098563	35.72895277	34.90759754	29.36344969	40.65708419	28.95277207	30.39014374	28.54209446	42.09445585	29.36344969
DB01069_P35348	DB01069	284.46	25.46	39.23	27.51	0.64	0.98	40	20	42	22	12	0.545	3	3	0.071	0	12	17	2	0	0	2	12	0	0	0	0	2	3.7	-0.836	88.504	8.17	36.41	4.391	0	P35348	22.10300429	38.19742489	39.69957082	39.69957082	36.05150215	24.24892704	42.70386266	32.83261803	24.46351931	30.04291845	45.70815451	24.24892704
DB01069_P28223	DB01069	284.46	25.46	39.23	27.51	0.64	0.98	40	20	42	22	12	0.545	3	3	0.071	0	12	17	2	0	0	2	12	0	0	0	0	2	3.7	-0.836	88.504	8.17	36.41	4.391	0	P28223	26.32696391	34.18259023	39.49044586	37.36730361	39.91507431	22.71762208	42.46284501	29.93630573	27.60084926	31.21019108	46.07218684	22.71762208
DB01069_P20309	DB01069	284.46	25.46	39.23	27.51	0.64	0.98	40	20	42	22	12	0.545	3	3	0.071	0	12	17	2	0	0	2	12	0	0	0	0	2	3.7	-0.836	88.504	8.17	36.41	4.391	0	P20309	27.28813559	39.3220339	33.38983051	40.6779661	34.23728814	25.08474576	36.44067797	34.74576271	28.81355932	34.40677966	40.50847458	25.08474576
DB01069_P14416	DB01069	284.46	25.46	39.23	27.51	0.64	0.98	40	20	42	22	12	0.545	3	3	0.071	0	12	17	2	0	0	2	12	0	0	0	0	2	3.7	-0.836	88.504	8.17	36.41	4.391	0	P14416	25.95936795	36.34311512	37.69751693	35.66591422	36.34311512	27.99097065	41.53498871	29.34537246	29.11963883	26.86230248	45.14672686	27.99097065
DB01069_P11229	DB01069	284.46	25.46	39.23	27.51	0.64	0.98	40	20	42	22	12	0.545	3	3	0.071	0	12	17	2	0	0	2	12	0	0	0	0	2	3.7	-0.836	88.504	8.17	36.41	4.391	0	P11229	25.86956522	40.43478261	33.69565217	41.95652174	33.04347826	25	37.17391304	36.52173913	26.30434783	31.95652174	43.04347826	25
DB01069_P08912	DB01069	284.46	25.46	39.23	27.51	0.64	0.98	40	20	42	22	12	0.545	3	3	0.071	0	12	17	2	0	0	2	12	0	0	0	0	2	3.7	-0.836	88.504	8.17	36.41	4.391	0	P08912	28.0075188	38.90977444	33.08270677	39.47368421	34.58646617	25.93984962	37.21804511	33.27067669	29.5112782	30.63909774	43.42105263	25.93984962
DB01069_P08173	DB01069	284.46	25.46	39.23	27.51	0.64	0.98	40	20	42	22	12	0.545	3	3	0.071	0	12	17	2	0	0	2	12	0	0	0	0	2	3.7	-0.836	88.504	8.17	36.41	4.391	0	P08173	24.42588727	40.70981211	34.86430063	40.50104384	35.49060543	24.00835073	37.99582463	36.53444676	25.4697286	30.89770355	45.09394572	24.00835073
DB01069_P08172	DB01069	284.46	25.46	39.23	27.51	0.64	0.98	40	20	42	22	12	0.545	3	3	0.071	0	12	17	2	0	0	2	12	0	0	0	0	2	3.7	-0.836	88.504	8.17	36.41	4.391	0	P08172	26.60944206	37.33905579	36.05150215	39.05579399	37.98283262	22.96137339	39.48497854	32.61802575	27.89699571	31.11587983	45.92274678	22.96137339
DB00409_P14416	DB00409	371.31	27.18	45.13	29.1	0.6	1	45	22	46	23	7	0.261	2	6	0.13	1	6	16	2	3	1	1	6	0	0	0	1	5	3	-0.265	90.062	50.8	50.8	2.731	0	P14416	25.95936795	36.34311512	37.69751693	35.66591422	36.34311512	27.99097065	41.53498871	29.34537246	29.11963883	26.86230248	45.14672686	27.99097065
DB01232_Q9UNQ0	DB01232	670.94	59.67	98.69	63.06	0.6	1	99	49	103	53	21	0.321	5	13	0.126	4	17	38	6	5	0	2	15	1	1	0	6	11	4.459	2.719	186.323	166.75	166.75	3.881	1	Q9UNQ0	25.49618321	37.40458015	37.09923664	37.55725191	38.01526718	24.42748092	40.45801527	32.51908397	27.02290076	32.0610687	43.51145038	24.42748092
DB01232_Q92887	DB01232	670.94	59.67	98.69	63.06	0.6	1	99	49	103	53	21	0.321	5	13	0.126	4	17	38	6	5	0	2	15	1	1	0	6	11	4.459	2.719	186.323	166.75	166.75	3.881	1	Q92887	28.86731392	32.8802589	38.25242718	34.43365696	41.3592233	24.20711974	40.71197411	28.73786408	30.55016181	30.1618123	45.63106796	24.20711974
DB01232_P33527	DB01232	670.94	59.67	98.69	63.06	0.6	1	99	49	103	53	21	0.321	5	13	0.126	4	17	38	6	5	0	2	15	1	1	0	6	11	4.459	2.719	186.323	166.75	166.75	3.881	1	P33527	27.10646636	34.94448073	37.94905291	36.18549967	39.9085565	23.90594383	41.14957544	30.11103854	28.73938602	30.7642064	45.32984977	23.90594383
DB01232_P08183	DB01232	670.94	59.67	98.69	63.06	0.6	1	99	49	103	53	21	0.321	5	13	0.126	4	17	38	6	5	0	2	15	1	1	0	6	11	4.459	2.719	186.323	166.75	166.75	3.881	1	P08183	30.078125	35.625	34.296875	36.328125	39.0625	24.609375	37.03125	31.40625	31.5625	33.515625	41.875	24.609375
DB01232_P02768	DB01232	670.94	59.67	98.69	63.06	0.6	1	99	49	103	53	21	0.321	5	13	0.126	4	17	38	6	5	0	2	15	1	1	0	6	11	4.459	2.719	186.323	166.75	166.75	3.881	1	P02768	36.45320197	31.5270936	32.01970443	37.43842365	35.30377668	27.25779967	35.13957307	25.77996716	39.08045977	27.75041051	44.99178982	27.25779967
DB01232_P01375	DB01232	670.94	59.67	98.69	63.06	0.6	1	99	49	103	53	21	0.321	5	13	0.126	4	17	38	6	5	0	2	15	1	1	0	6	11	4.459	2.719	186.323	166.75	166.75	3.881	1	P01375	27.89699571	39.48497854	32.61802575	39.48497854	40.34334764	20.17167382	35.6223176	34.7639485	29.61373391	31.3304721	48.49785408	20.17167382
DB01232_O90777	DB01232	670.94	59.67	98.69	63.06	0.6	1	99	49	103	53	21	0.321	5	13	0.126	4	17	38	6	5	0	2	15	1	1	0	6	11	4.459	2.719	186.323	166.75	166.75	3.881	1	O90777	27.27272727	34.34343434	38.38383838	38.38383838	43.43434343	18.18181818	39.39393939	32.32323232	28.28282828	30.3030303	51.51515152	18.18181818
DB04942_P10826	DB04942	351.48	31.7	50.69	33.51	0.62	0.99	51	26	53	28	14	0.429	3	3	0.057	2	12	22	1	3	0	2	12	0	1	0	2	4	3.907	0.175	101.601	66.4	66.4	4.648	0	P10826	29.01098901	41.0989011	29.89010989	43.73626374	33.18681319	23.07692308	32.30769231	35.6043956	32.08791209	30.98901099	45.93406593	23.07692308
DB04942_P10276	DB04942	351.48	31.7	50.69	33.51	0.62	0.99	51	26	53	28	14	0.429	3	3	0.057	2	12	22	1	3	0	2	12	0	1	0	2	4	3.907	0.175	101.601	66.4	66.4	4.648	0	P10276	28.78787879	41.77489177	29.43722944	45.67099567	32.25108225	22.07792208	32.03463203	37.44588745	30.51948052	32.25108225	45.67099567	22.07792208
DB00408_P21728	DB00408	327.84	26.98	41.03	28.42	0.66	1	41	23	44	26	13	0.462	4	1	0.023	1	12	18	3	1	1	2	12	0	0	0	0	4	3.807	-0.772	92.599	32.51	32.51	3.958	0	P21728	22.64573991	38.34080717	39.01345291	41.47982063	35.87443946	22.64573991	41.25560538	34.52914798	24.21524664	33.1838565	44.17040359	22.64573991
DB00408_P14416	DB00408	327.84	26.98	41.03	28.42	0.66	1	41	23	44	26	13	0.462	4	1	0.023	1	12	18	3	1	1	2	12	0	0	0	0	4	3.807	-0.772	92.599	32.51	32.51	3.958	0	P14416	25.95936795	36.34311512	37.69751693	35.66591422	36.34311512	27.99097065	41.53498871	29.34537246	29.11963883	26.86230248	45.14672686	27.99097065
DB04948_P18825	DB04948	259.15	18.49	28.48	19.75	0.66	1.02	28	16	29	17	7	0.353	2	3	0.103	1	6	11	2	1	2	1	6	0	0	0	1	3	3	-0.168	64.488	33.62	33.62	3.067	0	P18825	22.07792208	45.67099567	32.25108225	46.53679654	29.22077922	24.24242424	35.4978355	41.77489177	22.72727273	38.31168831	37.44588745	24.24242424
DB04948_P18089	DB04948	259.15	18.49	28.48	19.75	0.66	1.02	28	16	29	17	7	0.353	2	3	0.103	1	6	11	2	1	2	1	6	0	0	0	1	3	3	-0.168	64.488	33.62	33.62	3.067	0	P18089	25.77777778	40	34.22222222	41.11111111	36.22222222	22.66666667	37.11111111	35.77777778	27.11111111	31.11111111	46.22222222	22.66666667
DB04948_P08913	DB04948	259.15	18.49	28.48	19.75	0.66	1.02	28	16	29	17	7	0.353	2	3	0.103	1	6	11	2	1	2	1	6	0	0	0	1	3	3	-0.168	64.488	33.62	33.62	3.067	0	P08913	24.22222222	43.11111111	32.66666667	45.11111111	31.33333333	23.55555556	35.33333333	39.77777778	24.88888889	34	42.44444444	23.55555556
DB01010_P22303	DB01010	166.27	15.99	27.56	17.17	0.57	0.98	28	12	28	12	6	0.5	1	2	0.071	0	6	10	1	1	0	1	6	0	0	1	1	1	2.807	-0.244	49.007	20.23	20.23	0.623	0	P22303	25.57003257	42.67100977	31.75895765	42.83387622	33.71335505	23.45276873	35.17915309	36.80781759	28.01302932	33.2247557	43.32247557	23.45276873
DB01209_P41145	DB01209	245.4	24.08	40.15	25.84	0.59	0.98	41	18	43	20	6	0.3	3	0	0	0	6	16	1	1	0	1	6	0	0	1	3	2	2.807	1.033	73.903	46.25	46.25	3.459	0	P41145	21.57894737	35.52631579	42.89473684	39.21052632	36.31578947	24.47368421	46.57894737	30.78947368	22.63157895	30.26315789	45.26315789	24.47368421
DB01209_P35372	DB01209	245.4	24.08	40.15	25.84	0.59	0.98	41	18	43	20	6	0.3	3	0	0	0	6	16	1	1	0	1	6	0	0	1	3	2	2.807	1.033	73.903	46.25	46.25	3.459	0	P35372	21.5	38.75	39.75	41.25	35.25	23.5	43.5	33.25	23.25	31.25	45.25	23.5
DB01131_P13922	DB01131	253.77	20.26	33.13	21.45	0.61	1	33	17	33	17	8	0.353	1	4	0.121	2	6	11	5	0	1	1	6	0	0	0	5	5	3.17	3.117	71.066	88.79	88.79	2.636	0	P13922	39.96710526	25.98684211	34.04605263	27.13815789	42.10526316	30.75657895	40.29605263	17.76315789	41.94078947	21.38157895	47.86184211	30.75657895
DB01131_P00374	DB01131	253.77	20.26	33.13	21.45	0.61	1	33	17	33	17	8	0.353	1	4	0.121	2	6	11	5	0	1	1	6	0	0	0	5	5	3.17	3.117	71.066	88.79	88.79	2.636	0	P00374	35.82887701	31.01604278	33.15508021	31.55080214	40.10695187	28.34224599	36.36363636	26.20320856	37.43315508	24.59893048	47.05882353	28.34224599
DB00977_P03372	DB00977	296.44	28.2	45.26	30.05	0.61	0.98	46	22	49	25	7	0.24	4	0	0	0	6	20	0	2	0	1	6	0	1	1	2	2	3	0.169	87.087	40.46	40.46	4.861	0	P03372	29.24369748	41.00840336	29.74789916	39.66386555	34.11764706	26.2184874	33.61344538	33.44537815	32.94117647	31.59663866	42.18487395	26.2184874
DB00977_O75469	DB00977	296.44	28.2	45.26	30.05	0.61	0.98	46	22	49	25	7	0.24	4	0	0	0	6	20	0	2	0	1	6	0	1	1	2	2	3	0.169	87.087	40.46	40.46	4.861	0	O75469	34.33179724	32.25806452	33.41013825	35.48387097	35.25345622	29.26267281	35.25345622	27.88018433	36.86635945	27.18894009	43.5483871	29.26267281
DB01136_Q12809	DB01136	406.52	35.21	56.12	36.97	0.63	1	56	30	59	33	21	0.636	4	10	0.169	0	21	24	2	4	0	3	18	0	1	0	3	5	4.459	0.834	115.638	75.74	75.74	4.015	0	Q12809	26.2295082	43.14063848	30.62985332	45.12510785	32.61432269	22.26056946	33.04572908	38.30888697	28.64538395	34.77135462	42.96807593	22.26056946
DB01136_P35348	DB01136	406.52	35.21	56.12	36.97	0.63	1	56	30	59	33	21	0.636	4	10	0.169	0	21	24	2	4	0	3	18	0	1	0	3	5	4.459	0.834	115.638	75.74	75.74	4.015	0	P35348	22.10300429	38.19742489	39.69957082	39.69957082	36.05150215	24.24892704	42.70386266	32.83261803	24.46351931	30.04291845	45.70815451	24.24892704
DB01136_P19320	DB01136	406.52	35.21	56.12	36.97	0.63	1	56	30	59	33	21	0.636	4	10	0.169	0	21	24	2	4	0	3	18	0	1	0	3	5	4.459	0.834	115.638	75.74	75.74	4.015	0	P19320	30.1759134	36.94181326	32.88227334	40.46008119	39.64817321	19.8917456	35.1826793	33.55886333	31.25845737	32.61163735	47.49661705	19.8917456
DB01136_P17302	DB01136	406.52	35.21	56.12	36.97	0.63	1	56	30	59	33	21	0.636	4	10	0.169	0	21	24	2	4	0	3	18	0	1	0	3	5	4.459	0.834	115.638	75.74	75.74	4.015	0	P17302	30.10471204	37.17277487	32.72251309	37.95811518	35.07853403	26.96335079	36.91099476	30.89005236	32.19895288	30.62827225	42.40837696	26.96335079
DB01136_P16860	DB01136	406.52	35.21	56.12	36.97	0.63	1	56	30	59	33	21	0.636	4	10	0.169	0	21	24	2	4	0	3	18	0	1	0	3	5	4.459	0.834	115.638	75.74	75.74	4.015	0	P16860	29.10447761	42.53731343	28.35820896	41.79104478	33.58208955	24.62686567	29.10447761	38.05970149	32.8358209	33.58208955	41.79104478	24.62686567
DB01136_P15692	DB01136	406.52	35.21	56.12	36.97	0.63	1	56	30	59	33	21	0.636	4	10	0.169	0	21	24	2	4	0	3	18	0	1	0	3	5	4.459	0.834	115.638	75.74	75.74	4.015	0	P15692	36.20689655	32.75862069	31.03448276	36.20689655	30.60344828	33.18965517	34.05172414	25	40.94827586	21.98275862	44.82758621	33.18965517
DB01136_P08588	DB01136	406.52	35.21	56.12	36.97	0.63	1	56	30	59	33	21	0.636	4	10	0.169	0	21	24	2	4	0	3	18	0	1	0	3	5	4.459	0.834	115.638	75.74	75.74	4.015	0	P08588	21.5932914	44.02515723	34.38155136	48.84696017	29.76939203	21.3836478	36.26834382	41.29979036	22.43186583	35.639413	42.9769392	21.3836478
DB01136_P08183	DB01136	406.52	35.21	56.12	36.97	0.63	1	56	30	59	33	21	0.636	4	10	0.169	0	21	24	2	4	0	3	18	0	1	0	3	5	4.459	0.834	115.638	75.74	75.74	4.015	0	P08183	30.078125	35.625	34.296875	36.328125	39.0625	24.609375	37.03125	31.40625	31.5625	33.515625	41.875	24.609375
DB01136_P07550	DB01136	406.52	35.21	56.12	36.97	0.63	1	56	30	59	33	21	0.636	4	10	0.169	0	21	24	2	4	0	3	18	0	1	0	3	5	4.459	0.834	115.638	75.74	75.74	4.015	0	P07550	26.63438257	34.14043584	39.2251816	35.10895884	40.1937046	24.69733656	42.61501211	28.08716707	29.29782082	29.05569007	46.24697337	24.69733656
DB01136_O95298	DB01136	406.52	35.21	56.12	36.97	0.63	1	56	30	59	33	21	0.636	4	10	0.169	0	21	24	2	4	0	3	18	0	1	0	3	5	4.459	0.834	115.638	75.74	75.74	4.015	0	O95298	31.93277311	36.13445378	31.93277311	32.77310924	31.09243697	36.13445378	39.49579832	26.05042017	34.45378151	22.68907563	41.17647059	36.13445378
DB00963_P35354	DB00963	334.18	22.2	32.61	23.29	0.69	1.02	32	20	33	21	14	0.571	2	4	0.121	2	12	15	1	3	1	2	12	0	1	0	3	4	3.907	1.103	80.264	80.39	80.39	2.875	0	P35354	30.29801325	36.9205298	32.78145695	35.7615894	36.75496689	27.48344371	37.25165563	29.30463576	33.44370861	26.98675497	45.52980132	27.48344371
DB00963_P23219	DB00963	334.18	22.2	32.61	23.29	0.69	1.02	32	20	33	21	14	0.571	2	4	0.121	2	12	15	1	3	1	2	12	0	1	0	3	4	3.907	1.103	80.264	80.39	80.39	2.875	0	P23219	27.54590985	37.39565943	35.05843072	36.06010017	35.55926544	28.38063439	39.56594324	29.88313856	30.5509182	26.21035058	45.40901503	28.38063439
DB04837_P35367	DB04837	289.83	25.18	39.59	26.93	0.63	0.99	40	20	41	21	12	0.571	2	5	0.122	0	12	17	1	1	1	2	12	0	1	0	1	2	3.7	-0.37	84.736	23.47	23.47	3.559	0	P35367	27.92607803	35.11293635	36.96098563	35.72895277	34.90759754	29.36344969	40.65708419	28.95277207	30.39014374	28.54209446	42.09445585	29.36344969
DB01427_Q14432	DB01427	187.22	15.29	23.28	15.76	0.66	1.01	23	14	24	15	9	0.4	2	1	0.042	3	6	10	3	1	0	0	5	0	0	0	3	4	3.322	1.383	53.89	71.77	71.77	-1.193	0	Q14432	29.1849255	41.89307625	28.92199825	44.69763365	34.44347064	20.85889571	31.11305872	36.98510079	31.90184049	35.58282209	43.55828221	20.85889571
DB01427_Q07343	DB01427	187.22	15.29	23.28	15.76	0.66	1.01	23	14	24	15	9	0.4	2	1	0.042	3	6	10	3	1	0	0	5	0	0	0	3	4	3.322	1.383	53.89	71.77	71.77	-1.193	0	Q07343	34.64673913	36.27717391	29.07608696	39.67391304	37.0923913	23.23369565	31.52173913	30.70652174	37.77173913	33.55978261	43.20652174	23.23369565
DB01427_P01375	DB01427	187.22	15.29	23.28	15.76	0.66	1.01	23	14	24	15	9	0.4	2	1	0.042	3	6	10	3	1	0	0	5	0	0	0	3	4	3.322	1.383	53.89	71.77	71.77	-1.193	0	P01375	27.89699571	39.48497854	32.61802575	39.48497854	40.34334764	20.17167382	35.6223176	34.7639485	29.61373391	31.3304721	48.49785408	20.17167382
DB01137_P43702	DB01137	361.41	28.52	47.08	29.63	0.62	1.02	46	26	49	29	9	0.207	4	2	0.041	3	6	18	3	4	1	1	6	0	1	0	1	8	3.322	-0.256	94.935	75.01	75.01	1.636	0	P43702	33.73493976	35.60910308	30.65595716	37.21552878	38.95582329	23.82864793	33.60107095	30.78982597	35.60910308	31.1914324	44.97991968	23.82864793
DB01137_P43700	DB01137	361.41	28.52	47.08	29.63	0.62	1.02	46	26	49	29	9	0.207	4	2	0.041	3	6	18	3	4	1	1	6	0	1	0	1	8	3.322	-0.256	94.935	75.01	75.01	1.636	0	P43700	35.45454545	33.75	30.79545455	36.13636364	43.06818182	20.79545455	33.52272727	29.31818182	37.15909091	32.72727273	46.47727273	20.79545455
DB01137_P11388	DB01137	361.41	28.52	47.08	29.63	0.62	1.02	46	26	49	29	9	0.207	4	2	0.041	3	6	18	3	4	1	1	6	0	1	0	1	8	3.322	-0.256	94.935	75.01	75.01	1.636	0	P11388	39.64728935	32.2011757	28.15153494	35.40169824	36.64271718	27.95558459	30.96015676	27.82495101	41.21489223	29.71913782	42.3252776	27.95558459
DB01619_P35367	DB01619	261.39	25.37	38.05	26.86	0.65	0.98	39	20	42	23	13	0.522	4	1	0.024	1	12	19	1	0	0	2	12	0	0	0	0	1	3.807	-0.935	85.033	3.24	3.24	3.795	0	P35367	27.92607803	35.11293635	36.96098563	35.72895277	34.90759754	29.36344969	40.65708419	28.95277207	30.39014374	28.54209446	42.09445585	29.36344969
DB01134_P08235	DB01134	414.64	39.41	67.1	42.28	0.58	0.99	68	30	71	33	4	0	4	5	0.07	4	0	26	0	4	0	0	0	0	0	0	0	4	2.322	-0.858	117.487	60.44	60.44	5.047	0	P08235	28.25203252	44.30894309	27.43902439	45.32520325	33.84146341	20.83333333	30.58943089	39.12601626	30.28455285	34.95934959	44.20731707	20.83333333
DB01143_P22413	DB01143	214.26	14.68	27.42	17.03	0.54	1.02	27	12	26	11	1	0	0	7	0.269	1	0	5	2	3	0	0	0	0	2	0	5	5	1	3.838	51.117	95.58	130.69	-1.587	0	P22413	31.45945946	37.62162162	30.91891892	39.24324324	34.27027027	26.48648649	35.35135135	29.94594595	34.7027027	28.32432432	45.18918919	26.48648649
DB01143_P10696	DB01143	214.26	14.68	27.42	17.03	0.54	1.02	27	12	26	11	1	0	0	7	0.269	1	0	5	2	3	0	0	0	0	2	0	5	5	1	3.838	51.117	95.58	130.69	-1.587	0	P10696	26.87969925	45.30075188	27.81954887	45.86466165	32.14285714	21.9924812	31.01503759	39.09774436	29.88721805	39.09774436	38.90977444	21.9924812
DB01135_Q15822	DB01135	1035.36	88.89	153.02	94.22	0.58	1.01	152	74	157	79	26	0.304	6	29	0.185	2	24	56	2	16	0	4	24	0	0	0	0	16	4.755	-0.754	275.918	163.36	163.36	4.771	1	Q15822	22.87334594	37.99621928	39.13043478	38.94139887	36.67296786	24.38563327	42.15500945	31.56899811	26.27599244	28.92249527	46.69187146	24.38563327
DB01135_P08172	DB01135	1035.36	88.89	153.02	94.22	0.58	1.01	152	74	157	79	26	0.304	6	29	0.185	2	24	56	2	16	0	4	24	0	0	0	0	16	4.755	-0.754	275.918	163.36	163.36	4.771	1	P08172	26.60944206	37.33905579	36.05150215	39.05579399	37.98283262	22.96137339	39.48497854	32.61802575	27.89699571	31.11587983	45.92274678	22.96137339
DB00929_P43119	DB00929	382.6	35.92	64.42	38.74	0.55	0.99	65	27	65	27	3	0	1	14	0.215	3	0	22	0	5	0	0	0	0	2	0	2	5	2	0.194	107.878	83.83	83.83	3.8	0	P43119	17.61658031	44.81865285	37.56476684	48.70466321	30.82901554	20.46632124	39.89637306	41.19170984	18.9119171	37.30569948	42.22797927	20.46632124
DB00401_O00555	DB00401	388.46	31.63	52.89	33.11	0.61	1.02	52	28	53	29	12	0.207	2	8	0.151	6	6	20	2	6	0	1	6	0	0	0	1	7	3.7	-0.288	105.908	110.45	110.45	2.958	0	O00555	31.9760479	39.24151697	28.78243513	39.36127745	32.81437126	27.8243513	31.81636727	33.49301397	34.69061876	31.37724551	40.79840319	27.8243513
DB00976_P05184	DB00976	812.13	71.02	123.29	75.42	0.58	1	123	58	127	62	15	0.177	5	11	0.087	4	11	43	5	10	0	0	8	0	1	0	1	14	4	-0.395	214.68	171.85	171.85	3.892	1	P05184	29.82107356	32.4055666	37.77335984	34.19483101	38.17097416	27.63419483	40.95427435	27.63419483	31.41153082	25.84493042	46.52087475	27.63419483
DB00400_P87066	DB00400	352.79	26.15	42.24	27.44	0.64	1.03	41	24	43	26	9	0.231	3	3	0.07	3	6	17	0	6	1	1	6	0	0	0	0	6	3.322	-0.699	87.921	71.06	71.06	2.169	0	P87066	31.47321429	38.61607143	29.91071429	40.625	36.16071429	23.21428571	34.375	32.14285714	33.48214286	33.92857143	42.85714286	23.21428571
DB00400_P10875	DB00400	352.79	26.15	42.24	27.44	0.64	1.03	41	24	43	26	9	0.231	3	3	0.07	3	6	17	0	6	1	1	6	0	0	0	0	6	3.322	-0.699	87.921	71.06	71.06	2.169	0	P10875	31.62583519	37.41648107	30.95768374	39.42093541	38.08463252	22.49443207	34.29844098	32.29398664	33.40757238	33.85300668	43.65256125	22.49443207
DB00951_Q08129	DB00951	137.16	10.69	17.4	10.99	0.63	1.02	17	10	17	10	7	0.6	1	1	0.059	1	6	6	3	1	0	0	5	0	0	0	3	4	3	1.786	36.966	68.01	68.01	-0.81	0	Q08129	28.91891892	42.83783784	28.24324324	45.54054054	31.21621622	23.24324324	31.08108108	38.37837838	30.54054054	38.37837838	38.37837838	23.24324324
DB00951_P80404	DB00951	137.16	10.69	17.4	10.99	0.63	1.02	17	10	17	10	7	0.6	1	1	0.059	1	6	6	3	1	0	0	5	0	0	0	3	4	3	1.786	36.966	68.01	68.01	-0.81	0	P80404	32	34.8	33.2	37.2	35.2	27.6	35.6	29.2	35.2	29.6	42.8	27.6
DB00951_P0A5Y6	DB00951	137.16	10.69	17.4	10.99	0.63	1.02	17	10	17	10	7	0.6	1	1	0.059	1	6	6	3	1	0	0	5	0	0	0	3	4	3	1.786	36.966	68.01	68.01	-0.81	0	P0A5Y6	24.53531599	43.49442379	31.97026022	45.35315985	34.57249071	20.07434944	34.20074349	39.40520446	26.39405204	40.14869888	39.77695167	20.07434944
DB00951_O86309	DB00951	137.16	10.69	17.4	10.99	0.63	1.02	17	10	17	10	7	0.6	1	1	0.059	1	6	6	3	1	0	0	5	0	0	0	3	4	3	1.786	36.966	68.01	68.01	-0.81	0	O86309	28	42.18181818	29.81818182	42.90909091	34.90909091	22.18181818	33.09090909	34.90909091	32	37.09090909	40.72727273	22.18181818
DB01138_Q92887	DB01138	404.52	32.99	49.21	34.88	0.67	1	49	29	52	32	21	0.563	4	6	0.115	3	18	23	2	3	0	3	18	0	0	0	0	5	4.459	-0.785	113.56	57.69	76.9	3.434	0	Q92887	28.86731392	32.8802589	38.25242718	34.43365696	41.3592233	24.20711974	40.71197411	28.73786408	30.55016181	30.1618123	45.63106796	24.20711974
DB01138_P33527	DB01138	404.52	32.99	49.21	34.88	0.67	1	49	29	52	32	21	0.563	4	6	0.115	3	18	23	2	3	0	3	18	0	0	0	0	5	4.459	-0.785	113.56	57.69	76.9	3.434	0	P33527	27.10646636	34.94448073	37.94905291	36.18549967	39.9085565	23.90594383	41.14957544	30.11103854	28.73938602	30.7642064	45.32984977	23.90594383
DB01032_Q9NSA0	DB01032	285.4	22.51	38.44	24.32	0.59	1.01	38	19	38	19	9	0.316	1	7	0.184	3	6	13	1	4	0	1	6	0	1	0	1	5	3.322	-0.198	73.71	74.68	83.06	2.821	0	Q9NSA0	20.54545455	38.90909091	40.54545455	42	37.09090909	20.90909091	41.81818182	36.72727273	21.45454545	34.36363636	44.72727273	20.90909091
DB01032_P33527	DB01032	285.4	22.51	38.44	24.32	0.59	1.01	38	19	38	19	9	0.316	1	7	0.184	3	6	13	1	4	0	1	6	0	1	0	1	5	3.322	-0.198	73.71	74.68	83.06	2.821	0	P33527	27.10646636	34.94448073	37.94905291	36.18549967	39.9085565	23.90594383	41.14957544	30.11103854	28.73938602	30.7642064	45.32984977	23.90594383
DB01032_P02768	DB01032	285.4	22.51	38.44	24.32	0.59	1.01	38	19	38	19	9	0.316	1	7	0.184	3	6	13	1	4	0	1	6	0	1	0	1	5	3.322	-0.198	73.71	74.68	83.06	2.821	0	P02768	36.45320197	31.5270936	32.01970443	37.43842365	35.30377668	27.25779967	35.13957307	25.77996716	39.08045977	27.75041051	44.99178982	27.25779967
DB01032_O95820	DB01032	285.4	22.51	38.44	24.32	0.59	1.01	38	19	38	19	9	0.316	1	7	0.184	3	6	13	1	4	0	1	6	0	1	0	1	5	3.322	-0.198	73.71	74.68	83.06	2.821	0	O95820	21.21771218	39.85239852	38.9298893	39.48339483	37.08487085	23.43173432	41.51291513	35.60885609	22.87822878	31.18081181	45.38745387	23.43173432
DB01223_Q14432	DB01223	180.19	13.19	21.83	13.45	0.63	1.04	21	13	22	14	7	0.357	2	0	0	2	5	7	4	2	0	0	3	0	0	0	1	5	3	0.022	44.437	72.68	72.68	-0.306	0	Q14432	29.1849255	41.89307625	28.92199825	44.69763365	34.44347064	20.85889571	31.11305872	36.98510079	31.90184049	35.58282209	43.55828221	20.85889571
DB01223_P33765	DB01223	180.19	13.19	21.83	13.45	0.63	1.04	21	13	22	14	7	0.357	2	0	0	2	5	7	4	2	0	0	3	0	0	0	1	5	3	0.022	44.437	72.68	72.68	-0.306	0	P33765	17.61006289	33.01886792	49.37106918	31.13207547	41.82389937	27.04402516	54.40251572	26.10062893	19.49685535	25.1572327	47.79874214	27.04402516
DB01223_P30542	DB01223	180.19	13.19	21.83	13.45	0.63	1.04	21	13	22	14	7	0.357	2	0	0	2	5	7	4	2	0	0	3	0	0	0	1	5	3	0.022	44.437	72.68	72.68	-0.306	0	P30542	20.55214724	34.04907975	45.39877301	34.35582822	41.41104294	24.23312883	49.0797546	28.83435583	22.08588957	24.84662577	50.9202454	24.23312883
DB00867_P07550	DB00867	287.39	25.51	41.92	26.98	0.61	1	42	21	43	22	12	0.545	2	6	0.14	0	12	17	1	3	0	2	12	0	1	2	4	4	3.7	1.827	82.442	72.72	72.72	2.604	0	P07550	26.63438257	34.14043584	39.2251816	35.10895884	40.1937046	24.69733656	42.61501211	28.08716707	29.29782082	29.05569007	46.24697337	24.69733656
DB00866_P08908	DB00866	249.39	23.59	40.48	25.29	0.58	0.99	41	18	41	18	7	0.333	1	8	0.195	1	6	15	1	2	0	1	6	0	1	0	2	3	3	0.32	74.662	41.49	41.49	2.64	0	P08908	24.40758294	39.57345972	36.01895735	42.41706161	35.30805687	22.27488152	38.86255924	35.30805687	25.82938389	33.41232227	44.31279621	22.27488152
DB00866_P08588	DB00866	249.39	23.59	40.48	25.29	0.58	0.99	41	18	41	18	7	0.333	1	8	0.195	1	6	15	1	2	0	1	6	0	1	0	2	3	3	0.32	74.662	41.49	41.49	2.64	0	P08588	21.5932914	44.02515723	34.38155136	48.84696017	29.76939203	21.3836478	36.26834382	41.29979036	22.43186583	35.639413	42.9769392	21.3836478
DB00866_P07550	DB00866	249.39	23.59	40.48	25.29	0.58	0.99	41	18	41	18	7	0.333	1	8	0.195	1	6	15	1	2	0	1	6	0	1	0	2	3	3	0.32	74.662	41.49	41.49	2.64	0	P07550	26.63438257	34.14043584	39.2251816	35.10895884	40.1937046	24.69733656	42.61501211	28.08716707	29.29782082	29.05569007	46.24697337	24.69733656
DB00865_P35348	DB00865	239.39	23.97	37.94	25.62	0.61	0.97	39	18	40	19	12	0.632	2	5	0.125	0	12	17	1	0	0	2	12	0	0	0	0	1	3.7	-0.927	78.386	3.24	3.24	4.186	0	P35348	22.10300429	38.19742489	39.69957082	39.69957082	36.05150215	24.24892704	42.70386266	32.83261803	24.46351931	30.04291845	45.70815451	24.24892704
DB00865_P16435	DB00865	239.39	23.97	37.94	25.62	0.61	0.97	39	18	40	19	12	0.632	2	5	0.125	0	12	17	1	0	0	2	12	0	0	0	0	1	3.7	-0.927	78.386	3.24	3.24	4.186	0	P16435	32.79172821	37.07533235	30.13293944	36.92762186	36.63220089	26.44017725	34.71196455	29.68980798	35.59822747	31.90546529	41.65435746	26.44017725
DB00865_P08913	DB00865	239.39	23.97	37.94	25.62	0.61	0.97	39	18	40	19	12	0.632	2	5	0.125	0	12	17	1	0	0	2	12	0	0	0	0	1	3.7	-0.927	78.386	3.24	3.24	4.186	0	P08913	24.22222222	43.11111111	32.66666667	45.11111111	31.33333333	23.55555556	35.33333333	39.77777778	24.88888889	34	42.44444444	23.55555556
DB00864_P62942	DB00864	804.14	71.46	126.07	76.35	0.57	1	126	57	129	60	7	0	4	7	0.054	7	0	44	1	12	0	0	0	0	3	0	3	13	3	0.602	215.693	178.36	178.36	4.659	1	P62942	30.55555556	39.81481481	29.62962963	40.74074074	31.48148148	27.77777778	32.40740741	34.25925926	33.33333333	33.33333333	38.88888889	27.77777778
DB00864_P45523	DB00864	804.14	71.46	126.07	76.35	0.57	1	126	57	129	60	7	0	4	7	0.054	7	0	44	1	12	0	0	0	0	3	0	3	13	3	0.602	215.693	178.36	178.36	4.659	1	P45523	36.2962963	40.37037037	23.33333333	44.81481481	31.48148148	23.7037037	25.92592593	37.40740741	36.66666667	40	36.2962963	23.7037037
DB00863_P25021	DB00863	314.46	24.98	43.42	26.89	0.58	1.01	43	21	43	21	8	0.238	1	10	0.233	3	5	13	4	3	0	0	4	0	0	0	2	6	3.17	0.472	85.127	86.26	111.56	1.466	0	P25021	23.67688022	35.6545961	40.66852368	37.32590529	40.11142061	22.56267409	44.28969359	30.64066852	25.06963788	30.64066852	46.79665738	22.56267409
DB00862_O76074	DB00862	488.68	39.87	66.48	42.4	0.6	1.01	66	34	69	37	15	0.297	4	8	0.116	4	11	23	6	4	0	1	9	0	0	0	1	9	4	-0.275	132.066	112.9	121.28	3.346	0	O76074	36.91428571	30.4	32.68571429	33.82857143	41.48571429	24.68571429	34.74285714	25.37142857	39.88571429	27.65714286	47.65714286	24.68571429
DB00861_P35354	DB00861	250.21	17.75	27.43	18.05	0.68	1.05	26	18	27	19	13	0.632	2	2	0.074	1	12	13	0	3	2	2	12	0	1	1	2	5	3.807	0.429	60.08	57.53	57.53	3.096	0	P35354	30.29801325	36.9205298	32.78145695	35.7615894	36.75496689	27.48344371	37.25165563	29.30463576	33.44370861	26.98675497	45.52980132	27.48344371
DB00861_P23219	DB00861	250.21	17.75	27.43	18.05	0.68	1.05	26	18	27	19	13	0.632	2	2	0.074	1	12	13	0	3	2	2	12	0	1	1	2	5	3.807	0.429	60.08	57.53	57.53	3.096	0	P23219	27.54590985	37.39565943	35.05843072	36.06010017	35.55926544	28.38063439	39.56594324	29.88313856	30.5509182	26.21035058	45.40901503	28.38063439
DB00861_P02768	DB00861	250.21	17.75	27.43	18.05	0.68	1.05	26	18	27	19	13	0.632	2	2	0.074	1	12	13	0	3	2	2	12	0	1	1	2	5	3.807	0.429	60.08	57.53	57.53	3.096	0	P02768	36.45320197	31.5270936	32.01970443	37.43842365	35.30377668	27.25779967	35.13957307	25.77996716	39.08045977	27.75041051	44.99178982	27.25779967
DB00861_P02766	DB00861	250.21	17.75	27.43	18.05	0.68	1.05	26	18	27	19	13	0.632	2	2	0.074	1	12	13	0	3	2	2	12	0	1	1	2	5	3.807	0.429	60.08	57.53	57.53	3.096	0	P02766	23.1292517	46.93877551	29.93197279	44.89795918	32.65306122	22.44897959	33.33333333	40.13605442	26.53061224	38.0952381	39.45578231	22.44897959
DB00860_P08185	DB00860	360.49	31.93	54.01	33.93	0.59	1	54	26	57	29	4	0	4	2	0.035	4	0	21	0	5	0	0	0	0	3	0	3	5	2.322	0.898	98.793	94.83	94.83	1.194	0	P08185	25.67901235	37.5308642	36.79012346	37.5308642	39.25925926	23.20987654	39.75308642	31.85185185	28.39506173	33.33333333	43.45679012	23.20987654
DB01082_P0A7S3	DB01082	581.67	43.66	81.78	45.68	0.55	1.04	79	40	81	42	3	0	3	9	0.111	3	0	21	7	12	0	0	0	0	7	0	16	19	2	12.467	128.885	336.43	336.43	-6.417	1	P0A7S3	35.48387097	38.70967742	25.80645161	38.70967742	31.4516129	29.83870968	29.03225806	33.06451613	37.90322581	29.83870968	40.32258065	29.83870968
DB01012_P41180	DB01012	357.45	30.5	48.24	31.96	0.64	1.01	48	26	50	28	17	0.607	3	6	0.12	0	17	22	1	0	3	3	16	0	0	0	1	4	4.17	-0.408	100.116	12.03	12.03	5.957	0	P41180	28.20037106	36.82745826	34.97217069	39.14656772	37.9406308	22.91280148	37.56957328	32.18923933	30.24118738	31.35435993	45.73283859	22.91280148
DB01080_P80404	DB01080	129.18	11.01	20.17	11.72	0.55	1.01	20	9	19	8	2	0	0	4	0.211	2	0	6	1	2	0	0	0	0	1	0	3	3	1.585	1.83	34.29	63.32	63.32	0.023	0	P80404	32	34.8	33.2	37.2	35.2	27.6	35.6	29.2	35.2	29.6	42.8	27.6
DB01081_P35372	DB01081	452.64	41.98	65.11	44.34	0.64	0.99	66	34	69	37	20	0.486	4	9	0.13	1	18	30	2	2	0	3	18	0	0	0	0	4	4.392	-0.875	136.266	53.33	53.33	5.689	0	P35372	21.5	38.75	39.75	41.25	35.25	23.5	43.5	33.25	23.25	31.25	45.25	23.5
DB01086_Q9Y5Y9	DB01086	165.21	14.01	23.17	14.72	0.61	1.01	23	12	23	12	7	0.5	1	3	0.13	1	6	9	1	2	0	1	6	0	0	0	2	3	3	0.59	47.034	52.32	52.32	1.288	0	Q9Y5Y9	28.47648262	34.20245399	37.32106339	37.32106339	37.83231084	24.84662577	39.77505112	30.21472393	30.01022495	30.21472393	44.93865031	24.84662577
DB01087_P69905	DB01087	259.39	23.87	39.59	25.32	0.6	0.99	40	19	41	20	11	0.55	2	6	0.146	0	11	15	3	1	0	1	9	0	0	0	3	4	3.585	1.096	78.514	60.17	60.17	2	0	P69905	21.83098592	47.88732394	30.28169014	45.07042254	28.16901408	26.76056338	32.3943662	38.73239437	28.87323944	39.43661972	33.8028169	26.76056338
DB00869_P00918	DB00869	324.49	21.48	35.93	24.1	0.61	1.03	35	19	36	20	9	0.25	2	3	0.083	4	5	10	2	4	0	0	4	0	0	0	3	6	3.322	1.355	75.599	106.33	151.33	0.269	0	P00918	32.30769231	39.23076923	28.46153846	39.23076923	33.07692308	27.69230769	31.53846154	31.53846154	36.92307692	32.30769231	40	27.69230769
DB00868_Q14524	DB00868	603.84	52.17	95.68	55.8	0.55	1.01	95	42	95	42	7	0.143	1	33	0.347	1	6	30	1	11	0	1	6	0	0	0	1	12	3	-0.337	161.044	121.4	121.4	1.645	1	Q14524	27.97619048	35.46626984	36.55753968	38.14484127	37.20238095	24.65277778	39.23611111	31.39880952	29.36507937	30.80357143	44.54365079	24.65277778
DB00421_P30556	DB00421	416.63	36.7	60.52	39.65	0.6	0.99	61	29	65	33	4	0	5	2	0.031	4	0	24	0	4	0	0	0	0	0	0	0	4	2.322	-0.819	113.627	60.44	85.74	3.592	0	P30556	22.00557103	33.42618384	44.56824513	33.14763231	38.71866295	28.13370474	49.30362117	27.01949861	23.67688022	25.62674095	46.23955432	28.13370474
DB00421_P08235	DB00421	416.63	36.7	60.52	39.65	0.6	0.99	61	29	65	33	4	0	5	2	0.031	4	0	24	0	4	0	0	0	0	0	0	0	4	2.322	-0.819	113.627	60.44	85.74	3.592	0	P08235	28.25203252	44.30894309	27.43902439	45.32520325	33.84146341	20.83333333	30.58943089	39.12601626	30.28455285	34.95934959	44.20731707	20.83333333
DB01248_Q9H4B7	DB01248	807.97	66.7	112.66	70.17	0.6	1.01	111	58	116	63	18	0.19	6	13	0.112	6	12	43	1	14	0	2	12	0	4	0	5	15	4.248	1.905	203.552	224.45	224.45	2.66	1	Q9H4B7	31.48558758	36.36363636	32.15077605	37.6940133	38.58093126	23.72505543	35.03325942	30.59866962	34.36807095	31.70731707	44.56762749	23.72505543
DB01248_P10415	DB01248	807.97	66.7	112.66	70.17	0.6	1.01	111	58	116	63	18	0.19	6	13	0.112	6	12	43	1	14	0	2	12	0	4	0	5	15	4.248	1.905	203.552	224.45	224.45	2.66	1	P10415	23.0125523	46.86192469	30.12552301	45.60669456	28.0334728	26.35983264	33.47280335	39.74895397	26.77824268	36.82008368	36.82008368	26.35983264
DB01244_Q14524	DB01244	366.6	36.06	59.67	38.65	0.59	0.98	61	27	63	29	12	0.414	3	10	0.159	0	12	24	2	1	0	2	12	0	0	0	0	3	3.7	-0.879	115.116	15.71	15.71	5.265	0	Q14524	27.97619048	35.46626984	36.55753968	38.14484127	37.20238095	24.65277778	39.23611111	31.39880952	29.36507937	30.80357143	44.54365079	24.65277778
DB01244_P63316	DB01244	366.6	36.06	59.67	38.65	0.59	0.98	61	27	63	29	12	0.414	3	10	0.159	0	12	24	2	1	0	2	12	0	0	0	0	3	3.7	-0.879	115.116	15.71	15.71	5.265	0	P63316	45.34161491	22.36024845	32.29813665	36.02484472	39.13043478	24.8447205	34.16149068	20.49689441	45.34161491	33.54037267	41.61490683	24.8447205
DB01244_P62158	DB01244	366.6	36.06	59.67	38.65	0.59	0.98	61	27	63	29	12	0.414	3	10	0.159	0	12	24	2	1	0	2	12	0	0	0	0	3	3.7	-0.879	115.116	15.71	15.71	5.265	0	P62158	42.95302013	28.8590604	28.18791946	38.25503356	38.25503356	23.48993289	29.53020134	26.84563758	43.62416107	36.91275168	39.59731544	23.48993289
DB01244_P51787	DB01244	366.6	36.06	59.67	38.65	0.59	0.98	61	27	63	29	12	0.414	3	10	0.159	0	12	24	2	1	0	2	12	0	0	0	0	3	3.7	-0.879	115.116	15.71	15.71	5.265	0	P51787	25.88757396	41.71597633	32.3964497	41.56804734	32.69230769	25.73964497	35.20710059	36.53846154	28.25443787	33.13609467	41.12426036	25.73964497
DB01244_P05023	DB01244	366.6	36.06	59.67	38.65	0.59	0.98	61	27	63	29	12	0.414	3	10	0.159	0	12	24	2	1	0	2	12	0	0	0	0	3	3.7	-0.879	115.116	15.71	15.71	5.265	0	P05023	29.91202346	34.99511241	35.09286413	39.10068426	39.10068426	21.79863148	37.43890518	31.1827957	31.37829912	32.55131965	45.65004888	21.79863148
DB01244_O00555	DB01244	366.6	36.06	59.67	38.65	0.59	0.98	61	27	63	29	12	0.414	3	10	0.159	0	12	24	2	1	0	2	12	0	0	0	0	3	3.7	-0.879	115.116	15.71	15.71	5.265	0	O00555	31.9760479	39.24151697	28.78243513	39.36127745	32.81437126	27.8243513	31.81636727	33.49301397	34.69061876	31.37724551	40.79840319	27.8243513
DB01245_Q15822	DB01245	258.56	28.75	54.11	31.72	0.51	0.97	56	18	55	17	0	0	0	11	0.2	0	0	16	2	0	0	0	0	0	0	0	0	0	0	-0.873	80.72	0	0	1.129	0	Q15822	22.87334594	37.99621928	39.13043478	38.94139887	36.67296786	24.38563327	42.15500945	31.56899811	26.27599244	28.92249527	46.69187146	24.38563327
DB01245_P22303	DB01245	258.56	28.75	54.11	31.72	0.51	0.97	56	18	55	17	0	0	0	11	0.2	0	0	16	2	0	0	0	0	0	0	0	0	0	0	-0.873	80.72	0	0	1.129	0	P22303	25.57003257	42.67100977	31.75895765	42.83387622	33.71335505	23.45276873	35.17915309	36.80781759	28.01302932	33.2247557	43.32247557	23.45276873
DB01246_P35367	DB01246	298.49	27.05	42.12	29.27	0.63	0.98	43	21	45	23	12	0.522	3	4	0.089	0	12	18	2	0	0	2	12	0	0	0	0	2	3.7	-0.844	93.368	8.17	36.41	4.524	0	P35367	27.92607803	35.11293635	36.96098563	35.72895277	34.90759754	29.36344969	40.65708419	28.95277207	30.39014374	28.54209446	42.09445585	29.36344969
DB01247_P27338	DB01247	231.28	18.99	30.38	19.73	0.63	1.01	30	17	31	18	12	0.611	2	4	0.129	1	11	12	3	2	0	1	9	0	0	0	2	5	3.7	0.468	63.359	67.16	67.16	1.229	0	P27338	29.61538462	37.69230769	32.69230769	36.34615385	36.92307692	26.73076923	37.11538462	30.76923077	32.11538462	29.03846154	44.23076923	26.73076923
DB01247_P21397	DB01247	231.28	18.99	30.38	19.73	0.63	1.01	30	17	31	18	12	0.611	2	4	0.129	1	11	12	3	2	0	1	9	0	0	0	2	5	3.7	0.468	63.359	67.16	67.16	1.229	0	P21397	30.92979127	37.00189753	32.0683112	35.86337761	36.62239089	27.5142315	36.81214421	29.79127135	33.39658444	29.41176471	43.0740038	27.5142315
DB01240_Q9H244	DB01240	352.52	32.12	56.77	34.45	0.56	1	57	25	58	26	3	0	2	10	0.172	3	0	20	0	5	0	0	0	0	3	0	3	5	2	0.926	99.006	86.99	86.99	2.683	0	Q9H244	25.73099415	30.40935673	43.85964912	32.74853801	38.88888889	28.3625731	47.36842105	26.31578947	26.31578947	25.43859649	46.19883041	28.3625731
DB01240_P43119	DB01240	352.52	32.12	56.77	34.45	0.56	1	57	25	58	26	3	0	2	10	0.172	3	0	20	0	5	0	0	0	0	3	0	3	5	2	0.926	99.006	86.99	86.99	2.683	0	P43119	17.61658031	44.81865285	37.56476684	48.70466321	30.82901554	20.46632124	39.89637306	41.19170984	18.9119171	37.30569948	42.22797927	20.46632124
DB01240_P35354	DB01240	352.52	32.12	56.77	34.45	0.56	1	57	25	58	26	3	0	2	10	0.172	3	0	20	0	5	0	0	0	0	3	0	3	5	2	0.926	99.006	86.99	86.99	2.683	0	P35354	30.29801325	36.9205298	32.78145695	35.7615894	36.75496689	27.48344371	37.25165563	29.30463576	33.44370861	26.98675497	45.52980132	27.48344371
DB01241_Q9Y6L6	DB01241	250.37	23.11	39.7	24.74	0.58	0.99	40	18	40	18	7	0.333	1	6	0.15	1	6	15	0	3	0	1	6	0	1	0	1	3	3	-0.334	71.819	46.53	46.53	4.147	0	Q9Y6L6	23.73371925	38.78437048	37.48191028	38.20549928	37.19247467	24.60202605	41.96816208	32.56150507	25.47033285	31.83791606	43.56005789	24.60202605
DB01241_Q07869	DB01241	250.37	23.11	39.7	24.74	0.58	0.99	40	18	40	18	7	0.333	1	6	0.15	1	6	15	0	3	0	1	6	0	1	0	1	3	3	-0.334	71.819	46.53	46.53	4.147	0	Q07869	31.62393162	34.4017094	33.97435897	38.46153846	36.75213675	24.78632479	36.96581197	28.63247863	34.4017094	30.12820513	45.08547009	24.78632479
DB01241_P06858	DB01241	250.37	23.11	39.7	24.74	0.58	0.99	40	18	40	18	7	0.333	1	6	0.15	1	6	15	0	3	0	1	6	0	1	0	1	3	3	-0.334	71.819	46.53	46.53	4.147	0	P06858	30.10526316	39.36842105	30.52631579	39.15789474	34.10526316	26.73684211	34.10526316	32.42105263	33.47368421	32.84210526	40.42105263	26.73684211
DB00656_P35368	DB00656	371.91	30.56	48.11	32.19	0.64	1	48	26	51	29	10	0.207	4	5	0.098	4	6	19	5	1	1	1	6	0	0	0	0	6	3.459	-0.722	105.955	45.78	45.78	2.419	0	P35368	23.65384615	41.92307692	34.42307692	44.23076923	32.11538462	23.65384615	37.11538462	37.88461538	25	33.84615385	42.5	23.65384615
DB00656_P35367	DB00656	371.91	30.56	48.11	32.19	0.64	1	48	26	51	29	10	0.207	4	5	0.098	4	6	19	5	1	1	1	6	0	0	0	0	6	3.459	-0.722	105.955	45.78	45.78	2.419	0	P35367	27.92607803	35.11293635	36.96098563	35.72895277	34.90759754	29.36344969	40.65708419	28.95277207	30.39014374	28.54209446	42.09445585	29.36344969
DB00656_P35348	DB00656	371.91	30.56	48.11	32.19	0.64	1	48	26	51	29	10	0.207	4	5	0.098	4	6	19	5	1	1	1	6	0	0	0	0	6	3.459	-0.722	105.955	45.78	45.78	2.419	0	P35348	22.10300429	38.19742489	39.69957082	39.69957082	36.05150215	24.24892704	42.70386266	32.83261803	24.46351931	30.04291845	45.70815451	24.24892704
DB00656_P31645	DB00656	371.91	30.56	48.11	32.19	0.64	1	48	26	51	29	10	0.207	4	5	0.098	4	6	19	5	1	1	1	6	0	0	0	0	6	3.459	-0.722	105.955	45.78	45.78	2.419	0	P31645	19.84126984	39.84126984	40.31746032	39.52380952	36.34920635	24.12698413	45.23809524	33.80952381	20.95238095	31.9047619	43.96825397	24.12698413
DB00656_P28223	DB00656	371.91	30.56	48.11	32.19	0.64	1	48	26	51	29	10	0.207	4	5	0.098	4	6	19	5	1	1	1	6	0	0	0	0	6	3.459	-0.722	105.955	45.78	45.78	2.419	0	P28223	26.32696391	34.18259023	39.49044586	37.36730361	39.91507431	22.71762208	42.46284501	29.93630573	27.60084926	31.21019108	46.07218684	22.71762208
DB00656_P23975	DB00656	371.91	30.56	48.11	32.19	0.64	1	48	26	51	29	10	0.207	4	5	0.098	4	6	19	5	1	1	1	6	0	0	0	0	6	3.459	-0.722	105.955	45.78	45.78	2.419	0	P23975	20.25931929	37.76337115	41.97730956	35.98055105	37.43922204	26.5802269	46.83954619	30.79416532	22.36628849	30.30794165	43.11183144	26.5802269
DB00656_P08913	DB00656	371.91	30.56	48.11	32.19	0.64	1	48	26	51	29	10	0.207	4	5	0.098	4	6	19	5	1	1	1	6	0	0	0	0	6	3.459	-0.722	105.955	45.78	45.78	2.419	0	P08913	24.22222222	43.11111111	32.66666667	45.11111111	31.33333333	23.55555556	35.33333333	39.77777778	24.88888889	34	42.44444444	23.55555556
DB00656_P08908	DB00656	371.91	30.56	48.11	32.19	0.64	1	48	26	51	29	10	0.207	4	5	0.098	4	6	19	5	1	1	1	6	0	0	0	0	6	3.459	-0.722	105.955	45.78	45.78	2.419	0	P08908	24.40758294	39.57345972	36.01895735	42.41706161	35.30805687	22.27488152	38.86255924	35.30805687	25.82938389	33.41232227	44.31279621	22.27488152
DB01064_P27986	DB01064	211.29	18.31	32.15	19.46	0.57	1	32	15	32	15	6	0.4	1	4	0.125	0	6	11	1	3	0	1	6	0	1	2	4	4	2.807	2.219	57.823	72.72	72.72	1.049	0	P27986	38.8121547	34.25414365	26.93370166	33.70165746	40.46961326	25.82872928	32.0441989	27.0718232	40.8839779	27.62430939	46.54696133	25.82872928
DB01064_P27361	DB01064	211.29	18.31	32.15	19.46	0.57	1	32	15	32	15	6	0.4	1	4	0.125	0	6	11	1	3	0	1	6	0	1	2	4	4	2.807	2.219	57.823	72.72	72.72	1.049	0	P27361	32.18997361	36.4116095	31.39841689	36.14775726	37.73087071	26.12137203	36.14775726	28.75989446	35.09234829	28.75989446	45.11873351	26.12137203
DB01064_P08588	DB01064	211.29	18.31	32.15	19.46	0.57	1	32	15	32	15	6	0.4	1	4	0.125	0	6	11	1	3	0	1	6	0	1	2	4	4	2.807	2.219	57.823	72.72	72.72	1.049	0	P08588	21.5932914	44.02515723	34.38155136	48.84696017	29.76939203	21.3836478	36.26834382	41.29979036	22.43186583	35.639413	42.9769392	21.3836478
DB01064_P07550	DB01064	211.29	18.31	32.15	19.46	0.57	1	32	15	32	15	6	0.4	1	4	0.125	0	6	11	1	3	0	1	6	0	1	2	4	4	2.807	2.219	57.823	72.72	72.72	1.049	0	P07550	26.63438257	34.14043584	39.2251816	35.10895884	40.1937046	24.69733656	42.61501211	28.08716707	29.29782082	29.05569007	46.24697337	24.69733656
DB00599_P14867	DB00599	242.38	19.88	34	21.66	0.58	1	34	16	34	16	3	0	1	4	0.118	3	0	11	2	2	0	0	0	0	0	0	2	4	2	0.512	65.994	58.2	90.29	2.808	0	P14867	27.85087719	39.47368421	32.6754386	39.69298246	32.23684211	28.07017544	36.84210526	33.55263158	29.60526316	32.23684211	39.69298246	28.07017544
DB00599_O00519	DB00599	242.38	19.88	34	21.66	0.58	1	34	16	34	16	3	0	1	4	0.118	3	0	11	2	2	0	0	0	0	0	0	2	4	2	0.512	65.994	58.2	90.29	2.808	0	O00519	26.07944732	40.2417962	33.67875648	42.83246978	35.57858377	21.58894646	36.44214162	36.09671848	27.4611399	33.33333333	45.07772021	21.58894646
DB00598_P35368	DB00598	328.45	29.1	47.91	30.75	0.61	1	48	24	49	25	13	0.48	2	8	0.163	1	12	19	2	3	0	2	12	0	1	1	5	5	3.807	2.578	93.93	95.58	95.58	2.33	0	P35368	23.65384615	41.92307692	34.42307692	44.23076923	32.11538462	23.65384615	37.11538462	37.88461538	25	33.84615385	42.5	23.65384615
DB00598_P35348	DB00598	328.45	29.1	47.91	30.75	0.61	1	48	24	49	25	13	0.48	2	8	0.163	1	12	19	2	3	0	2	12	0	1	1	5	5	3.807	2.578	93.93	95.58	95.58	2.33	0	P35348	22.10300429	38.19742489	39.69957082	39.69957082	36.05150215	24.24892704	42.70386266	32.83261803	24.46351931	30.04291845	45.70815451	24.24892704
DB00598_P08588	DB00598	328.45	29.1	47.91	30.75	0.61	1	48	24	49	25	13	0.48	2	8	0.163	1	12	19	2	3	0	2	12	0	1	1	5	5	3.807	2.578	93.93	95.58	95.58	2.33	0	P08588	21.5932914	44.02515723	34.38155136	48.84696017	29.76939203	21.3836478	36.26834382	41.29979036	22.43186583	35.639413	42.9769392	21.3836478
DB00598_P07550	DB00598	328.45	29.1	47.91	30.75	0.61	1	48	24	49	25	13	0.48	2	8	0.163	1	12	19	2	3	0	2	12	0	1	1	5	5	3.807	2.578	93.93	95.58	95.58	2.33	0	P07550	26.63438257	34.14043584	39.2251816	35.10895884	40.1937046	24.69733656	42.61501211	28.08716707	29.29782082	29.05569007	46.24697337	24.69733656
DB01060_Q8XJ01	DB01060	365.45	27.41	45.09	29.03	0.62	1.02	44	25	46	27	9	0.222	3	4	0.087	3	6	16	3	5	0	1	6	0	1	1	5	8	3.322	2.686	89.348	132.96	158.26	0.21	0	Q8XJ01	34.16789396	39.46980854	26.3622975	38.1443299	38.1443299	23.71134021	31.81148748	32.69513991	35.49337261	34.16789396	42.12076583	23.71134021
DB01061_Q8XJ01	DB01061	461.55	34.51	56.5	36.26	0.63	1.03	55	32	58	35	11	0.171	4	5	0.086	5	6	20	5	6	0	1	6	0	1	0	4	11	3.585	1.694	111.842	148.15	173.45	0.299	0	Q8XJ01	34.16789396	39.46980854	26.3622975	38.1443299	38.1443299	23.71134021	31.81148748	32.69513991	35.49337261	34.16789396	42.12076583	23.71134021
DB01062_P20309	DB01062	357.54	33.5	56.34	35.79	0.59	0.99	57	26	58	27	8	0.222	2	8	0.138	1	6	22	1	3	0	1	6	0	1	0	1	4	3.17	-0.408	105.261	49.77	49.77	4.646	0	P20309	27.28813559	39.3220339	33.38983051	40.6779661	34.23728814	25.08474576	36.44067797	34.74576271	28.81355932	34.40677966	40.50847458	25.08474576
DB01062_P11229	DB01062	357.54	33.5	56.34	35.79	0.59	0.99	57	26	58	27	8	0.222	2	8	0.138	1	6	22	1	3	0	1	6	0	1	0	1	4	3.17	-0.408	105.261	49.77	49.77	4.646	0	P11229	25.86956522	40.43478261	33.69565217	41.95652174	33.04347826	25	37.17391304	36.52173913	26.30434783	31.95652174	43.04347826	25
DB01062_P08172	DB01062	357.54	33.5	56.34	35.79	0.59	0.99	57	26	58	27	8	0.222	2	8	0.138	1	6	22	1	3	0	1	6	0	1	0	1	4	3.17	-0.408	105.261	49.77	49.77	4.646	0	P08172	26.60944206	37.33905579	36.05150215	39.05579399	37.98283262	22.96137339	39.48497854	32.61802575	27.89699571	31.11587983	45.92274678	22.96137339
DB00927_P25021	DB00927	337.51	21.64	36.13	23.94	0.62	1.03	35	20	35	20	9	0.25	1	7	0.2	4	5	8	7	2	0	0	3	0	0	0	8	9	3.322	6.134	82.025	175.83	237.75	-1.085	0	P25021	23.67688022	35.6545961	40.66852368	37.32590529	40.11142061	22.56267409	44.28969359	30.64066852	25.06963788	30.64066852	46.79665738	22.56267409
DB00420_P35368	DB00420	284.46	25.46	39.23	27.51	0.64	0.98	40	20	42	22	12	0.545	3	4	0.095	0	12	17	2	0	0	2	12	0	0	0	0	2	3.7	-0.836	88.952	8.17	36.41	4.076	0	P35368	23.65384615	41.92307692	34.42307692	44.23076923	32.11538462	23.65384615	37.11538462	37.88461538	25	33.84615385	42.5	23.65384615
DB00420_P35367	DB00420	284.46	25.46	39.23	27.51	0.64	0.98	40	20	42	22	12	0.545	3	4	0.095	0	12	17	2	0	0	2	12	0	0	0	0	2	3.7	-0.836	88.952	8.17	36.41	4.076	0	P35367	27.92607803	35.11293635	36.96098563	35.72895277	34.90759754	29.36344969	40.65708419	28.95277207	30.39014374	28.54209446	42.09445585	29.36344969
DB00420_P35348	DB00420	284.46	25.46	39.23	27.51	0.64	0.98	40	20	42	22	12	0.545	3	4	0.095	0	12	17	2	0	0	2	12	0	0	0	0	2	3.7	-0.836	88.952	8.17	36.41	4.076	0	P35348	22.10300429	38.19742489	39.69957082	39.69957082	36.05150215	24.24892704	42.70386266	32.83261803	24.46351931	30.04291845	45.70815451	24.24892704
DB00420_P28335	DB00420	284.46	25.46	39.23	27.51	0.64	0.98	40	20	42	22	12	0.545	3	4	0.095	0	12	17	2	0	0	2	12	0	0	0	0	2	3.7	-0.836	88.952	8.17	36.41	4.076	0	P28335	27.07423581	30.56768559	42.3580786	31.44104803	44.3231441	24.23580786	45.19650655	25.98253275	28.8209607	23.36244541	52.40174672	24.23580786
DB00420_P28223	DB00420	284.46	25.46	39.23	27.51	0.64	0.98	40	20	42	22	12	0.545	3	4	0.095	0	12	17	2	0	0	2	12	0	0	0	0	2	3.7	-0.836	88.952	8.17	36.41	4.076	0	P28223	26.32696391	34.18259023	39.49044586	37.36730361	39.91507431	22.71762208	42.46284501	29.93630573	27.60084926	31.21019108	46.07218684	22.71762208
DB00420_P25100	DB00420	284.46	25.46	39.23	27.51	0.64	0.98	40	20	42	22	12	0.545	3	4	0.095	0	12	17	2	0	0	2	12	0	0	0	0	2	3.7	-0.836	88.952	8.17	36.41	4.076	0	P25100	21.32867133	45.62937063	33.04195804	47.72727273	30.24475524	22.02797203	35.13986014	41.95804196	22.9020979	38.46153846	39.51048951	22.02797203
DB00420_P21917	DB00420	284.46	25.46	39.23	27.51	0.64	0.98	40	20	42	22	12	0.545	3	4	0.095	0	12	17	2	0	0	2	12	0	0	0	0	2	3.7	-0.836	88.952	8.17	36.41	4.076	0	P21917	19.48608137	47.96573876	32.54817987	56.53104925	27.62312634	15.84582441	34.04710921	46.0385439	19.9143469	35.97430407	48.17987152	15.84582441
DB00420_P21728	DB00420	284.46	25.46	39.23	27.51	0.64	0.98	40	20	42	22	12	0.545	3	4	0.095	0	12	17	2	0	0	2	12	0	0	0	0	2	3.7	-0.836	88.952	8.17	36.41	4.076	0	P21728	22.64573991	38.34080717	39.01345291	41.47982063	35.87443946	22.64573991	41.25560538	34.52914798	24.21524664	33.1838565	44.17040359	22.64573991
DB00420_P20309	DB00420	284.46	25.46	39.23	27.51	0.64	0.98	40	20	42	22	12	0.545	3	4	0.095	0	12	17	2	0	0	2	12	0	0	0	0	2	3.7	-0.836	88.952	8.17	36.41	4.076	0	P20309	27.28813559	39.3220339	33.38983051	40.6779661	34.23728814	25.08474576	36.44067797	34.74576271	28.81355932	34.40677966	40.50847458	25.08474576
DB00420_P14416	DB00420	284.46	25.46	39.23	27.51	0.64	0.98	40	20	42	22	12	0.545	3	4	0.095	0	12	17	2	0	0	2	12	0	0	0	0	2	3.7	-0.836	88.952	8.17	36.41	4.076	0	P14416	25.95936795	36.34311512	37.69751693	35.66591422	36.34311512	27.99097065	41.53498871	29.34537246	29.11963883	26.86230248	45.14672686	27.99097065
DB00420_P11229	DB00420	284.46	25.46	39.23	27.51	0.64	0.98	40	20	42	22	12	0.545	3	4	0.095	0	12	17	2	0	0	2	12	0	0	0	0	2	3.7	-0.836	88.952	8.17	36.41	4.076	0	P11229	25.86956522	40.43478261	33.69565217	41.95652174	33.04347826	25	37.17391304	36.52173913	26.30434783	31.95652174	43.04347826	25
DB00420_P08912	DB00420	284.46	25.46	39.23	27.51	0.64	0.98	40	20	42	22	12	0.545	3	4	0.095	0	12	17	2	0	0	2	12	0	0	0	0	2	3.7	-0.836	88.952	8.17	36.41	4.076	0	P08912	28.0075188	38.90977444	33.08270677	39.47368421	34.58646617	25.93984962	37.21804511	33.27067669	29.5112782	30.63909774	43.42105263	25.93984962
DB00420_P08173	DB00420	284.46	25.46	39.23	27.51	0.64	0.98	40	20	42	22	12	0.545	3	4	0.095	0	12	17	2	0	0	2	12	0	0	0	0	2	3.7	-0.836	88.952	8.17	36.41	4.076	0	P08173	24.42588727	40.70981211	34.86430063	40.50104384	35.49060543	24.00835073	37.99582463	36.53444676	25.4697286	30.89770355	45.09394572	24.00835073
DB00420_P08172	DB00420	284.46	25.46	39.23	27.51	0.64	0.98	40	20	42	22	12	0.545	3	4	0.095	0	12	17	2	0	0	2	12	0	0	0	0	2	3.7	-0.836	88.952	8.17	36.41	4.076	0	P08172	26.60944206	37.33905579	36.05150215	39.05579399	37.98283262	22.96137339	39.48497854	32.61802575	27.89699571	31.11587983	45.92274678	22.96137339
DB01361_P21233	DB01361	814.09	69.4	125.17	73.95	0.56	1.01	124	57	127	60	5	0	4	12	0.094	5	0	41	1	15	0	0	0	0	0	0	0	16	2.585	-0.716	201.145	184.19	184.19	2.899	1	P21233	44.44444444	25.92592593	29.62962963	33.33333333	33.33333333	33.33333333	33.33333333	22.22222222	44.44444444	33.33333333	33.33333333	33.33333333
DB02300_P11473	DB02300	412.67	40.49	68.65	43.59	0.58	0.98	70	30	73	33	4	0	4	5	0.068	4	0	27	0	3	0	0	0	0	3	0	3	3	2.322	0.735	125.449	60.69	60.69	4.68	0	P11473	33.25526932	34.42622951	32.31850117	40.74941452	33.25526932	25.99531616	34.19203747	29.27400468	36.53395785	31.61592506	42.38875878	25.99531616
DB00889_P50406	DB00889	312.46	28.47	46.57	30.09	0.61	0.99	47	23	50	26	11	0.385	4	2	0.04	1	10	18	4	1	0	1	7	0	0	0	1	4	3.585	-0.326	91.008	50.16	50.16	2.402	0	P50406	17.72727273	44.77272727	37.5	48.40909091	33.18181818	18.40909091	38.86363636	42.27272727	18.86363636	35.22727273	46.36363636	18.40909091
DB00889_P46098	DB00889	312.46	28.47	46.57	30.09	0.61	0.99	47	23	50	26	11	0.385	4	2	0.04	1	10	18	4	1	0	1	7	0	0	0	1	4	3.585	-0.326	91.008	50.16	50.16	2.402	0	P46098	27.19665272	32.84518828	39.958159	33.68200837	41.63179916	24.68619247	44.35146444	26.9874477	28.66108787	25.73221757	49.58158996	24.68619247
DB01106_P35367	DB01106	420.57	37.49	59.74	39.52	0.62	1	60	31	63	34	14	0.353	4	4	0.063	1	12	26	2	2	1	2	12	0	1	0	1	5	3.907	-0.425	118.482	64.33	64.33	5.112	0	P35367	27.92607803	35.11293635	36.96098563	35.72895277	34.90759754	29.36344969	40.65708419	28.95277207	30.39014374	28.54209446	42.09445585	29.36344969
DB01106_O95665	DB01106	420.57	37.49	59.74	39.52	0.62	1	60	31	63	34	14	0.353	4	4	0.063	1	12	26	2	2	1	2	12	0	1	0	1	5	3.907	-0.425	118.482	64.33	64.33	5.112	0	O95665	19.26829268	42.68292683	38.04878049	40.48780488	35.36585366	24.14634146	41.95121951	35.85365854	22.19512195	31.70731707	44.14634146	24.14634146
DB01394_Q9H4B7	DB01394	399.48	33.24	54.67	34.87	0.62	1.01	54	29	56	31	11	0.194	3	5	0.089	5	6	22	1	6	0	1	6	0	0	0	1	7	3.585	-0.336	111.45	83.09	83.09	1.718	0	Q9H4B7	31.48558758	36.36363636	32.15077605	37.6940133	38.58093126	23.72505543	35.03325942	30.59866962	34.36807095	31.70731707	44.56762749	23.72505543
DB01394_P08183	DB01394	399.48	33.24	54.67	34.87	0.62	1.01	54	29	56	31	11	0.194	3	5	0.089	5	6	22	1	6	0	1	6	0	0	0	1	7	3.585	-0.336	111.45	83.09	83.09	1.718	0	P08183	30.078125	35.625	34.296875	36.328125	39.0625	24.609375	37.03125	31.40625	31.5625	33.515625	41.875	24.609375
DB01394_P07437	DB01394	399.48	33.24	54.67	34.87	0.62	1.01	54	29	56	31	11	0.194	3	5	0.089	5	6	22	1	6	0	1	6	0	0	0	1	7	3.585	-0.336	111.45	83.09	83.09	1.718	0	P07437	31.75675676	37.83783784	30.40540541	39.63963964	36.26126126	24.0990991	34.00900901	31.98198198	34.00900901	33.33333333	42.56756757	24.0990991
DB01394_O15553	DB01394	399.48	33.24	54.67	34.87	0.62	1.01	54	29	56	31	11	0.194	3	5	0.089	5	6	22	1	6	0	1	6	0	0	0	1	7	3.585	-0.336	111.45	83.09	83.09	1.718	0	O15553	34.31498079	40.58898848	25.09603073	41.86939821	35.33930858	22.79129321	27.52880922	35.7234315	36.74775928	32.01024328	45.19846351	22.79129321
DB01207_P21731	DB01207	366.37	27.24	44.68	28.04	0.63	1.04	43	26	44	27	14	0.444	2	8	0.182	2	12	18	2	3	3	1	11	0	1	0	1	8	3.907	-0.256	88.894	71.78	71.78	3.801	0	P21731	18.42818428	41.46341463	40.10840108	42.27642276	36.85636856	20.86720867	41.73441734	38.48238482	19.78319783	33.87533875	45.25745257	20.86720867
DB01207_O14987	DB01207	366.37	27.24	44.68	28.04	0.63	1.04	43	26	44	27	14	0.444	2	8	0.182	2	12	18	2	3	3	1	11	0	1	0	1	8	3.907	-0.256	88.894	71.78	71.78	3.801	0	O14987	29.45590994	34.33395872	36.21013133	36.02251407	37.14821764	26.82926829	38.64915572	29.6435272	31.70731707	26.45403377	46.71669794	26.82926829
DB00923_Q8XJ01	DB00923	519.62	36.39	58.01	38.39	0.65	1.04	56	35	59	38	16	0.289	4	10	0.169	5	11	20	7	6	0	1	7	0	2	0	5	12	4.087	2.445	131.381	193.63	244.23	-0.137	1	Q8XJ01	34.16789396	39.46980854	26.3622975	38.1443299	38.1443299	23.71134021	31.81148748	32.69513991	35.49337261	34.16789396	42.12076583	23.71134021
DB00567_Q8XJ01	DB00567	347.43	26.3	41.88	27.81	0.64	1.02	41	24	43	26	10	0.231	3	4	0.093	4	6	16	3	4	0	1	6	0	1	0	4	7	3.459	1.86	89.129	112.73	138.03	0.412	0	Q8XJ01	34.16789396	39.46980854	26.3622975	38.1443299	38.1443299	23.71134021	31.81148748	32.69513991	35.49337261	34.16789396	42.12076583	23.71134021
DB00564_Q14524	DB00564	236.29	20.49	29.95	21.27	0.68	1	30	18	32	20	14	0.6	3	0	0	2	12	15	2	1	0	2	12	0	0	0	2	3	3.907	0.32	71.888	48.02	48.02	2.679	0	Q14524	27.97619048	35.46626984	36.55753968	38.14484127	37.20238095	24.65277778	39.23611111	31.39880952	29.36507937	30.80357143	44.54365079	24.65277778
DB00565_Q15822	DB00565	929.27	82.05	139.06	87.11	0.59	1	139	67	144	72	26	0.333	6	26	0.181	2	24	53	2	12	0	4	24	0	0	0	0	12	4.755	-0.788	254.445	126.44	126.44	5.81	1	Q15822	22.87334594	37.99621928	39.13043478	38.94139887	36.67296786	24.38563327	42.15500945	31.56899811	26.27599244	28.92249527	46.69187146	24.38563327
DB00449_P08913	DB00449	351.49	30.92	54.11	32.94	0.57	1	54	25	54	25	8	0.24	1	9	0.167	2	6	19	1	5	0	1	6	0	1	0	2	6	3.17	0.273	94.938	84.86	84.86	3.485	0	P08913	24.22222222	43.11111111	32.66666667	45.11111111	31.33333333	23.55555556	35.33333333	39.77777778	24.88888889	34	42.44444444	23.55555556
DB00448_P20648	DB00448	369.4	25.61	40.76	26.72	0.66	1.05	39	25	41	27	17	0.593	3	5	0.122	1	16	16	3	2	3	1	12	0	0	0	1	7	4.17	-0.198	87.758	67.87	87.08	3.656	0	P20648	28.30917874	36.32850242	35.36231884	40.28985507	37.68115942	22.02898551	38.26086957	32.17391304	29.56521739	32.75362319	45.2173913	22.02898551
DB00560_P0A7X3	DB00560	585.73	48.23	82.15	50.61	0.6	1.01	81	42	84	45	12	0.133	4	6	0.071	6	6	29	5	8	0	1	6	0	3	1	8	13	3.7	4.584	155.997	205.76	205.76	-0.249	1	P0A7X3	40	33.84615385	26.15384615	32.30769231	34.61538462	33.07692308	30	29.23076923	40.76923077	30	36.92307692	33.07692308
DB00560_P0A7V8	DB00560	585.73	48.23	82.15	50.61	0.6	1.01	81	42	84	45	12	0.133	4	6	0.071	6	6	29	5	8	0	1	6	0	3	1	8	13	3.7	4.584	155.997	205.76	205.76	-0.249	1	P0A7V8	40.77669903	32.52427184	26.69902913	31.55339806	38.34951456	30.09708738	30.58252427	27.18446602	42.23300971	28.15533981	41.74757282	30.09708738
DB01003_Q12791	DB01003	468.39	33.41	52.67	34.09	0.67	1.05	50	34	53	37	18	0.324	4	8	0.151	6	12	23	0	11	0	2	12	0	3	0	3	11	4.248	0.899	114.257	173.71	173.71	1.72	0	Q12791	28.3171521	36.81229773	34.87055016	39.96763754	35.7605178	24.27184466	37.70226537	31.63430421	30.66343042	33.33333333	42.39482201	24.27184466
DB01003_P25815	DB01003	468.39	33.41	52.67	34.09	0.67	1.05	50	34	53	37	18	0.324	4	8	0.151	6	12	23	0	11	0	2	12	0	3	0	3	11	4.248	0.899	114.257	173.71	173.71	1.72	0	P25815	32.63157895	34.73684211	32.63157895	41.05263158	33.68421053	25.26315789	34.73684211	31.57894737	33.68421053	38.94736842	35.78947368	25.26315789
DB00445_P11388	DB00445	543.57	41.99	70.07	43.66	0.62	1.03	68	39	72	43	15	0.279	5	5	0.069	3	12	27	1	11	0	2	12	0	3	2	7	12	4	3.835	134.169	206.07	206.07	-0.021	1	P11388	39.64728935	32.2011757	28.15153494	35.40169824	36.64271718	27.95558459	30.96015676	27.82495101	41.21489223	29.71913782	42.3252776	27.95558459
DB00445_O14646	DB00445	543.57	41.99	70.07	43.66	0.62	1.03	68	39	72	43	15	0.279	5	5	0.069	3	12	27	1	11	0	2	12	0	3	2	7	12	4	3.835	134.169	206.07	206.07	-0.021	1	O14646	41.72030427	35.57636044	22.70333528	37.62434172	33.87946167	28.49619661	25.74605032	28.90579286	45.34815682	32.76770041	38.73610298	28.49619661
DB00444_P11388	DB00444	656.71	49.31	80.47	51.74	0.63	1.03	78	46	85	53	18	0.321	8	6	0.071	1	17	32	0	13	0	2	16	0	2	1	3	13	4.248	0.755	157.267	160.83	189.07	2.486	1	P11388	39.64728935	32.2011757	28.15153494	35.40169824	36.64271718	27.95558459	30.96015676	27.82495101	41.21489223	29.71913782	42.3252776	27.95558459
DB00447_Q8XJ01	DB00447	349.8	25.91	41.12	27.02	0.65	1.03	40	24	42	26	10	0.231	3	4	0.095	4	6	16	3	4	1	1	6	0	1	0	4	7	3.459	1.86	86.787	112.73	112.73	0.192	0	Q8XJ01	34.16789396	39.46980854	26.3622975	38.1443299	38.1443299	23.71134021	31.81148748	32.69513991	35.49337261	34.16789396	42.12076583	23.71134021
DB00446_Q56148	DB00446	323.15	20.54	33.79	21.57	0.64	1.06	32	20	32	20	9	0.3	1	5	0.156	3	6	11	2	5	2	1	6	0	2	0	3	6	3.322	1.3	73.182	115.38	115.38	1.02	0	Q56148	25.84269663	40.4494382	33.70786517	45.50561798	34.26966292	20.2247191	34.83146067	37.64044944	27.52808989	41.01123596	38.76404494	20.2247191
DB00446_P26841	DB00446	323.15	20.54	33.79	21.57	0.64	1.06	32	20	32	20	9	0.3	1	5	0.156	3	6	11	2	5	2	1	6	0	2	0	3	6	3.322	1.3	73.182	115.38	115.38	1.02	0	P26841	25	44.33962264	30.66037736	43.86792453	27.83018868	28.30188679	35.37735849	35.8490566	28.77358491	36.79245283	34.90566038	28.30188679
DB00446_P24093	DB00446	323.15	20.54	33.79	21.57	0.64	1.06	32	20	32	20	9	0.3	1	5	0.156	3	6	11	2	5	2	1	6	0	2	0	3	6	3.322	1.3	73.182	115.38	115.38	1.02	0	P24093	27.5	45	27.5	49.375	30.625	20	30.625	41.25	28.125	44.375	35.625	20
DB00446_P0A7J6	DB00446	323.15	20.54	33.79	21.57	0.64	1.06	32	20	32	20	9	0.3	1	5	0.156	3	6	11	2	5	2	1	6	0	2	0	3	6	3.322	1.3	73.182	115.38	115.38	1.02	0	P0A7J6	30.90909091	40	29.09090909	41.81818182	33.93939394	24.24242424	30.90909091	37.57575758	31.51515152	38.18181818	37.57575758	24.24242424
DB00446_P08174	DB00446	323.15	20.54	33.79	21.57	0.64	1.06	32	20	32	20	9	0.3	1	5	0.156	3	6	11	2	5	2	1	6	0	2	0	3	6	3.322	1.3	73.182	115.38	115.38	1.02	0	P08174	25.19685039	45.66929134	29.13385827	48.81889764	32.54593176	18.6351706	32.02099738	41.46981627	26.50918635	34.64566929	46.71916011	18.6351706
DB00446_P00484	DB00446	323.15	20.54	33.79	21.57	0.64	1.06	32	20	32	20	9	0.3	1	5	0.156	3	6	11	2	5	2	1	6	0	2	0	3	6	3.322	1.3	73.182	115.38	115.38	1.02	0	P00484	32.3943662	31.45539906	36.15023474	32.86384977	37.08920188	30.04694836	40.84507042	23.4741784	35.68075117	26.76056338	43.19248826	30.04694836
DB00441_P30085	DB00441	263.23	17.24	31.06	17.52	0.59	1.07	29	18	30	19	3	0	2	2	0.067	3	0	9	3	4	2	0	0	0	2	0	4	9	2	2.268	53.525	110.6	110.6	-1.425	0	P30085	41.32653061	28.06122449	30.6122449	34.18367347	39.79591837	26.02040816	33.67346939	24.48979592	41.83673469	29.08163265	44.89795918	26.02040816
DB00441_P23921	DB00441	263.23	17.24	31.06	17.52	0.59	1.07	29	18	30	19	3	0	2	2	0.067	3	0	9	3	4	2	0	0	0	2	0	4	9	2	2.268	53.525	110.6	110.6	-1.425	0	P23921	33.71212121	35.22727273	31.06060606	35.35353535	38.51010101	26.13636364	35.98484848	28.40909091	35.60606061	29.54545455	44.31818182	26.13636364
DB00441_P04818	DB00441	263.23	17.24	31.06	17.52	0.59	1.07	29	18	30	19	3	0	2	2	0.067	3	0	9	3	4	2	0	0	0	2	0	4	9	2	2.268	53.525	110.6	110.6	-1.425	0	P04818	32.26837061	36.10223642	31.62939297	38.01916933	34.50479233	27.47603834	35.14376997	29.71246006	35.14376997	29.07348243	43.45047923	27.47603834
DB00440_Q27713	DB00440	290.36	23.7	39.57	24.72	0.61	1.01	39	21	40	22	12	0.545	2	5	0.125	0	12	14	4	3	0	1	10	0	0	0	4	7	3.7	1.968	81.509	105.51	105.51	1.544	0	Q27713	38.50085179	26.74616695	34.75298126	27.76831346	42.93015332	29.30153322	40.2044293	18.90971039	40.88586031	21.97614991	48.72231687	29.30153322
DB00440_P08192	DB00440	290.36	23.7	39.57	24.72	0.61	1.01	39	21	40	22	12	0.545	2	5	0.125	0	12	14	4	3	0	1	10	0	0	0	4	7	3.7	1.968	81.509	105.51	105.51	1.544	0	P08192	26.30331754	42.89099526	30.8056872	44.31279621	35.30805687	20.37914692	32.93838863	37.91469194	29.14691943	38.86255924	40.75829384	20.37914692
DB00440_P00374	DB00440	290.36	23.7	39.57	24.72	0.61	1.01	39	21	40	22	12	0.545	2	5	0.125	0	12	14	4	3	0	1	10	0	0	0	4	7	3.7	1.968	81.509	105.51	105.51	1.544	0	P00374	35.82887701	31.01604278	33.15508021	31.55080214	40.10695187	28.34224599	36.36363636	26.20320856	37.43315508	24.59893048	47.05882353	28.34224599
DB00443_P04150	DB00443	392.51	33.64	57.4	35.63	0.59	1.01	57	28	60	31	4	0	4	2	0.033	4	0	22	0	5	1	0	0	0	3	0	3	6	2.322	0.882	102.793	94.83	94.83	1.642	0	P04150	31.53153153	38.73873874	29.72972973	42.08494208	36.67953668	21.23552124	32.56113256	34.49163449	32.94723295	33.71943372	45.04504505	21.23552124
DB00443_P04083	DB00443	392.51	33.64	57.4	35.63	0.59	1.01	57	28	60	31	4	0	4	2	0.033	4	0	22	0	5	1	0	0	0	3	0	3	6	2.322	0.882	102.793	94.83	94.83	1.642	0	P04083	37.28323699	34.10404624	28.61271676	38.15028902	36.41618497	25.43352601	31.79190751	29.47976879	38.7283237	34.68208092	39.88439306	25.43352601
DB00442_P24024	DB00442	277.32	21.49	35.91	22.2	0.61	1.03	35	20	37	22	8	0.227	3	2	0.054	3	5	12	5	3	0	0	3	0	2	0	5	7	3.17	2.966	70.703	130.05	130.05	-0.962	0	P24024	24.27884615	43.87019231	31.85096154	40.02403846	32.69230769	27.28365385	35.33653846	34.97596154	29.6875	29.6875	43.02884615	27.28365385
DB00720_P18031	DB00720	244.89	9.63	17.09	11.85	0.64	1.14	15	11	14	10	2	0	0	2	0.143	2	0	1	0	6	2	0	0	0	4	0	4	6	1.585	3.201	38.282	115.06	134.68	-0.235	0	P18031	35.17241379	34.94252874	29.88505747	36.55172414	35.63218391	27.81609195	32.87356322	28.96551724	38.16091954	27.35632184	44.82758621	27.81609195
DB00720_P12236	DB00720	244.89	9.63	17.09	11.85	0.64	1.14	15	11	14	10	2	0	0	2	0.143	2	0	1	0	6	2	0	0	0	4	0	4	6	1.585	3.201	38.282	115.06	134.68	-0.235	0	P12236	27.51677852	38.25503356	34.22818792	39.93288591	30.87248322	29.19463087	38.25503356	33.22147651	28.52348993	36.24161074	34.56375839	29.19463087
DB00720_P12235	DB00720	244.89	9.63	17.09	11.85	0.64	1.14	15	11	14	10	2	0	0	2	0.143	2	0	1	0	6	2	0	0	0	4	0	4	6	1.585	3.201	38.282	115.06	134.68	-0.235	0	P12235	27.51677852	37.91946309	34.56375839	38.59060403	30.20134228	31.20805369	38.9261745	31.87919463	29.19463087	34.89932886	33.89261745	31.20805369
DB00720_P05141	DB00720	244.89	9.63	17.09	11.85	0.64	1.14	15	11	14	10	2	0	0	2	0.143	2	0	1	0	6	2	0	0	0	4	0	4	6	1.585	3.201	38.282	115.06	134.68	-0.235	0	P05141	27.85234899	39.26174497	32.88590604	40.93959732	29.53020134	29.53020134	37.58389262	33.89261745	28.52348993	37.24832215	33.22147651	29.53020134
DB00669_P41595	DB00669	295.45	24.47	40.99	26.43	0.6	1	41	20	42	21	12	0.476	2	6	0.143	2	10	14	3	2	0	1	8	0	0	0	2	4	3.7	0.41	82.331	65.2	73.58	1.631	0	P41595	25.36382536	34.51143451	40.12474012	34.92723493	40.54054054	24.53222453	43.03534304	30.35343035	26.61122661	28.69022869	46.77754678	24.53222453
DB00669_P30939	DB00669	295.45	24.47	40.99	26.43	0.6	1	41	20	42	21	12	0.476	2	6	0.143	2	10	14	3	2	0	1	8	0	0	0	2	4	3.7	0.41	82.331	65.2	73.58	1.631	0	P30939	25.40983607	34.42622951	40.16393443	35.24590164	38.25136612	26.50273224	43.71584699	28.1420765	28.1420765	29.50819672	43.98907104	26.50273224
DB00669_P28222	DB00669	295.45	24.47	40.99	26.43	0.6	1	41	20	42	21	12	0.476	2	6	0.143	2	10	14	3	2	0	1	8	0	0	0	2	4	3.7	0.41	82.331	65.2	73.58	1.631	0	P28222	21.53846154	39.74358974	38.71794872	41.02564103	35.64102564	23.33333333	42.56410256	34.61538462	22.82051282	32.56410256	44.1025641	23.33333333
DB00669_P28221	DB00669	295.45	24.47	40.99	26.43	0.6	1	41	20	42	21	12	0.476	2	6	0.143	2	10	14	3	2	0	1	8	0	0	0	2	4	3.7	0.41	82.331	65.2	73.58	1.631	0	P28221	20.15915119	41.11405836	38.72679045	40.84880637	37.13527851	22.01591512	41.90981432	35.27851459	22.81167109	33.68700265	44.29708223	22.01591512
DB00991_P35354	DB00991	293.34	24.71	37.27	25.7	0.67	1.01	37	22	39	24	18	0.708	3	5	0.128	1	17	18	1	3	0	2	15	0	1	0	1	4	4.248	-0.354	81.879	63.33	63.33	3.565	0	P35354	30.29801325	36.9205298	32.78145695	35.7615894	36.75496689	27.48344371	37.25165563	29.30463576	33.44370861	26.98675497	45.52980132	27.48344371
DB01403_P41595	DB01403	328.52	29.16	46.33	31.49	0.62	0.99	47	23	49	25	12	0.48	3	5	0.102	0	12	19	2	1	0	2	12	0	0	0	0	3	3.7	-0.815	99.831	17.4	45.64	4.508	0	P41595	25.36382536	34.51143451	40.12474012	34.92723493	40.54054054	24.53222453	43.03534304	30.35343035	26.61122661	28.69022869	46.77754678	24.53222453
DB01403_P35462	DB01403	328.52	29.16	46.33	31.49	0.62	0.99	47	23	49	25	12	0.48	3	5	0.102	0	12	19	2	1	0	2	12	0	0	0	0	3	3.7	-0.815	99.831	17.4	45.64	4.508	0	P35462	21.5	40	38.5	39.75	37.75	22.5	42.75	33.75	23.5	30.75	46.75	22.5
DB01403_P35368	DB01403	328.52	29.16	46.33	31.49	0.62	0.99	47	23	49	25	12	0.48	3	5	0.102	0	12	19	2	1	0	2	12	0	0	0	0	3	3.7	-0.815	99.831	17.4	45.64	4.508	0	P35368	23.65384615	41.92307692	34.42307692	44.23076923	32.11538462	23.65384615	37.11538462	37.88461538	25	33.84615385	42.5	23.65384615
DB01403_P35367	DB01403	328.52	29.16	46.33	31.49	0.62	0.99	47	23	49	25	12	0.48	3	5	0.102	0	12	19	2	1	0	2	12	0	0	0	0	3	3.7	-0.815	99.831	17.4	45.64	4.508	0	P35367	27.92607803	35.11293635	36.96098563	35.72895277	34.90759754	29.36344969	40.65708419	28.95277207	30.39014374	28.54209446	42.09445585	29.36344969
DB01403_P35348	DB01403	328.52	29.16	46.33	31.49	0.62	0.99	47	23	49	25	12	0.48	3	5	0.102	0	12	19	2	1	0	2	12	0	0	0	0	3	3.7	-0.815	99.831	17.4	45.64	4.508	0	P35348	22.10300429	38.19742489	39.69957082	39.69957082	36.05150215	24.24892704	42.70386266	32.83261803	24.46351931	30.04291845	45.70815451	24.24892704
DB01403_P25100	DB01403	328.52	29.16	46.33	31.49	0.62	0.99	47	23	49	25	12	0.48	3	5	0.102	0	12	19	2	1	0	2	12	0	0	0	0	3	3.7	-0.815	99.831	17.4	45.64	4.508	0	P25100	21.32867133	45.62937063	33.04195804	47.72727273	30.24475524	22.02797203	35.13986014	41.95804196	22.9020979	38.46153846	39.51048951	22.02797203
DB01403_P20309	DB01403	328.52	29.16	46.33	31.49	0.62	0.99	47	23	49	25	12	0.48	3	5	0.102	0	12	19	2	1	0	2	12	0	0	0	0	3	3.7	-0.815	99.831	17.4	45.64	4.508	0	P20309	27.28813559	39.3220339	33.38983051	40.6779661	34.23728814	25.08474576	36.44067797	34.74576271	28.81355932	34.40677966	40.50847458	25.08474576
DB01403_P11229	DB01403	328.52	29.16	46.33	31.49	0.62	0.99	47	23	49	25	12	0.48	3	5	0.102	0	12	19	2	1	0	2	12	0	0	0	0	3	3.7	-0.815	99.831	17.4	45.64	4.508	0	P11229	25.86956522	40.43478261	33.69565217	41.95652174	33.04347826	25	37.17391304	36.52173913	26.30434783	31.95652174	43.04347826	25
DB01403_P08912	DB01403	328.52	29.16	46.33	31.49	0.62	0.99	47	23	49	25	12	0.48	3	5	0.102	0	12	19	2	1	0	2	12	0	0	0	0	3	3.7	-0.815	99.831	17.4	45.64	4.508	0	P08912	28.0075188	38.90977444	33.08270677	39.47368421	34.58646617	25.93984962	37.21804511	33.27067669	29.5112782	30.63909774	43.42105263	25.93984962
DB01403_P08173	DB01403	328.52	29.16	46.33	31.49	0.62	0.99	47	23	49	25	12	0.48	3	5	0.102	0	12	19	2	1	0	2	12	0	0	0	0	3	3.7	-0.815	99.831	17.4	45.64	4.508	0	P08173	24.42588727	40.70981211	34.86430063	40.50104384	35.49060543	24.00835073	37.99582463	36.53444676	25.4697286	30.89770355	45.09394572	24.00835073
DB01403_P08172	DB01403	328.52	29.16	46.33	31.49	0.62	0.99	47	23	49	25	12	0.48	3	5	0.102	0	12	19	2	1	0	2	12	0	0	0	0	3	3.7	-0.815	99.831	17.4	45.64	4.508	0	P08172	26.60944206	37.33905579	36.05150215	39.05579399	37.98283262	22.96137339	39.48497854	32.61802575	27.89699571	31.11587983	45.92274678	22.96137339
DB01400_P22303	DB01400	223.33	20.09	34.87	21.39	0.57	1	35	16	35	16	7	0.375	1	3	0.086	1	6	12	2	2	0	1	6	0	0	0	0	3	3	-0.734	62.167	29.54	29.54	0.511	0	P22303	25.57003257	42.67100977	31.75895765	42.83387622	33.71335505	23.45276873	35.17915309	36.80781759	28.01302932	33.2247557	43.32247557	23.45276873
DB00668_P35348	DB00668	183.23	15.12	26.39	15.94	0.58	1.01	26	13	26	13	6	0.462	1	3	0.115	0	6	9	1	3	0	1	6	0	1	2	4	4	2.807	2.417	48.657	72.72	72.72	0.322	0	P35348	22.10300429	38.19742489	39.69957082	39.69957082	36.05150215	24.24892704	42.70386266	32.83261803	24.46351931	30.04291845	45.70815451	24.24892704
DB00668_P08588	DB00668	183.23	15.12	26.39	15.94	0.58	1.01	26	13	26	13	6	0.462	1	3	0.115	0	6	9	1	3	0	1	6	0	1	2	4	4	2.807	2.417	48.657	72.72	72.72	0.322	0	P08588	21.5932914	44.02515723	34.38155136	48.84696017	29.76939203	21.3836478	36.26834382	41.29979036	22.43186583	35.639413	42.9769392	21.3836478
DB00668_P07550	DB00668	183.23	15.12	26.39	15.94	0.58	1.01	26	13	26	13	6	0.462	1	3	0.115	0	6	9	1	3	0	1	6	0	1	2	4	4	2.807	2.417	48.657	72.72	72.72	0.322	0	P07550	26.63438257	34.14043584	39.2251816	35.10895884	40.1937046	24.69733656	42.61501211	28.08716707	29.29782082	29.05569007	46.24697337	24.69733656
DB00668_P00439	DB00668	183.23	15.12	26.39	15.94	0.58	1.01	26	13	26	13	6	0.462	1	3	0.115	0	6	9	1	3	0	1	6	0	1	2	4	4	2.807	2.417	48.657	72.72	72.72	0.322	0	P00439	33.18584071	36.0619469	30.75221239	35.61946903	37.38938053	26.99115044	35.61946903	28.31858407	36.0619469	28.53982301	44.46902655	26.99115044
DB01078_P05023	DB01078	943.21	78.84	141.91	83.81	0.56	1.01	140	66	148	74	2	0	9	10	0.068	2	0	47	0	19	0	0	0	0	9	0	9	19	1.585	4.774	225.718	282.21	282.21	0.253	1	P05023	29.91202346	34.99511241	35.09286413	39.10068426	39.10068426	21.79863148	37.43890518	31.1827957	31.37829912	32.55131965	45.65004888	21.79863148
DB01100_Q12809	DB01100	461.6	40.08	63.03	42.01	0.64	1	63	34	67	38	19	0.474	5	7	0.104	1	18	28	3	1	2	3	18	0	0	0	1	6	4.322	-0.421	130.427	41.03	41.03	5.522	0	Q12809	26.2295082	43.14063848	30.62985332	45.12510785	32.61432269	22.26056946	33.04572908	38.30888697	28.64538395	34.77135462	42.96807593	22.26056946
DB01100_P62158	DB01100	461.6	40.08	63.03	42.01	0.64	1	63	34	67	38	19	0.474	5	7	0.104	1	18	28	3	1	2	3	18	0	0	0	1	6	4.322	-0.421	130.427	41.03	41.03	5.522	0	P62158	42.95302013	28.8590604	28.18791946	38.25503356	38.25503356	23.48993289	29.53020134	26.84563758	43.62416107	36.91275168	39.59731544	23.48993289
DB01100_P41143	DB01100	461.6	40.08	63.03	42.01	0.64	1	63	34	67	38	19	0.474	5	7	0.104	1	18	28	3	1	2	3	18	0	0	0	1	6	4.322	-0.421	130.427	41.03	41.03	5.522	0	P41143	19.08602151	41.39784946	39.51612903	44.62365591	31.98924731	23.38709677	42.74193548	37.3655914	19.89247312	34.40860215	42.20430108	23.38709677
DB01100_P14416	DB01100	461.6	40.08	63.03	42.01	0.64	1	63	34	67	38	19	0.474	5	7	0.104	1	18	28	3	1	2	3	18	0	0	0	1	6	4.322	-0.421	130.427	41.03	41.03	5.522	0	P14416	25.95936795	36.34311512	37.69751693	35.66591422	36.34311512	27.99097065	41.53498871	29.34537246	29.11963883	26.86230248	45.14672686	27.99097065
DB01100_O43497	DB01100	461.6	40.08	63.03	42.01	0.64	1	63	34	67	38	19	0.474	5	7	0.104	1	18	28	3	1	2	3	18	0	0	0	1	6	4.322	-0.421	130.427	41.03	41.03	5.522	0	O43497	26.75641565	40.17669331	33.06689104	42.70088347	34.49726546	22.80185107	35.17038284	35.33866218	29.49095499	33.15103071	44.04711822	22.80185107
DB00887_Q9UP95	DB00887	364.46	28.02	45.87	29.78	0.62	1.02	45	25	46	26	15	0.462	2	8	0.174	3	12	17	2	5	0	2	12	0	1	0	4	7	4	1.815	96.466	118.72	127.1	2.96	0	Q9UP95	24.79262673	38.15668203	37.05069124	38.34101382	37.32718894	24.33179724	40.73732719	32.16589862	27.09677419	32.07373272	43.59447005	24.33179724
DB00887_Q9H2X9	DB00887	364.46	28.02	45.87	29.78	0.62	1.02	45	25	46	26	15	0.462	2	8	0.174	3	12	17	2	5	0	2	12	0	1	0	4	7	4	1.815	96.466	118.72	127.1	2.96	0	Q9H2X9	26.77787533	38.10359965	35.11852502	38.89376646	37.13784021	23.96839333	37.84021071	33.27480246	28.88498683	31.78226514	44.24934153	23.96839333
DB00887_Q13621	DB00887	364.46	28.02	45.87	29.78	0.62	1.02	45	25	46	26	15	0.462	2	8	0.174	3	12	17	2	5	0	2	12	0	1	0	4	7	4	1.815	96.466	118.72	127.1	2.96	0	Q13621	27.9344859	36.39672429	35.66878981	37.85259327	38.39854413	23.7488626	38.76251137	31.75614195	29.48134668	32.39308462	43.85805278	23.7488626
DB00887_P55011	DB00887	364.46	28.02	45.87	29.78	0.62	1.02	45	25	46	26	15	0.462	2	8	0.174	3	12	17	2	5	0	2	12	0	1	0	4	7	4	1.815	96.466	118.72	127.1	2.96	0	P55011	26.15511551	40.84158416	33.00330033	41.83168317	35.56105611	22.60726073	35.97359736	35.80858086	28.21782178	36.22112211	41.17161716	22.60726073
DB00887_P13569	DB00887	364.46	28.02	45.87	29.78	0.62	1.02	45	25	46	26	15	0.462	2	8	0.174	3	12	17	2	5	0	2	12	0	1	0	4	7	4	1.815	96.466	118.72	127.1	2.96	0	P13569	29.86486486	32.63513514	37.5	33.37837838	40.94594595	25.67567568	40.2027027	28.24324324	31.55405405	29.12162162	45.2027027	25.67567568
DB01408_P07550	DB01408	367.5	31.31	55.43	33.19	0.57	1.01	55	26	55	26	8	0.231	1	8	0.145	2	6	18	3	5	0	1	6	0	1	0	2	8	3.17	0.327	98.277	91.34	91.34	1.727	0	P07550	26.63438257	34.14043584	39.2251816	35.10895884	40.1937046	24.69733656	42.61501211	28.08716707	29.29782082	29.05569007	46.24697337	24.69733656
DB01409_P20309	DB01409	392.56	30.49	48.34	33.11	0.64	1.01	48	26	52	30	11	0.333	5	5	0.096	1	10	19	1	4	0	0	8	0	1	0	1	4	3.585	-0.294	99.755	59.06	115.54	0.898	0	P20309	27.28813559	39.3220339	33.38983051	40.6779661	34.23728814	25.08474576	36.44067797	34.74576271	28.81355932	34.40677966	40.50847458	25.08474576
DB01190_P0A7J6	DB01190	425.05	33.9	60.38	36.97	0.57	1.01	60	27	61	28	1	0	2	7	0.115	1	0	18	2	5	1	0	0	0	3	0	4	7	1	1.771	105.845	102.26	127.56	1.383	0	P0A7J6	30.90909091	40	29.09090909	41.81818182	33.93939394	24.24242424	30.90909091	37.57575758	31.51515152	38.18181818	37.57575758	24.24242424
DB00968_P08913	DB00968	211.24	16.63	28.71	17.39	0.59	1.03	28	15	28	15	7	0.4	1	3	0.107	1	6	10	1	4	0	1	6	0	1	2	5	5	3	3.264	53.217	103.78	103.78	0.625	0	P08913	24.22222222	43.11111111	32.66666667	45.11111111	31.33333333	23.55555556	35.33333333	39.77777778	24.88888889	34	42.44444444	23.55555556
DB00969_P46098	DB00969	294.39	25.67	39.92	26.81	0.64	1	40	22	43	25	16	0.6	4	2	0.047	1	15	17	4	1	0	1	11	0	0	0	1	3	4.087	-0.31	85.433	53.92	53.92	1.868	0	P46098	27.19665272	32.84518828	39.958159	33.68200837	41.63179916	24.68619247	44.35146444	26.9874477	28.66108787	25.73221757	49.58158996	24.68619247
DB00218_P43702	DB00218	401.48	32.72	53.85	34.15	0.62	1.02	53	29	57	33	9	0.182	5	4	0.07	3	6	21	3	4	1	1	6	0	1	0	2	8	3.322	0.262	106.223	83.8	83.8	1.978	0	P43702	33.73493976	35.60910308	30.65595716	37.21552878	38.95582329	23.82864793	33.60107095	30.78982597	35.60910308	31.1914324	44.97991968	23.82864793
DB00218_P43700	DB00218	401.48	32.72	53.85	34.15	0.62	1.02	53	29	57	33	9	0.182	5	4	0.07	3	6	21	3	4	1	1	6	0	1	0	2	8	3.322	0.262	106.223	83.8	83.8	1.978	0	P43700	35.45454545	33.75	30.79545455	36.13636364	43.06818182	20.79545455	33.52272727	29.31818182	37.15909091	32.72727273	46.47727273	20.79545455
DB00218_P11388	DB00218	401.48	32.72	53.85	34.15	0.62	1.02	53	29	57	33	9	0.182	5	4	0.07	3	6	21	3	4	1	1	6	0	1	0	2	8	3.322	0.262	106.223	83.8	83.8	1.978	0	P11388	39.64728935	32.2011757	28.15153494	35.40169824	36.64271718	27.95558459	30.96015676	27.82495101	41.21489223	29.71913782	42.3252776	27.95558459
DB00219_P11229	DB00219	348.56	33.39	58.16	35.93	0.57	0.99	59	25	60	26	7	0.231	2	9	0.15	1	6	21	1	3	0	1	6	0	1	0	1	3	3	-0.396	99.496	46.53	46.53	2.701	0	P11229	25.86956522	40.43478261	33.69565217	41.95652174	33.04347826	25	37.17391304	36.52173913	26.30434783	31.95652174	43.04347826	25
DB00748_P35367	DB00748	290.82	24.58	38.81	26.18	0.63	1	39	20	40	21	12	0.571	2	6	0.15	0	12	16	2	1	1	1	11	0	0	0	0	3	3.7	-0.787	82.203	25.36	25.36	3.327	0	P35367	27.92607803	35.11293635	36.96098563	35.72895277	34.90759754	29.36344969	40.65708419	28.95277207	30.39014374	28.54209446	42.09445585	29.36344969
DB00748_P11229	DB00748	290.82	24.58	38.81	26.18	0.63	1	39	20	40	21	12	0.571	2	6	0.15	0	12	16	2	1	1	1	11	0	0	0	0	3	3.7	-0.787	82.203	25.36	25.36	3.327	0	P11229	25.86956522	40.43478261	33.69565217	41.95652174	33.04347826	25	37.17391304	36.52173913	26.30434783	31.95652174	43.04347826	25
DB00749_P35354	DB00749	287.39	25.51	41.92	26.98	0.61	1	42	21	44	23	11	0.435	3	4	0.091	1	10	17	1	3	0	1	8	0	1	0	2	3	3.585	0.284	81.157	62.32	62.32	3.698	0	P35354	30.29801325	36.9205298	32.78145695	35.7615894	36.75496689	27.48344371	37.25165563	29.30463576	33.44370861	26.98675497	45.52980132	27.48344371
DB00749_P23219	DB00749	287.39	25.51	41.92	26.98	0.61	1	42	21	44	23	11	0.435	3	4	0.091	1	10	17	1	3	0	1	8	0	1	0	2	3	3.585	0.284	81.157	62.32	62.32	3.698	0	P23219	27.54590985	37.39565943	35.05843072	36.06010017	35.55926544	28.38063439	39.56594324	29.88313856	30.5509182	26.21035058	45.40901503	28.38063439
DB00749_P02768	DB00749	287.39	25.51	41.92	26.98	0.61	1	42	21	44	23	11	0.435	3	4	0.091	1	10	17	1	3	0	1	8	0	1	0	2	3	3.585	0.284	81.157	62.32	62.32	3.698	0	P02768	36.45320197	31.5270936	32.01970443	37.43842365	35.30377668	27.25779967	35.13957307	25.77996716	39.08045977	27.75041051	44.99178982	27.25779967
DB00214_Q13621	DB00214	348.47	27.38	44.53	29.13	0.62	1.01	44	24	45	25	15	0.48	2	5	0.111	3	12	16	4	3	0	1	11	0	0	0	3	7	4	1.08	91.892	100.19	108.57	2.133	0	Q13621	27.9344859	36.39672429	35.66878981	37.85259327	38.39854413	23.7488626	38.76251137	31.75614195	29.48134668	32.39308462	43.85805278	23.7488626
DB00215_P31645	DB00215	324.43	28.59	44.88	30.02	0.64	1	45	24	47	26	13	0.462	3	5	0.106	0	12	20	2	1	1	2	12	0	0	0	0	4	3.807	-0.823	93.835	36.26	36.26	3.721	0	P31645	19.84126984	39.84126984	40.31746032	39.52380952	36.34920635	24.12698413	45.23809524	33.80952381	20.95238095	31.9047619	43.96825397	24.12698413
DB00216_P41595	DB00216	382.57	33.27	52.54	35.7	0.63	0.99	53	27	56	30	18	0.533	4	6	0.107	2	16	22	2	2	0	2	14	0	0	0	1	3	4.248	-0.382	110.774	53.17	61.55	4.439	0	P41595	25.36382536	34.51143451	40.12474012	34.92723493	40.54054054	24.53222453	43.03534304	30.35343035	26.61122661	28.69022869	46.77754678	24.53222453
DB00216_P34969	DB00216	382.57	33.27	52.54	35.7	0.63	0.99	53	27	56	30	18	0.533	4	6	0.107	2	16	22	2	2	0	2	14	0	0	0	1	3	4.248	-0.382	110.774	53.17	61.55	4.439	0	P34969	24.00835073	36.53444676	39.45720251	38.8308977	35.90814196	25.26096033	42.58872651	31.52400835	25.88726514	29.22755741	45.51148225	25.26096033
DB00216_P30939	DB00216	382.57	33.27	52.54	35.7	0.63	0.99	53	27	56	30	18	0.533	4	6	0.107	2	16	22	2	2	0	2	14	0	0	0	1	3	4.248	-0.382	110.774	53.17	61.55	4.439	0	P30939	25.40983607	34.42622951	40.16393443	35.24590164	38.25136612	26.50273224	43.71584699	28.1420765	28.1420765	29.50819672	43.98907104	26.50273224
DB00216_P28566	DB00216	382.57	33.27	52.54	35.7	0.63	0.99	53	27	56	30	18	0.533	4	6	0.107	2	16	22	2	2	0	2	14	0	0	0	1	3	4.248	-0.382	110.774	53.17	61.55	4.439	0	P28566	21.91780822	37.80821918	40.2739726	37.80821918	36.16438356	26.02739726	44.38356164	30.95890411	24.65753425	30.4109589	43.56164384	26.02739726
DB00216_P28222	DB00216	382.57	33.27	52.54	35.7	0.63	0.99	53	27	56	30	18	0.533	4	6	0.107	2	16	22	2	2	0	2	14	0	0	0	1	3	4.248	-0.382	110.774	53.17	61.55	4.439	0	P28222	21.53846154	39.74358974	38.71794872	41.02564103	35.64102564	23.33333333	42.56410256	34.61538462	22.82051282	32.56410256	44.1025641	23.33333333
DB00216_P28221	DB00216	382.57	33.27	52.54	35.7	0.63	0.99	53	27	56	30	18	0.533	4	6	0.107	2	16	22	2	2	0	2	14	0	0	0	1	3	4.248	-0.382	110.774	53.17	61.55	4.439	0	P28221	20.15915119	41.11405836	38.72679045	40.84880637	37.13527851	22.01591512	41.90981432	35.27851459	22.81167109	33.68700265	44.29708223	22.01591512
DB00216_P08908	DB00216	382.57	33.27	52.54	35.7	0.63	0.99	53	27	56	30	18	0.533	4	6	0.107	2	16	22	2	2	0	2	14	0	0	0	1	3	4.248	-0.382	110.774	53.17	61.55	4.439	0	P08908	24.40758294	39.57345972	36.01895735	42.41706161	35.30805687	22.27488152	38.86255924	35.30805687	25.82938389	33.41232227	44.31279621	22.27488152
DB00217_P35368	DB00217	388.36	28.27	46.01	28.98	0.64	1.05	44	28	46	30	12	0.2	3	4	0.087	6	6	18	2	8	0	1	6	0	2	2	5	9	3.7	2.573	90.983	170.23	170.23	-1.608	0	P35368	23.65384615	41.92307692	34.42307692	44.23076923	32.11538462	23.65384615	37.11538462	37.88461538	25	33.84615385	42.5	23.65384615
DB00217_P35348	DB00217	388.36	28.27	46.01	28.98	0.64	1.05	44	28	46	30	12	0.2	3	4	0.087	6	6	18	2	8	0	1	6	0	2	2	5	9	3.7	2.573	90.983	170.23	170.23	-1.608	0	P35348	22.10300429	38.19742489	39.69957082	39.69957082	36.05150215	24.24892704	42.70386266	32.83261803	24.46351931	30.04291845	45.70815451	24.24892704
DB00217_P25100	DB00217	388.36	28.27	46.01	28.98	0.64	1.05	44	28	46	30	12	0.2	3	4	0.087	6	6	18	2	8	0	1	6	0	2	2	5	9	3.7	2.573	90.983	170.23	170.23	-1.608	0	P25100	21.32867133	45.62937063	33.04195804	47.72727273	30.24475524	22.02797203	35.13986014	41.95804196	22.9020979	38.46153846	39.51048951	22.02797203
DB00217_P23975	DB00217	388.36	28.27	46.01	28.98	0.64	1.05	44	28	46	30	12	0.2	3	4	0.087	6	6	18	2	8	0	1	6	0	2	2	5	9	3.7	2.573	90.983	170.23	170.23	-1.608	0	P23975	20.25931929	37.76337115	41.97730956	35.98055105	37.43922204	26.5802269	46.83954619	30.79416532	22.36628849	30.30794165	43.11183144	26.5802269
DB00217_P18825	DB00217	388.36	28.27	46.01	28.98	0.64	1.05	44	28	46	30	12	0.2	3	4	0.087	6	6	18	2	8	0	1	6	0	2	2	5	9	3.7	2.573	90.983	170.23	170.23	-1.608	0	P18825	22.07792208	45.67099567	32.25108225	46.53679654	29.22077922	24.24242424	35.4978355	41.77489177	22.72727273	38.31168831	37.44588745	24.24242424
DB00217_P18089	DB00217	388.36	28.27	46.01	28.98	0.64	1.05	44	28	46	30	12	0.2	3	4	0.087	6	6	18	2	8	0	1	6	0	2	2	5	9	3.7	2.573	90.983	170.23	170.23	-1.608	0	P18089	25.77777778	40	34.22222222	41.11111111	36.22222222	22.66666667	37.11111111	35.77777778	27.11111111	31.11111111	46.22222222	22.66666667
DB00217_P08913	DB00217	388.36	28.27	46.01	28.98	0.64	1.05	44	28	46	30	12	0.2	3	4	0.087	6	6	18	2	8	0	1	6	0	2	2	5	9	3.7	2.573	90.983	170.23	170.23	-1.608	0	P08913	24.22222222	43.11111111	32.66666667	45.11111111	31.33333333	23.55555556	35.33333333	39.77777778	24.88888889	34	42.44444444	23.55555556
DB00210_P48443	DB00210	412.56	37.9	58.35	40.02	0.64	0.99	59	31	64	36	18	0.472	6	4	0.063	1	17	28	0	3	0	3	16	0	1	0	1	3	4.248	-0.488	121.574	46.53	46.53	6.254	0	P48443	28.07775378	42.33261339	29.58963283	43.62850972	32.39740821	23.97408207	32.82937365	36.28509719	30.88552916	34.12526998	41.90064795	23.97408207
DB00210_P28702	DB00210	412.56	37.9	58.35	40.02	0.64	0.99	59	31	64	36	18	0.472	6	4	0.063	1	17	28	0	3	0	3	16	0	1	0	1	3	4.248	-0.488	121.574	46.53	46.53	6.254	0	P28702	28.14258912	45.77861163	26.07879925	50.46904315	28.14258912	21.38836773	27.57973734	42.21388368	30.20637899	35.27204503	43.33958724	21.38836773
DB00210_P22932	DB00210	412.56	37.9	58.35	40.02	0.64	0.99	59	31	64	36	18	0.472	6	4	0.063	1	17	28	0	3	0	3	16	0	1	0	1	3	4.248	-0.488	121.574	46.53	46.53	6.254	0	P22932	31.49779736	38.98678414	29.5154185	43.39207048	31.71806167	24.88986784	31.93832599	35.24229075	32.81938326	31.49779736	43.6123348	24.88986784
DB00210_P19793	DB00210	412.56	37.9	58.35	40.02	0.64	0.99	59	31	64	36	18	0.472	6	4	0.063	1	17	28	0	3	0	3	16	0	1	0	1	3	4.248	-0.488	121.574	46.53	46.53	6.254	0	P19793	28.57142857	40.90909091	30.51948052	43.07359307	32.9004329	24.02597403	32.46753247	35.71428571	31.81818182	32.68398268	43.29004329	24.02597403
DB00210_P10826	DB00210	412.56	37.9	58.35	40.02	0.64	0.99	59	31	64	36	18	0.472	6	4	0.063	1	17	28	0	3	0	3	16	0	1	0	1	3	4.248	-0.488	121.574	46.53	46.53	6.254	0	P10826	29.01098901	41.0989011	29.89010989	43.73626374	33.18681319	23.07692308	32.30769231	35.6043956	32.08791209	30.98901099	45.93406593	23.07692308
DB00210_P10276	DB00210	412.56	37.9	58.35	40.02	0.64	0.99	59	31	64	36	18	0.472	6	4	0.063	1	17	28	0	3	0	3	16	0	1	0	1	3	4.248	-0.488	121.574	46.53	46.53	6.254	0	P10276	28.78787879	41.77489177	29.43722944	45.67099567	32.25108225	22.07792208	32.03463203	37.44588745	30.51948052	32.25108225	45.67099567	22.07792208
DB00211_P35368	DB00211	254.32	20.82	36.58	21.92	0.58	1.02	36	18	36	18	7	0.333	1	6	0.167	1	6	12	2	4	0	1	6	0	1	0	4	6	3	2.105	66.374	93.81	93.81	-0.334	0	P35368	23.65384615	41.92307692	34.42307692	44.23076923	32.11538462	23.65384615	37.11538462	37.88461538	25	33.84615385	42.5	23.65384615
DB00211_P35348	DB00211	254.32	20.82	36.58	21.92	0.58	1.02	36	18	36	18	7	0.333	1	6	0.167	1	6	12	2	4	0	1	6	0	1	0	4	6	3	2.105	66.374	93.81	93.81	-0.334	0	P35348	22.10300429	38.19742489	39.69957082	39.69957082	36.05150215	24.24892704	42.70386266	32.83261803	24.46351931	30.04291845	45.70815451	24.24892704
DB00212_P00797	DB00212	630.94	54.88	93.77	58.91	0.58	1	94	44	97	47	15	0.234	4	16	0.165	4	11	33	4	6	0	1	9	0	2	0	5	9	4	2.088	169.19	161.48	169.86	3.473	0	P00797	25.12315271	41.87192118	33.00492611	42.85714286	31.77339901	25.36945813	37.19211823	36.20689655	26.60098522	36.69950739	37.93103448	25.36945813
DB00213_P54707	DB00213	383.41	26.52	42.9	27.69	0.65	1.05	41	26	43	28	17	0.571	3	6	0.14	1	16	16	3	4	2	1	12	0	0	0	1	8	4.17	-0.18	90.202	86.33	105.54	2.951	0	P54707	29.65451056	35.02879079	35.31669866	36.66026871	40.30710173	23.03262956	38.38771593	30.03838772	31.57389635	31.66986564	45.2975048	23.03262956
DB00213_P20648	DB00213	383.41	26.52	42.9	27.69	0.65	1.05	41	26	43	28	17	0.571	3	6	0.14	1	16	16	3	4	2	1	12	0	0	0	1	8	4.17	-0.18	90.202	86.33	105.54	2.951	0	P20648	28.30917874	36.32850242	35.36231884	40.28985507	37.68115942	22.02898551	38.26086957	32.17391304	29.56521739	32.75362319	45.2173913	22.02898551
DB00213_P05023	DB00213	383.41	26.52	42.9	27.69	0.65	1.05	41	26	43	28	17	0.571	3	6	0.14	1	16	16	3	4	2	1	12	0	0	0	1	8	4.17	-0.18	90.202	86.33	105.54	2.951	0	P05023	29.91202346	34.99511241	35.09286413	39.10068426	39.10068426	21.79863148	37.43890518	31.1827957	31.37829912	32.55131965	45.65004888	21.79863148
DB01009_P35354	DB01009	254.3	21.72	33.17	22.69	0.66	1.01	33	19	34	20	14	0.6	2	4	0.118	2	12	16	0	3	0	2	12	0	1	0	1	3	3.907	-0.353	72.516	54.37	54.37	3.336	0	P35354	30.29801325	36.9205298	32.78145695	35.7615894	36.75496689	27.48344371	37.25165563	29.30463576	33.44370861	26.98675497	45.52980132	27.48344371
DB01009_P23219	DB01009	254.3	21.72	33.17	22.69	0.66	1.01	33	19	34	20	14	0.6	2	4	0.118	2	12	16	0	3	0	2	12	0	1	0	1	3	3.907	-0.353	72.516	54.37	54.37	3.336	0	P23219	27.54590985	37.39565943	35.05843072	36.06010017	35.55926544	28.38063439	39.56594324	29.88313856	30.5509182	26.21035058	45.40901503	28.38063439
DB01009_P10145	DB01009	254.3	21.72	33.17	22.69	0.66	1.01	33	19	34	20	14	0.6	2	4	0.118	2	12	16	0	3	0	2	12	0	1	0	1	3	3.907	-0.353	72.516	54.37	54.37	3.336	0	P10145	32.32323232	31.31313131	36.36363636	35.35353535	39.39393939	25.25252525	37.37373737	28.28282828	34.34343434	25.25252525	49.49494949	25.25252525
DB01009_P02768	DB01009	254.3	21.72	33.17	22.69	0.66	1.01	33	19	34	20	14	0.6	2	4	0.118	2	12	16	0	3	0	2	12	0	1	0	1	3	3.907	-0.353	72.516	54.37	54.37	3.336	0	P02768	36.45320197	31.5270936	32.01970443	37.43842365	35.30377668	27.25779967	35.13957307	25.77996716	39.08045977	27.75041051	44.99178982	27.25779967
DB01009_O95742	DB01009	254.3	21.72	33.17	22.69	0.66	1.01	33	19	34	20	14	0.6	2	4	0.118	2	12	16	0	3	0	2	12	0	1	0	1	3	3.907	-0.353	72.516	54.37	54.37	3.336	0	O95742	22.20248668	40.14209591	37.65541741	39.78685613	37.65541741	22.55772647	40.85257549	35.1687389	23.97868561	32.14920071	45.29307282	22.55772647
DB01558_P47869	DB01558	316.17	20.97	29.4	21.87	0.72	1.01	29	19	31	21	14	0.571	3	1	0.032	2	12	14	3	1	1	1	11	0	0	0	1	4	3.907	-0.249	75.355	54.35	54.35	2.541	0	P47869	28.60310421	37.02882483	34.36807095	37.25055432	34.58980044	28.15964523	38.80266075	31.26385809	29.93348115	31.48558758	40.35476718	28.15964523
DB01193_P08588	DB01193	336.48	29.81	52	31.73	0.57	1	52	24	52	24	8	0.25	1	10	0.192	2	6	18	2	4	0	1	6	0	1	0	3	6	3.17	0.998	93.087	87.66	87.66	1.615	0	P08588	21.5932914	44.02515723	34.38155136	48.84696017	29.76939203	21.3836478	36.26834382	41.29979036	22.43186583	35.639413	42.9769392	21.3836478
DB00883_P16066	DB00883	236.16	13.88	26.47	13.93	0.58	1.1	24	16	25	17	4	0	2	4	0.16	4	0	6	2	8	0	0	0	0	0	0	0	8	2.322	-0.367	43.274	128.56	128.56	-0.417	0	P16066	29.87747408	36.9462771	33.17624882	37.98303487	37.79453346	24.22243167	36.38077286	31.38548539	32.23374175	31.29123468	44.48633365	24.22243167
DB01559_P30536	DB01559	318.85	24.47	36.12	26.3	0.68	1	36	21	38	23	13	0.478	3	2	0.053	2	11	16	2	1	1	1	10	0	0	0	0	3	3.807	-0.75	87.64	32.67	60.91	3.984	0	P30536	13.60946746	49.11242604	37.27810651	43.19526627	28.40236686	28.40236686	42.6035503	40.82840237	16.56804734	33.72781065	37.86982249	28.40236686
DB01194_P00918	DB01194	383.57	26.19	45.12	29.09	0.6	1.03	44	23	45	24	9	0.208	2	7	0.156	4	5	12	3	5	0	0	4	0	0	0	3	8	3.322	1.247	90.819	118.8	163.8	-0.124	0	P00918	32.30769231	39.23076923	28.46153846	39.23076923	33.07692308	27.69230769	31.53846154	31.53846154	36.92307692	32.30769231	40	27.69230769
DB01194_P00915	DB01194	383.57	26.19	45.12	29.09	0.6	1.03	44	23	45	24	9	0.208	2	7	0.156	4	5	12	3	5	0	0	4	0	0	0	3	8	3.322	1.247	90.819	118.8	163.8	-0.124	0	P00915	29.88505747	44.06130268	26.05363985	42.52873563	32.95019157	24.5210728	29.11877395	36.7816092	34.09961686	35.63218391	39.8467433	24.5210728
DB00882_P03372	DB00882	406	36.58	56.12	38.98	0.64	0.98	57	29	59	31	19	0.581	3	9	0.153	1	18	26	1	1	1	3	18	0	0	0	0	2	4.322	-0.888	124.584	12.47	12.47	6.483	0	P03372	29.24369748	41.00840336	29.74789916	39.66386555	34.11764706	26.2184874	33.61344538	33.44537815	32.94117647	31.59663866	42.18487395	26.2184874
DB01589_P14867	DB01589	386.82	25.41	37.84	26.6	0.71	1.05	36	25	38	27	14	0.444	3	2	0.053	2	12	17	2	0	5	2	12	0	0	0	0	6	3.907	-0.672	93.62	15.6	47.69	5.497	0	P14867	27.85087719	39.47368421	32.6754386	39.69298246	32.23684211	28.07017544	36.84210526	33.55263158	29.60526316	32.23684211	39.69298246	28.07017544
DB01195_Q14524	DB01195	414.39	28.36	50.86	29.14	0.59	1.06	48	28	49	29	7	0.207	2	7	0.143	1	6	17	2	3	6	1	6	0	0	0	2	11	3	0.388	87.898	59.59	59.59	3.569	0	Q14524	27.97619048	35.46626984	36.55753968	38.14484127	37.20238095	24.65277778	39.23611111	31.39880952	29.36507937	30.80357143	44.54365079	24.65277778
DB00690_Q16445	DB00690	387.92	31.88	50.19	33.64	0.64	1	50	27	52	29	14	0.414	3	6	0.115	2	12	21	3	1	2	2	12	0	0	0	0	5	3.907	-0.769	107.694	35.91	35.91	4.427	0	Q16445	24.28256071	39.95584989	35.7615894	38.41059603	35.7615894	25.82781457	40.17660044	34.21633554	25.60706402	31.34657837	42.82560706	25.82781457
DB00690_P48169	DB00690	387.92	31.88	50.19	33.64	0.64	1	50	27	52	29	14	0.414	3	6	0.115	2	12	21	3	1	2	2	12	0	0	0	0	5	3.907	-0.769	107.694	35.91	35.91	4.427	0	P48169	26.1732852	42.41877256	31.40794224	41.6967509	31.40794224	26.89530686	34.83754513	37.36462094	27.79783394	33.93501805	39.16967509	26.89530686
DB00690_P47870	DB00690	387.92	31.88	50.19	33.64	0.64	1	50	27	52	29	14	0.414	3	6	0.115	2	12	21	3	1	2	2	12	0	0	0	0	5	3.907	-0.769	107.694	35.91	35.91	4.427	0	P47870	29.32489451	34.59915612	36.07594937	35.02109705	35.44303797	29.53586498	41.35021097	28.05907173	30.5907173	29.95780591	40.50632911	29.53586498
DB00690_P47869	DB00690	387.92	31.88	50.19	33.64	0.64	1	50	27	52	29	14	0.414	3	6	0.115	2	12	21	3	1	2	2	12	0	0	0	0	5	3.907	-0.769	107.694	35.91	35.91	4.427	0	P47869	28.60310421	37.02882483	34.36807095	37.25055432	34.58980044	28.15964523	38.80266075	31.26385809	29.93348115	31.48558758	40.35476718	28.15964523
DB00690_P34903	DB00690	387.92	31.88	50.19	33.64	0.64	1	50	27	52	29	14	0.414	3	6	0.115	2	12	21	3	1	2	2	12	0	0	0	0	5	3.907	-0.769	107.694	35.91	35.91	4.427	0	P34903	25.6097561	41.46341463	32.92682927	41.46341463	32.31707317	26.2195122	36.99186992	35.16260163	27.84552846	35.16260163	38.61788618	26.2195122
DB00690_P31644	DB00690	387.92	31.88	50.19	33.64	0.64	1	50	27	52	29	14	0.414	3	6	0.115	2	12	21	3	1	2	2	12	0	0	0	0	5	3.907	-0.769	107.694	35.91	35.91	4.427	0	P31644	27.27272727	39.61038961	33.11688312	39.39393939	32.68398268	27.92207792	36.7965368	34.1991342	29.004329	33.54978355	38.52813853	27.92207792
DB00690_P28472	DB00690	387.92	31.88	50.19	33.64	0.64	1	50	27	52	29	14	0.414	3	6	0.115	2	12	21	3	1	2	2	12	0	0	0	0	5	3.907	-0.769	107.694	35.91	35.91	4.427	0	P28472	28.9640592	35.30655391	35.72938689	35.72938689	35.5179704	28.75264271	40.59196617	28.54122622	30.86680761	30.44397463	40.80338266	28.75264271
DB00690_P18505	DB00690	387.92	31.88	50.19	33.64	0.64	1	50	27	52	29	14	0.414	3	6	0.115	2	12	21	3	1	2	2	12	0	0	0	0	5	3.907	-0.769	107.694	35.91	35.91	4.427	0	P18505	28.48101266	36.91983122	34.59915612	36.70886076	34.81012658	28.48101266	40.29535865	29.74683544	29.95780591	31.43459916	40.08438819	28.48101266
DB00690_P14867	DB00690	387.92	31.88	50.19	33.64	0.64	1	50	27	52	29	14	0.414	3	6	0.115	2	12	21	3	1	2	2	12	0	0	0	0	5	3.907	-0.769	107.694	35.91	35.91	4.427	0	P14867	27.85087719	39.47368421	32.6754386	39.69298246	32.23684211	28.07017544	36.84210526	33.55263158	29.60526316	32.23684211	39.69298246	28.07017544
DB00691_Q9BYF1	DB00691	498.63	42.14	70.63	44.38	0.6	1.01	70	36	72	38	15	0.316	3	12	0.167	3	12	27	2	7	0	2	12	0	1	0	2	9	4	0.176	133.106	114.4	114.4	3.623	0	Q9BYF1	33.41614907	33.91304348	32.67080745	34.16149068	39.00621118	26.83229814	36.77018634	27.82608696	35.40372671	28.57142857	44.59627329	26.83229814
DB00691_P22966	DB00691	498.63	42.14	70.63	44.38	0.6	1.01	70	36	72	38	15	0.316	3	12	0.167	3	12	27	2	7	0	2	12	0	1	0	2	9	4	0.176	133.106	114.4	114.4	3.623	0	P22966	29.78142077	39.61748634	30.6010929	37.56830601	36.61202186	25.81967213	34.28961749	31.96721311	33.7431694	31.01092896	43.16939891	25.81967213
DB00691_P12821	DB00691	498.63	42.14	70.63	44.38	0.6	1.01	70	36	72	38	15	0.316	3	12	0.167	3	12	27	2	7	0	2	12	0	1	0	2	9	4	0.176	133.106	114.4	114.4	3.623	0	P12821	30.70444104	38.43797856	30.8575804	36.98315467	36.21745789	26.79938744	35.14548239	30.78101072	34.07350689	29.70903522	43.49157734	26.79938744
DB00692_P27815	DB00692	281.39	25.28	39.7	26.56	0.63	0.99	40	21	42	23	13	0.522	3	4	0.095	1	12	17	3	1	0	2	12	0	0	1	2	4	3.807	0.284	84.115	47.86	47.86	3.352	0	P27815	31.26410835	42.21218962	26.52370203	43.56659142	35.44018059	20.99322799	28.44243792	37.24604966	34.31151242	34.65011287	44.35665914	20.99322799
DB00692_P08913	DB00692	281.39	25.28	39.7	26.56	0.63	0.99	40	21	42	23	13	0.522	3	4	0.095	1	12	17	3	1	0	2	12	0	0	1	2	4	3.807	0.284	84.115	47.86	47.86	3.352	0	P08913	24.22222222	43.11111111	32.66666667	45.11111111	31.33333333	23.55555556	35.33333333	39.77777778	24.88888889	34	42.44444444	23.55555556
DB00692_P06881	DB00692	281.39	25.28	39.7	26.56	0.63	0.99	40	21	42	23	13	0.522	3	4	0.095	1	12	17	3	1	0	2	12	0	0	1	2	4	3.807	0.284	84.115	47.86	47.86	3.352	0	P06881	31.25	39.0625	29.6875	42.1875	36.71875	21.09375	30.46875	36.71875	32.8125	36.71875	42.1875	21.09375
DB00692_P01275	DB00692	281.39	25.28	39.7	26.56	0.63	0.99	40	21	42	23	13	0.522	3	4	0.095	1	12	17	3	1	0	2	12	0	0	1	2	4	3.807	0.284	84.115	47.86	47.86	3.352	0	P01275	40.55555556	32.77777778	26.66666667	37.22222222	32.77777778	30	28.88888889	28.33333333	42.77777778	35.55555556	34.44444444	30
DB00693_P09464	DB00693	332.32	26.15	37.94	26.84	0.71	1.03	37	25	41	29	19	0.621	5	0	0	1	18	20	0	5	0	3	18	0	0	2	2	5	4.322	0.233	88.496	75.99	75.99	3.686	0	P09464	30.68783069	40.74074074	28.57142857	35.97883598	34.92063492	29.1005291	37.56613757	28.57142857	33.86243386	30.68783069	40.21164021	29.1005291
DB00693_P01631	DB00693	332.32	26.15	37.94	26.84	0.71	1.03	37	25	41	29	19	0.621	5	0	0	1	18	20	0	5	0	3	18	0	0	2	2	5	4.322	0.233	88.496	75.99	75.99	3.686	0	P01631	25.66371681	45.13274336	29.20353982	46.01769912	32.74336283	21.23893805	32.74336283	39.82300885	27.43362832	38.9380531	39.82300885	21.23893805
DB00694_P33527	DB00694	527.57	41.48	68.75	43.21	0.62	1.03	67	38	71	42	15	0.286	5	4	0.056	3	12	27	1	10	0	2	12	0	2	2	6	11	4	3.025	132.317	185.84	185.84	0.437	1	P33527	27.10646636	34.94448073	37.94905291	36.18549967	39.9085565	23.90594383	41.14957544	30.11103854	28.73938602	30.7642064	45.32984977	23.90594383
DB00694_P08183	DB00694	527.57	41.48	68.75	43.21	0.62	1.03	67	38	71	42	15	0.286	5	4	0.056	3	12	27	1	10	0	2	12	0	2	2	6	11	4	3.025	132.317	185.84	185.84	0.437	1	P08183	30.078125	35.625	34.296875	36.328125	39.0625	24.609375	37.03125	31.40625	31.5625	33.515625	41.875	24.609375
DB00695_Q13621	DB00695	330.77	21.32	33.66	22.6	0.67	1.05	32	21	33	22	14	0.5	2	5	0.152	3	11	12	2	5	1	1	10	0	1	0	4	7	3.907	2.062	78.161	122.63	131.01	1.714	0	Q13621	27.9344859	36.39672429	35.66878981	37.85259327	38.39854413	23.7488626	38.76251137	31.75614195	29.48134668	32.39308462	43.85805278	23.7488626
DB00695_P05023	DB00695	330.77	21.32	33.66	22.6	0.67	1.05	32	21	33	22	14	0.5	2	5	0.152	3	11	12	2	5	1	1	10	0	1	0	4	7	3.907	2.062	78.161	122.63	131.01	1.714	0	P05023	29.91202346	34.99511241	35.09286413	39.10068426	39.10068426	21.79863148	37.43890518	31.1827957	31.37829912	32.55131965	45.65004888	21.79863148
DB00696_P35348	DB00696	581.73	49.5	78.4	51.72	0.63	1.01	78	43	85	50	20	0.32	8	4	0.047	4	16	33	5	5	0	2	14	0	1	0	3	9	4.392	0.71	160.241	118.21	118.21	3.124	0	P35348	22.10300429	38.19742489	39.69957082	39.69957082	36.05150215	24.24892704	42.70386266	32.83261803	24.46351931	30.04291845	45.70815451	24.24892704
DB00696_P28223	DB00696	581.73	49.5	78.4	51.72	0.63	1.01	78	43	85	50	20	0.32	8	4	0.047	4	16	33	5	5	0	2	14	0	1	0	3	9	4.392	0.71	160.241	118.21	118.21	3.124	0	P28223	26.32696391	34.18259023	39.49044586	37.36730361	39.91507431	22.71762208	42.46284501	29.93630573	27.60084926	31.21019108	46.07218684	22.71762208
DB00696_P28222	DB00696	581.73	49.5	78.4	51.72	0.63	1.01	78	43	85	50	20	0.32	8	4	0.047	4	16	33	5	5	0	2	14	0	1	0	3	9	4.392	0.71	160.241	118.21	118.21	3.124	0	P28222	21.53846154	39.74358974	38.71794872	41.02564103	35.64102564	23.33333333	42.56410256	34.61538462	22.82051282	32.56410256	44.1025641	23.33333333
DB00696_P28221	DB00696	581.73	49.5	78.4	51.72	0.63	1.01	78	43	85	50	20	0.32	8	4	0.047	4	16	33	5	5	0	2	14	0	1	0	3	9	4.392	0.71	160.241	118.21	118.21	3.124	0	P28221	20.15915119	41.11405836	38.72679045	40.84880637	37.13527851	22.01591512	41.90981432	35.27851459	22.81167109	33.68700265	44.29708223	22.01591512
DB00696_P23975	DB00696	581.73	49.5	78.4	51.72	0.63	1.01	78	43	85	50	20	0.32	8	4	0.047	4	16	33	5	5	0	2	14	0	1	0	3	9	4.392	0.71	160.241	118.21	118.21	3.124	0	P23975	20.25931929	37.76337115	41.97730956	35.98055105	37.43922204	26.5802269	46.83954619	30.79416532	22.36628849	30.30794165	43.11183144	26.5802269
DB00696_P18089	DB00696	581.73	49.5	78.4	51.72	0.63	1.01	78	43	85	50	20	0.32	8	4	0.047	4	16	33	5	5	0	2	14	0	1	0	3	9	4.392	0.71	160.241	118.21	118.21	3.124	0	P18089	25.77777778	40	34.22222222	41.11111111	36.22222222	22.66666667	37.11111111	35.77777778	27.11111111	31.11111111	46.22222222	22.66666667
DB00696_P14416	DB00696	581.73	49.5	78.4	51.72	0.63	1.01	78	43	85	50	20	0.32	8	4	0.047	4	16	33	5	5	0	2	14	0	1	0	3	9	4.392	0.71	160.241	118.21	118.21	3.124	0	P14416	25.95936795	36.34311512	37.69751693	35.66591422	36.34311512	27.99097065	41.53498871	29.34537246	29.11963883	26.86230248	45.14672686	27.99097065
DB00696_P08913	DB00696	581.73	49.5	78.4	51.72	0.63	1.01	78	43	85	50	20	0.32	8	4	0.047	4	16	33	5	5	0	2	14	0	1	0	3	9	4.392	0.71	160.241	118.21	118.21	3.124	0	P08913	24.22222222	43.11111111	32.66666667	45.11111111	31.33333333	23.55555556	35.33333333	39.77777778	24.88888889	34	42.44444444	23.55555556
DB00697_P08913	DB00697	253.74	16.95	24.68	18.06	0.71	1.03	24	16	26	18	11	0.556	3	2	0.077	1	10	9	5	0	1	1	6	0	0	0	2	5	3.585	0.634	66.804	62.2	90.44	2.485	0	P08913	24.22222222	43.11111111	32.66666667	45.11111111	31.33333333	23.55555556	35.33333333	39.77777778	24.88888889	34	42.44444444	23.55555556
DB00698_P52647	DB00698	238.18	15.13	24.93	15.06	0.66	1.08	23	17	24	18	10	0.278	2	3	0.125	5	5	8	4	5	0	0	4	0	0	0	1	8	3.459	0.032	53.271	120.73	120.73	0.318	0	P52647	29.81260647	40.5451448	29.64224872	41.99318569	36.54173765	21.46507666	32.79386712	35.09369676	32.11243612	34.66780239	43.86712095	21.46507666
DB00698_P17117	DB00698	238.18	15.13	24.93	15.06	0.66	1.08	23	17	24	18	10	0.278	2	3	0.125	5	5	8	4	5	0	0	4	0	0	0	1	8	3.459	0.032	53.271	120.73	120.73	0.318	0	P17117	30	37.91666667	32.08333333	39.16666667	39.16666667	21.66666667	34.58333333	32.08333333	33.33333333	32.5	45.83333333	21.66666667
DB00698_P0A7R5	DB00698	238.18	15.13	24.93	15.06	0.66	1.08	23	17	24	18	10	0.278	2	3	0.125	5	5	8	4	5	0	0	4	0	0	0	1	8	3.459	0.032	53.271	120.73	120.73	0.318	0	P0A7R5	37.86407767	31.06796117	31.06796117	34.95145631	40.77669903	24.27184466	32.03883495	27.18446602	40.77669903	30.09708738	45.63106796	24.27184466
DB00699_P35348	DB00699	484.43	36.78	57.12	38.87	0.65	1	57	31	61	35	17	0.457	5	5	0.082	1	16	24	3	3	1	1	13	0	0	0	0	5	4.17	-0.767	122.799	56.59	56.59	3.462	0	P35348	22.10300429	38.19742489	39.69957082	39.69957082	36.05150215	24.24892704	42.70386266	32.83261803	24.46351931	30.04291845	45.70815451	24.24892704
DB01197_P22966	DB01197	217.32	16.8	29.35	18.35	0.58	1.01	29	14	29	14	2	0	1	3	0.103	2	0	9	1	3	0	0	0	0	1	0	1	4	1.585	0.616	54.808	57.61	96.41	0.749	0	P22966	29.78142077	39.61748634	30.6010929	37.56830601	36.61202186	25.81967213	34.28961749	31.96721311	33.7431694	31.01092896	43.16939891	25.81967213
DB01197_P12821	DB01197	217.32	16.8	29.35	18.35	0.58	1.01	29	14	29	14	2	0	1	3	0.103	2	0	9	1	3	0	0	0	0	1	0	1	4	1.585	0.616	54.808	57.61	96.41	0.749	0	P12821	30.70444104	38.43797856	30.8575804	36.98315467	36.21745789	26.79938744	35.14548239	30.78101072	34.07350689	29.70903522	43.49157734	26.79938744
DB01197_P05023	DB01197	217.32	16.8	29.35	18.35	0.58	1.01	29	14	29	14	2	0	1	3	0.103	2	0	9	1	3	0	0	0	0	1	0	1	4	1.585	0.616	54.808	57.61	96.41	0.749	0	P05023	29.91202346	34.99511241	35.09286413	39.10068426	39.10068426	21.79863148	37.43890518	31.1827957	31.37829912	32.55131965	45.65004888	21.79863148
DB01197_P02768	DB01197	217.32	16.8	29.35	18.35	0.58	1.01	29	14	29	14	2	0	1	3	0.103	2	0	9	1	3	0	0	0	0	1	0	1	4	1.585	0.616	54.808	57.61	96.41	0.749	0	P02768	36.45320197	31.5270936	32.01970443	37.43842365	35.30377668	27.25779967	35.13957307	25.77996716	39.08045977	27.75041051	44.99178982	27.25779967
DB01122_P22303	DB01122	537.64	46.36	77.38	49.88	0.59	0.99	78	36	79	37	14	0.324	2	15	0.19	2	12	28	4	2	2	2	12	0	0	0	2	4	3.907	0.148	147.339	58.2	58.2	2.187	0	P22303	25.57003257	42.67100977	31.75895765	42.83387622	33.71335505	23.45276873	35.17915309	36.80781759	28.01302932	33.2247557	43.32247557	23.45276873
DB00360_P29474	DB00360	241.29	18.49	32.91	19.2	0.58	1.03	32	17	33	18	3	0	2	2	0.061	3	0	9	5	3	0	0	0	0	2	0	7	8	2	5.274	58.718	136.29	136.29	-2.172	0	P29474	29.3433084	41.31338321	29.3433084	43.30839568	34.58021613	22.1113882	31.83707398	36.74147963	31.42144638	32.00332502	45.88528678	22.1113882
DB00360_P17752	DB00360	241.29	18.49	32.91	19.2	0.58	1.03	32	17	33	18	3	0	2	2	0.061	3	0	9	5	3	0	0	0	0	2	0	7	8	2	5.274	58.718	136.29	136.29	-2.172	0	P17752	34.90990991	33.55855856	31.53153153	34.90990991	36.26126126	28.82882883	34.90990991	26.57657658	38.51351351	27.92792793	43.24324324	28.82882883
DB00360_P07101	DB00360	241.29	18.49	32.91	19.2	0.58	1.03	32	17	33	18	3	0	2	2	0.061	3	0	9	5	3	0	0	0	0	2	0	7	8	2	5.274	58.718	136.29	136.29	-2.172	0	P07101	30.3030303	42.99242424	26.70454545	43.93939394	31.81818182	24.24242424	29.73484848	37.12121212	33.14393939	35.22727273	40.53030303	24.24242424
DB00360_P00439	DB00360	241.29	18.49	32.91	19.2	0.58	1.03	32	17	33	18	3	0	2	2	0.061	3	0	9	5	3	0	0	0	0	2	0	7	8	2	5.274	58.718	136.29	136.29	-2.172	0	P00439	33.18584071	36.0619469	30.75221239	35.61946903	37.38938053	26.99115044	35.61946903	28.31858407	36.0619469	28.53982301	44.46902655	26.99115044
DB00361_P07437	DB00361	779.03	68.01	111.12	71.69	0.61	1	111	57	119	65	21	0.246	9	10	0.084	5	16	45	4	8	0	2	14	0	1	0	2	11	4.459	0.03	217.107	133.87	133.87	5.397	1	P07437	31.75675676	37.83783784	30.40540541	39.63963964	36.26126126	24.0990991	34.00900901	31.98198198	34.00900901	33.33333333	42.56756757	24.0990991
DB00362_Q5DRK6	DB00362	1140.38	93.38	157.44	97.89	0.6	1.02	155	82	161	88	31	0.273	7	14	0.087	7	24	58	7	17	0	4	24	0	8	1	14	24	5	8.494	291.958	377.42	377.42	0.257	1	Q5DRK6	28.09699526	38.27095414	33.63205061	36.74222457	33.84290986	29.41486558	39.3252504	30.36373221	30.3110174	30.41644702	40.1686874	29.41486558
DB00363_Q9NYX4	DB00363	326.86	27.46	41.8	28.97	0.65	1	42	23	45	26	14	0.462	4	1	0.022	2	12	18	4	0	1	2	12	0	0	0	1	4	3.907	-0.326	92.272	35.16	35.16	3.972	0	Q9NYX4	29.03225806	47.46543779	23.50230415	50.23041475	27.18894009	22.58064516	26.7281106	42.39631336	30.87557604	37.32718894	40.0921659	22.58064516
DB00363_Q9H3N8	DB00363	326.86	27.46	41.8	28.97	0.65	1	42	23	45	26	14	0.462	4	1	0.022	2	12	18	4	0	1	2	12	0	0	0	1	4	3.907	-0.326	92.272	35.16	35.16	3.972	0	Q9H3N8	21.02564103	37.94871795	41.02564103	35.8974359	35.38461538	28.71794872	44.61538462	31.53846154	23.84615385	30.25641026	41.02564103	28.71794872
DB00363_P35367	DB00363	326.86	27.46	41.8	28.97	0.65	1	42	23	45	26	14	0.462	4	1	0.022	2	12	18	4	0	1	2	12	0	0	0	1	4	3.907	-0.326	92.272	35.16	35.16	3.972	0	P35367	27.92607803	35.11293635	36.96098563	35.72895277	34.90759754	29.36344969	40.65708419	28.95277207	30.39014374	28.54209446	42.09445585	29.36344969
DB00363_P28335	DB00363	326.86	27.46	41.8	28.97	0.65	1	42	23	45	26	14	0.462	4	1	0.022	2	12	18	4	0	1	2	12	0	0	0	1	4	3.907	-0.326	92.272	35.16	35.16	3.972	0	P28335	27.07423581	30.56768559	42.3580786	31.44104803	44.3231441	24.23580786	45.19650655	25.98253275	28.8209607	23.36244541	52.40174672	24.23580786
DB00363_P28223	DB00363	326.86	27.46	41.8	28.97	0.65	1	42	23	45	26	14	0.462	4	1	0.022	2	12	18	4	0	1	2	12	0	0	0	1	4	3.907	-0.326	92.272	35.16	35.16	3.972	0	P28223	26.32696391	34.18259023	39.49044586	37.36730361	39.91507431	22.71762208	42.46284501	29.93630573	27.60084926	31.21019108	46.07218684	22.71762208
DB00363_P21917	DB00363	326.86	27.46	41.8	28.97	0.65	1	42	23	45	26	14	0.462	4	1	0.022	2	12	18	4	0	1	2	12	0	0	0	1	4	3.907	-0.326	92.272	35.16	35.16	3.972	0	P21917	19.48608137	47.96573876	32.54817987	56.53104925	27.62312634	15.84582441	34.04710921	46.0385439	19.9143469	35.97430407	48.17987152	15.84582441
DB00363_P21728	DB00363	326.86	27.46	41.8	28.97	0.65	1	42	23	45	26	14	0.462	4	1	0.022	2	12	18	4	0	1	2	12	0	0	0	1	4	3.907	-0.326	92.272	35.16	35.16	3.972	0	P21728	22.64573991	38.34080717	39.01345291	41.47982063	35.87443946	22.64573991	41.25560538	34.52914798	24.21524664	33.1838565	44.17040359	22.64573991
DB00363_P14416	DB00363	326.86	27.46	41.8	28.97	0.65	1	42	23	45	26	14	0.462	4	1	0.022	2	12	18	4	0	1	2	12	0	0	0	1	4	3.907	-0.326	92.272	35.16	35.16	3.972	0	P14416	25.95936795	36.34311512	37.69751693	35.66591422	36.34311512	27.99097065	41.53498871	29.34537246	29.11963883	26.86230248	45.14672686	27.99097065
DB00363_P08908	DB00363	326.86	27.46	41.8	28.97	0.65	1	42	23	45	26	14	0.462	4	1	0.022	2	12	18	4	0	1	2	12	0	0	0	1	4	3.907	-0.326	92.272	35.16	35.16	3.972	0	P08908	24.40758294	39.57345972	36.01895735	42.41706161	35.30805687	22.27488152	38.86255924	35.30805687	25.82938389	33.41232227	44.31279621	22.27488152
DB00364_P02768	DB00364	968.86	43.6	84.9	47.7	0.59	1.15	74	54	75	55	16	0	2	20	0.267	16	0	11	0	35	0	0	0	0	8	0	8	35	4.087	4.741	145.927	536.49	603.53	-8.774	1	P02768	36.45320197	31.5270936	32.01970443	37.43842365	35.30377668	27.25779967	35.13957307	25.77996716	39.08045977	27.75041051	44.99178982	27.25779967
DB00364_P02679	DB00364	968.86	43.6	84.9	47.7	0.59	1.15	74	54	75	55	16	0	2	20	0.267	16	0	11	0	35	0	0	0	0	8	0	8	35	4.087	4.741	145.927	536.49	603.53	-8.774	1	P02679	33.99558499	38.18984547	27.81456954	40.17660044	32.89183223	26.93156733	33.11258278	30.24282561	36.64459161	34.43708609	38.63134658	26.93156733
[truncated: 2,459 more rows]
[truncated: 135 more columns]
