# Supplementary material for: A chemogenomics view on protein-ligand spaces
Source: BMC Bioinformatics. 2009 Jun 16;10(Suppl 6):S13. doi: 10.1186/1471-2105-10-S6-S13 (PMC2697636; doi:10.1186/1471-2105-10-S6-S13)
Supplement: Additional file 4 — Protein and ligand outliers. [file 1471-2105-10-S6-S13-S4.txt]

#LIGANDS
ID	Name
BV4	1,3-BIS-([3-[3-[3-(4-{3-[3-NITRO-5-(GALACTOPYRANOSYLOXY)-BENZOYLAMINO]-PROPYL}-PIPERAZIN-1-YL)-PROPYLAMINO-3,4-DIOXO-CYCLOBUTENYL]-AMINO-PROPOXY-ETHOXY-ETHOXY]-PROPYL-]AMINO-CARBONYLOXY)-2-AMINO-PROPANE
CDL	DIPHOSPHATIDYL GLYCEROL; BIS-(1,2-DIACYL-SN-GLYCERO-3-PHOSPHO)-1',3'-SN-GLYCEROL
DB00006	Bivalirudin
DB00010	Sermorelin
DB00017	Salmon Calcitonin
DB00109	Enfuvirtide
DB00638	Inulin
DB01284	Cosyntropin
DR6	TRITON X-305
E55	ERITORAN
CDN	CARDIOLIPIN
TGL	TRISTEAROYLGLYCEROL
#PROTEINS
1xh5B	cAMP-dependent protein kinase inhibitor, alpha form
1l3rI	CAMP-DEPENDENT PROTEIN KINASE INHIBITOR, MUSCLE/BRAIN FORM
2axtT	Photosystem II reaction center T protein
2axtJ	Photosystem II reaction center J protein
2om2B	Regulator of G-protein signalling 14 GoLoco motif peptide
2e74H	Cytochrome b6-f complex subunit 8
